# Supplementary material for: 4-(4-Hy­droxy­phenyl)-2,2,4-trimethyl-7,8-benzo­thia­chroman, a fused-ring counterpart of thia-Dianin’s compound
Source: Acta Crystallogr E Crystallogr Commun. 2017 Oct 20;73(Pt 11):1662–5. doi: 10.1107/S2056989017014608 (PMC5683485; doi:10.1107/S2056989017014608)
Supplement: Supplementary file 1 [file e-73-01662-sup1.cif]

##############################################################################
#                                                                            #
# This CIF contains the data in a paper accepted for publication in          #
# Acta Crystallographica Section E. It conforms to the requirements of       #
# Notes for Authors for Acta Crystallographica Section E, and has been       #
# peer reviewed under the auspices of the IUCr Commission on Journals.       #
#                                                                            #
# Full details of the Crystallographic Information File format               #
# are given in the paper "The Crystallographic Information File (CIF):       #
# a New Standard Archive File for Crystallography" by S. R. Hall, F. H.      #
# Allen and I. D. Brown [Acta Cryst. (1991), A47, 655-685].                  #
#                                                                            #
# The current version of the core CIF dictionary is obtainable from          #
# ftp://ftp.iucr.org/pub/cif_core.dic.                                       #
#                                                                            #
# Software is freely available for graphical display of the structure(s)     #
# in this CIF. For information consult the CIF software page                 #
# http://www.iucr.org/resources/cif/software.                                #
#                                                                            #
# This file may be used for bona fide research purposes within the           #
# scientific community so long as proper attribution is given to the journal # 
# article from which it was obtained.                                        #
#                                                                            #
##############################################################################
data_I
_audit_creation_method     SHELXL-2014/6
_chemical_name_systematic
;
4-(1,3,3-Trimethyl-2,3-dihydro-1<i>H</i>-4-thiaphenanthren-1-yl)phenol
;
_chemical_name_common
;
4-(4-Hydroxyphenyl)-2,2,4-trimethyl-7,8-benzothiachroman
;
_chemical_formula_moiety     'C22 H22 O S'
_chemical_formula_sum     'C22 H22 O S'
_chemical_formula_iupac     'C22 H22 O S'
_chemical_formula_weight     334.45
_chemical_melting_point     ?
_shelx_space_group_comment
;
The symmetry employed for this shelxl refinement is uniquely defined
by the following loop, which should always be used as a source of
symmetry information in preference to the above space-group names.
They are only intended as comments.
;
_space_group_crystal_system     monoclinic
_space_group_name_H-M_alt     'I a'
_space_group_name_Hall     'I -2ya'
loop_
    _space_group_symop_operation_xyz
    'x, y, z'
    'x+1/2, -y, z'
    'x+1/2, y+1/2, z+1/2'
    'x+1, -y+1/2, z+1/2'
_cell_length_a     10.3190(3)
_cell_length_b     20.6009(7)
_cell_length_c     15.8756(5)
_cell_angle_alpha     90
_cell_angle_beta     91.640(3)
_cell_angle_gamma     90
_cell_volume     3373.5(2)
_cell_formula_units_Z     8
_cell_measurement_reflns_used     5117
_cell_measurement_theta_min     3.49
_cell_measurement_theta_max     76.60
_cell_measurement_temperature     100.0(10)
_exptl_crystal_description     plate
_exptl_crystal_colour     colourless
_exptl_crystal_size_max     0.356
_exptl_crystal_size_mid     0.137
_exptl_crystal_size_min     0.053
_exptl_crystal_density_diffrn     1.317
_exptl_crystal_density_meas     ?
_exptl_crystal_density_method     ?
_exptl_crystal_F_000     1424
_exptl_absorpt_coefficient_mu     1.723
_exptl_absorpt_correction_type     analytical
_exptl_absorpt_process_details
;
[CrysAlis PRO (Rigaku Oxford Diffraction, 2015), based on expressions
derived
by Clark & Reid (1995)]
;
_shelx_estimated_absorpt_T_min     0.579
_shelx_estimated_absorpt_T_max     0.914
_exptl_absorpt_correction_T_min     0.740
_exptl_absorpt_correction_T_max     0.914
_diffrn_ambient_temperature     100.0(10)
_diffrn_radiation_type     CuK\a
_diffrn_radiation_wavelength     1.54184
_diffrn_measurement_device_type
                        'Rigaku Oxford Diffraction SuperNova, Dualflex, AtlasS2'
_diffrn_measurement_method     \w
_diffrn_detector_area_resol_mean     5.2921
_diffrn_reflns_number     7560
_diffrn_reflns_theta_min     3.516
_diffrn_reflns_theta_max     74.448
_diffrn_reflns_theta_full     67.679
_diffrn_measured_fraction_theta_max     0.999
_diffrn_measured_fraction_theta_full     0.999
_diffrn_reflns_limit_h_min     -12
_diffrn_reflns_limit_h_max     12
_diffrn_reflns_limit_k_min     -25
_diffrn_reflns_limit_k_max     25
_diffrn_reflns_limit_l_min     -19
_diffrn_reflns_limit_l_max     19
_refine_special_details
;
Refined as a 2-component perfect twin
;
_reflns_number_total     7560
_reflns_number_gt     7158
_reflns_threshold_expression     I>2\s(I)
_refine_ls_structure_factor_coef     Fsqd
_refine_ls_matrix_type     full
_refine_ls_R_factor_all     0.0386
_refine_ls_R_factor_gt     0.0369
_refine_ls_wR_factor_gt     0.1020
_refine_ls_wR_factor_ref     0.1030
_refine_ls_goodness_of_fit_ref     1.019
_refine_ls_restrained_S_all     1.019
_refine_ls_number_reflns     7560
_refine_ls_number_parameters     447
_refine_ls_number_restraints     2
_refine_ls_hydrogen_treatment     mixed
_refine_ls_weighting_scheme     calc
_refine_ls_weighting_details
                    'w = 1/[\s^2^(Fo^2^)+(0.0825P)^2^] where P=(Fo^2^+2Fc^2^)/3'
_atom_sites_solution_hydrogens     mixed
_atom_sites_solution_primary     direct
_atom_sites_solution_secondary     ?
_refine_ls_shift/su_max     0.000
_refine_ls_shift/su_mean     0.000
_refine_diff_density_max     0.285
_refine_diff_density_min     -0.262
_refine_ls_extinction_method     none
_refine_ls_extinction_coef     .
_refine_ls_abs_structure_details
;
Classical Flack method preferred over Parsons because s.u. lower.
Value quoted is from the twinned data set
;
_refine_ls_abs_structure_Flack     0.01(4)
loop_
    _atom_type_symbol
    _atom_type_description
    _atom_type_scat_dispersion_real
    _atom_type_scat_dispersion_imag
    _atom_type_scat_source
    'C' 'C' 0.0181 0.0091
                         'International Tables Vol C Tables 4.2.6.8 and 6.1.1.4'
    'H' 'H' 0.0000 0.0000
                         'International Tables Vol C Tables 4.2.6.8 and 6.1.1.4'
    'O' 'O' 0.0492 0.0322
                         'International Tables Vol C Tables 4.2.6.8 and 6.1.1.4'
    'S' 'S' 0.3331 0.5567
                         'International Tables Vol C Tables 4.2.6.8 and 6.1.1.4'
_computing_data_collection
;
CrysAlis PRO (Rigaku Oxford Diffraction, 2015)
;
_computing_cell_refinement
;
CrysAlis PRO (Rigaku Oxford Diffraction, 2015)
;
_computing_data_reduction
;
CrysAlis PRO (Rigaku Oxford Diffraction, 2015)
;
_computing_structure_solution
;
SHELXD2014/6 (Sheldrick, 2015)
;
_computing_structure_refinement
;
SHELXL2014/6 (Sheldrick, 2015)
;
_computing_molecular_graphics
;
SHELXTL (Sheldrick, 2008) and <i>Mercury</i> (Macrae <i>et al.</i>,
2008)
;
_computing_publication_material
;
SHELXTL (Sheldrick, 2008), <i>Mercury</i> (Macrae <i>et al.</i>,
2008) and publCIF (Westrip, 2010)
;
loop_
    _atom_site_type_symbol
    _atom_site_label
    _atom_site_fract_x
    _atom_site_fract_y
    _atom_site_fract_z
    _atom_site_U_iso_or_equiv
    _atom_site_adp_type
    _atom_site_calc_flag
    _atom_site_occupancy
    _atom_site_disorder_assembly
    _atom_site_disorder_group
    S S1A 0.51009(7) 0.35123(4) 0.09817(5) 0.01486(18) Uani d 1 . .
    O O1A 0.0378(2) 0.43051(14) 0.46900(15) 0.0178(5) Uani d 1 . .
    H H1A 0.052(6) 0.470(3) 0.477(4) 0.049(18) Uiso d 1 . .
    C C2A 0.3492(3) 0.32341(17) 0.1298(2) 0.0147(6) Uani d 1 . .
    C C3A 0.3674(3) 0.27563(16) 0.20243(19) 0.0135(6) Uani d 1 . .
    H H3AA 0.4203 0.2390 0.1822 0.016 Uiso calc 1 . .
    H H3AB 0.2811 0.2579 0.2154 0.016 Uiso calc 1 . .
    C C4A 0.4307(3) 0.30021(16) 0.28593(19) 0.0121(6) Uani d 1 . .
    C C5A 0.6335(3) 0.35373(16) 0.3449(2) 0.0148(6) Uani d 1 . .
    H H5AA 0.6058 0.3391 0.3982 0.018 Uiso calc 1 . .
    C C6A 0.7480(3) 0.38594(17) 0.3417(2) 0.0153(7) Uani d 1 . .
    H H6AA 0.7983 0.3931 0.3919 0.018 Uiso calc 1 . .
    C C7A 0.7925(3) 0.40907(16) 0.2631(2) 0.0142(6) Uani d 1 . .
    C C8A 0.7129(3) 0.39895(16) 0.1893(2) 0.0135(6) Uani d 1 . .
    C C9A 0.5928(3) 0.36405(16) 0.1954(2) 0.0124(6) Uani d 1 . .
    C C10A 0.5526(3) 0.34068(16) 0.2725(2) 0.0124(6) Uani d 1 . .
    C C11A 0.3310(3) 0.33736(16) 0.33830(19) 0.0123(6) Uani d 1 . .
    C C12A 0.2219(3) 0.30484(16) 0.36687(19) 0.0148(6) Uani d 1 . .
    H H12A 0.2126 0.2598 0.3555 0.018 Uiso calc 1 . .
    C C13A 0.1268(3) 0.33628(17) 0.4112(2) 0.0149(6) Uani d 1 . .
    H H13A 0.0541 0.3127 0.4302 0.018 Uiso calc 1 . .
    C C14A 0.1377(3) 0.40280(17) 0.42807(18) 0.0133(6) Uani d 1 . .
    C C15A 0.2463(3) 0.43601(17) 0.40170(19) 0.0141(6) Uani d 1 . .
    H H15A 0.2561 0.4809 0.4140 0.017 Uiso calc 1 . .
    C C16A 0.3413(3) 0.40343(16) 0.35715(19) 0.0126(6) Uani d 1 . .
    H H16A 0.4149 0.4268 0.3392 0.015 Uiso calc 1 . .
    C C17A 0.4708(3) 0.23763(17) 0.3346(2) 0.0158(6) Uani d 1 . .
    H H17A 0.5427 0.2166 0.3062 0.024 Uiso calc 1 . .
    H H17B 0.3968 0.2079 0.3359 0.024 Uiso calc 1 . .
    H H17C 0.4982 0.2490 0.3924 0.024 Uiso calc 1 . .
    C C18A 0.2637(3) 0.38209(17) 0.1493(2) 0.0171(7) Uani d 1 . .
    H H18A 0.1811 0.3670 0.1712 0.026 Uiso calc 1 . .
    H H18B 0.2474 0.4072 0.0977 0.026 Uiso calc 1 . .
    H H18C 0.3079 0.4095 0.1916 0.026 Uiso calc 1 . .
    C C19A 0.2932(4) 0.28720(18) 0.0526(2) 0.0176(7) Uani d 1 . .
    H H19A 0.2037 0.2742 0.0631 0.026 Uiso calc 1 . .
    H H19B 0.3456 0.2485 0.0422 0.026 Uiso calc 1 . .
    H H19C 0.2943 0.3158 0.0033 0.026 Uiso calc 1 . .
    C C20A 0.9137(4) 0.44096(18) 0.2562(2) 0.0190(7) Uani d 1 . .
    H H20A 0.9663 0.4478 0.3055 0.023 Uiso calc 1 . .
    C C21A 0.9561(4) 0.46198(18) 0.1802(2) 0.0206(7) Uani d 1 . .
    H H21A 1.0380 0.4827 0.1765 0.025 Uiso calc 1 . .
    C C22A 0.8771(4) 0.45259(19) 0.1076(2) 0.0208(7) Uani d 1 . .
    H H22A 0.9064 0.4672 0.0546 0.025 Uiso calc 1 . .
    C C23A 0.7588(3) 0.42281(18) 0.1118(2) 0.0167(7) Uani d 1 . .
    H H23A 0.7065 0.4180 0.0619 0.020 Uiso calc 1 . .
    S S1B 0.52638(7) 0.64688(4) 0.89907(5) 0.01474(18) Uani d 1 . .
    O O1B 0.0356(3) 0.56057(13) 0.51496(15) 0.0181(5) Uani d 1 . .
    H H1B -0.014(6) 0.585(3) 0.488(4) 0.047(16) Uiso d 1 . .
    C C2B 0.3602(3) 0.67165(16) 0.8687(2) 0.0138(6) Uani d 1 . .
    C C3B 0.3668(3) 0.72023(16) 0.79605(19) 0.0135(6) Uani d 1 . .
    H H3BA 0.4195 0.7577 0.8160 0.016 Uiso calc 1 . .
    H H3BB 0.2779 0.7365 0.7842 0.016 Uiso calc 1 . .
    C C4B 0.4223(3) 0.69694(16) 0.71187(19) 0.0124(6) Uani d 1 . .
    C C5B 0.6165(4) 0.64319(16) 0.6496(2) 0.0152(6) Uani d 1 . .
    H H5BA 0.5798 0.6559 0.5966 0.018 Uiso calc 1 . .
    C C6B 0.7329(4) 0.61284(18) 0.6515(2) 0.0163(7) Uani d 1 . .
    H H6BA 0.7765 0.6058 0.6004 0.020 Uiso calc 1 . .
    C C7B 0.7904(3) 0.59146(16) 0.7290(2) 0.0148(6) Uani d 1 . .
    C C8B 0.7207(3) 0.60154(16) 0.8042(2) 0.0129(6) Uani d 1 . .
    C C9B 0.5974(3) 0.63472(16) 0.8002(2) 0.0124(6) Uani d 1 . .
    C C10B 0.5467(3) 0.65688(16) 0.7238(2) 0.0131(6) Uani d 1 . .
    C C11B 0.3193(3) 0.66021(17) 0.65836(19) 0.0136(6) Uani d 1 . .
    C C12B 0.2095(3) 0.69261(16) 0.62686(19) 0.0148(6) Uani d 1 . .
    H H12B 0.1993 0.7375 0.6388 0.018 Uiso calc 1 . .
    C C13B 0.1148(3) 0.66103(18) 0.5785(2) 0.0162(7) Uani d 1 . .
    H H13B 0.0409 0.6841 0.5577 0.019 Uiso calc 1 . .
    C C14B 0.1287(3) 0.59546(17) 0.56087(19) 0.0151(6) Uani d 1 . .
    C C15B 0.2358(3) 0.56191(17) 0.5911(2) 0.0158(6) Uani d 1 . .
    H H15B 0.2451 0.5170 0.5792 0.019 Uiso calc 1 . .
    C C16B 0.3308(3) 0.59444(17) 0.6394(2) 0.0162(7) Uani d 1 . .
    H H16B 0.4048 0.5712 0.6598 0.019 Uiso calc 1 . .
    C C17B 0.4583(3) 0.76053(18) 0.6652(2) 0.0164(6) Uani d 1 . .
    H H17D 0.4825 0.7502 0.6075 0.025 Uiso calc 1 . .
    H H17E 0.5315 0.7815 0.6950 0.025 Uiso calc 1 . .
    H H17F 0.3836 0.7899 0.6638 0.025 Uiso calc 1 . .
    C C18B 0.2769(3) 0.61185(17) 0.8491(2) 0.0171(7) Uani d 1 . .
    H H18D 0.1910 0.6256 0.8282 0.026 Uiso calc 1 . .
    H H18E 0.2679 0.5861 0.9006 0.026 Uiso calc 1 . .
    H H18F 0.3184 0.5855 0.8062 0.026 Uiso calc 1 . .
    C C19B 0.3099(4) 0.70637(18) 0.9469(2) 0.0173(6) Uani d 1 . .
    H H19D 0.2174 0.7159 0.9385 0.026 Uiso calc 1 . .
    H H19E 0.3577 0.7470 0.9559 0.026 Uiso calc 1 . .
    H H19F 0.3223 0.6783 0.9964 0.026 Uiso calc 1 . .
    C C20B 0.9126(4) 0.56092(18) 0.7331(2) 0.0179(7) Uani d 1 . .
    H H20B 0.9581 0.5542 0.6826 0.021 Uiso calc 1 . .
    C C21B 0.9672(4) 0.54077(17) 0.8083(2) 0.0187(7) Uani d 1 . .
    H H21B 1.0499 0.5204 0.8100 0.022 Uiso calc 1 . .
    C C22B 0.8995(4) 0.55050(17) 0.8832(2) 0.0186(7) Uani d 1 . .
    H H22B 0.9374 0.5371 0.9356 0.022 Uiso calc 1 . .
    C C23B 0.7789(3) 0.57927(17) 0.8812(2) 0.0158(6) Uani d 1 . .
    H H23B 0.7338 0.5843 0.9321 0.019 Uiso calc 1 . .
loop_
    _atom_site_aniso_label
    _atom_site_aniso_U_11
    _atom_site_aniso_U_22
    _atom_site_aniso_U_33
    _atom_site_aniso_U_12
    _atom_site_aniso_U_13
    _atom_site_aniso_U_23
    S1A 0.0142(4) 0.0190(4) 0.0113(4) -0.0012(3) -0.0001(3) 0.0011(3)
    O1A 0.0157(12) 0.0184(13) 0.0196(11) -0.0003(10) 0.0041(9) -0.0050(9)
    C2A 0.0134(15) 0.0158(17) 0.0149(15) -0.0004(13) 0.0000(11) 0.0002(12)
    C3A 0.0138(16) 0.0114(16) 0.0152(14) 0.0009(12) 0.0008(11) -0.0025(11)
    C4A 0.0130(15) 0.0099(15) 0.0134(14) -0.0002(12) 0.0010(11) 0.0003(10)
    C5A 0.0170(17) 0.0138(16) 0.0137(15) 0.0024(12) 0.0018(12) -0.0003(11)
    C6A 0.0170(17) 0.0131(17) 0.0157(16) 0.0009(13) -0.0021(12) -0.0030(12)
    C7A 0.0131(16) 0.0099(16) 0.0194(16) 0.0026(13) 0.0009(12) -0.0009(11)
    C8A 0.0139(16) 0.0099(16) 0.0167(16) 0.0020(13) 0.0024(11) -0.0008(11)
    C9A 0.0115(16) 0.0116(15) 0.0140(14) 0.0030(12) -0.0008(11) -0.0005(11)
    C10A 0.0143(17) 0.0105(15) 0.0126(15) 0.0016(13) 0.0011(11) -0.0016(11)
    C11A 0.0149(16) 0.0124(15) 0.0095(13) -0.0006(13) -0.0011(11) 0.0009(11)
    C12A 0.0180(16) 0.0137(16) 0.0127(14) -0.0023(13) 0.0009(11) -0.0015(11)
    C13A 0.0148(16) 0.0153(16) 0.0145(15) -0.0022(13) 0.0004(11) -0.0009(12)
    C14A 0.0138(15) 0.0166(16) 0.0095(14) 0.0013(12) -0.0007(10) -0.0010(11)
    C15A 0.0192(17) 0.0108(15) 0.0122(14) -0.0007(12) -0.0005(12) -0.0012(11)
    C16A 0.0122(15) 0.0125(16) 0.0129(15) -0.0028(12) -0.0012(11) 0.0022(11)
    C17A 0.0177(16) 0.0120(16) 0.0175(15) -0.0006(12) -0.0023(12) 0.0014(11)
    C18A 0.0178(17) 0.0154(17) 0.0180(16) 0.0034(13) -0.0005(12) 0.0014(12)
    C19A 0.0200(17) 0.0190(18) 0.0135(15) -0.0002(13) -0.0013(12) -0.0008(12)
    C20A 0.0170(17) 0.0149(18) 0.0251(17) -0.0011(14) -0.0003(12) -0.0020(12)
    C21A 0.0165(17) 0.0136(17) 0.032(2) -0.0022(13) 0.0031(13) 0.0003(13)
    C22A 0.0212(18) 0.0188(18) 0.0227(17) -0.0032(14) 0.0071(13) 0.0024(13)
    C23A 0.0172(16) 0.0142(17) 0.0188(16) -0.0004(13) 0.0023(12) -0.0001(12)
    S1B 0.0136(4) 0.0194(4) 0.0112(4) 0.0009(3) -0.0001(3) 0.0008(3)
    O1B 0.0176(13) 0.0176(13) 0.0187(12) 0.0001(10) -0.0071(9) -0.0017(9)
    C2B 0.0143(15) 0.0122(16) 0.0148(14) 0.0010(12) 0.0000(11) -0.0007(11)
    C3B 0.0147(16) 0.0108(16) 0.0150(15) 0.0002(12) -0.0015(11) -0.0026(11)
    C4B 0.0134(15) 0.0111(16) 0.0125(14) 0.0012(12) -0.0007(11) -0.0008(11)
    C5B 0.0192(18) 0.0140(16) 0.0122(15) -0.0001(13) -0.0002(12) -0.0012(11)
    C6B 0.0179(17) 0.0166(17) 0.0145(15) -0.0006(13) 0.0031(12) -0.0013(12)
    C7B 0.0154(17) 0.0098(16) 0.0191(16) -0.0006(13) -0.0014(12) -0.0017(11)
    C8B 0.0129(16) 0.0087(15) 0.0170(16) -0.0027(12) -0.0001(11) 0.0005(11)
    C9B 0.0131(16) 0.0104(15) 0.0136(14) -0.0011(12) 0.0011(11) -0.0009(11)
    C10B 0.0144(17) 0.0122(16) 0.0127(15) -0.0001(13) -0.0006(12) -0.0029(11)
    C11B 0.0178(17) 0.0127(15) 0.0101(14) -0.0006(13) -0.0006(11) 0.0002(11)
    C12B 0.0190(17) 0.0137(16) 0.0117(14) 0.0022(13) 0.0004(11) -0.0020(11)
    C13B 0.0171(17) 0.0176(17) 0.0138(15) 0.0032(13) -0.0001(12) 0.0000(12)
    C14B 0.0185(16) 0.0180(17) 0.0087(14) -0.0039(13) 0.0002(11) -0.0012(11)
    C15B 0.0201(17) 0.0115(16) 0.0156(15) -0.0005(13) -0.0021(12) -0.0007(11)
    C16B 0.0186(17) 0.0145(17) 0.0152(15) 0.0019(13) -0.0026(12) 0.0011(12)
    C17B 0.0171(16) 0.0158(17) 0.0164(15) 0.0009(13) 0.0004(11) 0.0005(12)
    C18B 0.0175(17) 0.0158(18) 0.0178(16) -0.0026(13) -0.0007(12) 0.0010(12)
    C19B 0.0184(16) 0.0175(17) 0.0159(15) 0.0005(13) 0.0008(11) -0.0013(12)
    C20B 0.0189(18) 0.0123(17) 0.0226(17) -0.0023(13) 0.0025(13) -0.0017(12)
    C21B 0.0143(17) 0.0122(17) 0.0296(18) -0.0001(12) -0.0006(13) 0.0004(13)
    C22B 0.0192(18) 0.0136(17) 0.0226(17) -0.0014(13) -0.0056(13) 0.0039(13)
    C23B 0.0164(17) 0.0141(16) 0.0166(16) -0.0020(13) -0.0012(12) 0.0002(11)
_geom_special_details
;
 All esds (except the esd in the dihedral angle between two l.s. planes)
 are estimated using the full covariance matrix.  The cell esds are taken
 into account individually in the estimation of esds in distances, angles
 and torsion angles; correlations between esds in cell parameters are only
 used when they are defined by crystal symmetry.  An approximate (isotropic)
 treatment of cell esds is used for estimating esds involving l.s. planes.
;
loop_
    _geom_bond_atom_site_label_1
    _geom_bond_atom_site_label_2
    _geom_bond_site_symmetry_2
    _geom_bond_distance
    _geom_bond_publ_flag
    S1A C9A . 1.762(3) ?
    S1A C2A . 1.839(4) ?
    O1A C14A . 1.360(4) ?
    O1A H1A . 0.84(6) ?
    C2A C3A . 1.524(4) ?
    C2A C19A . 1.533(4) ?
    C2A C18A . 1.534(5) ?
    C3A C4A . 1.546(4) ?
    C3A H3AA . 0.9900 ?
    C3A H3AB . 0.9900 ?
    C4A C10A . 1.529(5) ?
    C4A C11A . 1.544(4) ?
    C4A C17A . 1.553(4) ?
    C5A C6A . 1.357(5) ?
    C5A C10A . 1.427(5) ?
    C5A H5AA . 0.9500 ?
    C6A C7A . 1.424(5) ?
    C6A H6AA . 0.9500 ?
    C7A C20A . 1.419(5) ?
    C7A C8A . 1.427(4) ?
    C8A C23A . 1.419(5) ?
    C8A C9A . 1.439(5) ?
    C9A C10A . 1.390(5) ?
    C11A C16A . 1.397(5) ?
    C11A C12A . 1.397(5) ?
    C12A C13A . 1.384(5) ?
    C12A H12A . 0.9500 ?
    C13A C14A . 1.400(5) ?
    C13A H13A . 0.9500 ?
    C14A C15A . 1.388(5) ?
    C15A C16A . 1.397(5) ?
    C15A H15A . 0.9500 ?
    C16A H16A . 0.9500 ?
    C17A H17A . 0.9800 ?
    C17A H17B . 0.9800 ?
    C17A H17C . 0.9800 ?
    C18A H18A . 0.9800 ?
    C18A H18B . 0.9800 ?
    C18A H18C . 0.9800 ?
    C19A H19A . 0.9800 ?
    C19A H19B . 0.9800 ?
    C19A H19C . 0.9800 ?
    C20A C21A . 1.365(5) ?
    C20A H20A . 0.9500 ?
    C21A C22A . 1.407(5) ?
    C21A H21A . 0.9500 ?
    C22A C23A . 1.370(5) ?
    C22A H22A . 0.9500 ?
    C23A H23A . 0.9500 ?
    S1B C9B . 1.768(3) ?
    S1B C2B . 1.840(3) ?
    O1B C14B . 1.389(4) ?
    O1B H1B . 0.83(6) ?
    C2B C18B . 1.529(5) ?
    C2B C3B . 1.530(4) ?
    C2B C19B . 1.537(4) ?
    C3B C4B . 1.545(4) ?
    C3B H3BA . 0.9900 ?
    C3B H3BB . 0.9900 ?
    C4B C10B . 1.533(5) ?
    C4B C11B . 1.540(4) ?
    C4B C17B . 1.555(5) ?
    C5B C6B . 1.353(5) ?
    C5B C10B . 1.427(4) ?
    C5B H5BA . 0.9500 ?
    C6B C7B . 1.421(5) ?
    C6B H6BA . 0.9500 ?
    C7B C20B . 1.409(5) ?
    C7B C8B . 1.426(5) ?
    C8B C23B . 1.423(5) ?
    C8B C9B . 1.444(5) ?
    C9B C10B . 1.385(5) ?
    C11B C16B . 1.394(5) ?
    C11B C12B . 1.396(5) ?
    C12B C13B . 1.387(5) ?
    C12B H12B . 0.9500 ?
    C13B C14B . 1.388(5) ?
    C13B H13B . 0.9500 ?
    C14B C15B . 1.379(5) ?
    C15B C16B . 1.398(5) ?
    C15B H15B . 0.9500 ?
    C16B H16B . 0.9500 ?
    C17B H17D . 0.9800 ?
    C17B H17E . 0.9800 ?
    C17B H17F . 0.9800 ?
    C18B H18D . 0.9800 ?
    C18B H18E . 0.9800 ?
    C18B H18F . 0.9800 ?
    C19B H19D . 0.9800 ?
    C19B H19E . 0.9800 ?
    C19B H19F . 0.9800 ?
    C20B C21B . 1.370(5) ?
    C20B H20B . 0.9500 ?
    C21B C22B . 1.411(5) ?
    C21B H21B . 0.9500 ?
    C22B C23B . 1.378(5) ?
    C22B H22B . 0.9500 ?
    C23B H23B . 0.9500 ?
loop_
    _geom_angle_atom_site_label_1
    _geom_angle_atom_site_label_2
    _geom_angle_atom_site_label_3
    _geom_angle_site_symmetry_1
    _geom_angle_site_symmetry_3
    _geom_angle
    _geom_angle_publ_flag
    C9A S1A C2A . . 103.04(15) ?
    C14A O1A H1A . . 111(4) ?
    C3A C2A C19A . . 109.0(3) ?
    C3A C2A C18A . . 114.5(3) ?
    C19A C2A C18A . . 109.8(3) ?
    C3A C2A S1A . . 108.4(2) ?
    C19A C2A S1A . . 104.8(2) ?
    C18A C2A S1A . . 109.8(2) ?
    C2A C3A C4A . . 118.5(3) ?
    C2A C3A H3AA . . 107.7 ?
    C4A C3A H3AA . . 107.7 ?
    C2A C3A H3AB . . 107.7 ?
    C4A C3A H3AB . . 107.7 ?
    H3AA C3A H3AB . . 107.1 ?
    C10A C4A C11A . . 111.6(3) ?
    C10A C4A C3A . . 112.8(3) ?
    C11A C4A C3A . . 110.6(3) ?
    C10A C4A C17A . . 108.3(3) ?
    C11A C4A C17A . . 108.4(3) ?
    C3A C4A C17A . . 104.8(3) ?
    C6A C5A C10A . . 123.5(3) ?
    C6A C5A H5AA . . 118.2 ?
    C10A C5A H5AA . . 118.2 ?
    C5A C6A C7A . . 120.0(3) ?
    C5A C6A H6AA . . 120.0 ?
    C7A C6A H6AA . . 120.0 ?
    C20A C7A C6A . . 122.0(3) ?
    C20A C7A C8A . . 119.5(3) ?
    C6A C7A C8A . . 118.5(3) ?
    C23A C8A C7A . . 117.6(3) ?
    C23A C8A C9A . . 122.8(3) ?
    C7A C8A C9A . . 119.6(3) ?
    C10A C9A C8A . . 120.8(3) ?
    C10A C9A S1A . . 124.8(3) ?
    C8A C9A S1A . . 114.4(2) ?
    C9A C10A C5A . . 117.5(3) ?
    C9A C10A C4A . . 125.4(3) ?
    C5A C10A C4A . . 117.1(3) ?
    C16A C11A C12A . . 117.0(3) ?
    C16A C11A C4A . . 123.4(3) ?
    C12A C11A C4A . . 119.5(3) ?
    C13A C12A C11A . . 122.0(3) ?
    C13A C12A H12A . . 119.0 ?
    C11A C12A H12A . . 119.0 ?
    C12A C13A C14A . . 120.1(3) ?
    C12A C13A H13A . . 120.0 ?
    C14A C13A H13A . . 120.0 ?
    O1A C14A C15A . . 124.5(3) ?
    O1A C14A C13A . . 116.4(3) ?
    C15A C14A C13A . . 119.1(3) ?
    C14A C15A C16A . . 120.0(3) ?
    C14A C15A H15A . . 120.0 ?
    C16A C15A H15A . . 120.0 ?
    C15A C16A C11A . . 121.8(3) ?
    C15A C16A H16A . . 119.1 ?
    C11A C16A H16A . . 119.1 ?
    C4A C17A H17A . . 109.5 ?
    C4A C17A H17B . . 109.5 ?
    H17A C17A H17B . . 109.5 ?
    C4A C17A H17C . . 109.5 ?
    H17A C17A H17C . . 109.5 ?
    H17B C17A H17C . . 109.5 ?
    C2A C18A H18A . . 109.5 ?
    C2A C18A H18B . . 109.5 ?
    H18A C18A H18B . . 109.5 ?
    C2A C18A H18C . . 109.5 ?
    H18A C18A H18C . . 109.5 ?
    H18B C18A H18C . . 109.5 ?
    C2A C19A H19A . . 109.5 ?
    C2A C19A H19B . . 109.5 ?
    H19A C19A H19B . . 109.5 ?
    C2A C19A H19C . . 109.5 ?
    H19A C19A H19C . . 109.5 ?
    H19B C19A H19C . . 109.5 ?
    C21A C20A C7A . . 121.4(3) ?
    C21A C20A H20A . . 119.3 ?
    C7A C20A H20A . . 119.3 ?
    C20A C21A C22A . . 119.2(4) ?
    C20A C21A H21A . . 120.4 ?
    C22A C21A H21A . . 120.4 ?
    C23A C22A C21A . . 121.2(3) ?
    C23A C22A H22A . . 119.4 ?
    C21A C22A H22A . . 119.4 ?
    C22A C23A C8A . . 121.2(3) ?
    C22A C23A H23A . . 119.4 ?
    C8A C23A H23A . . 119.4 ?
    C9B S1B C2B . . 102.31(15) ?
    C14B O1B H1B . . 111(4) ?
    C18B C2B C3B . . 114.3(3) ?
    C18B C2B C19B . . 109.7(3) ?
    C3B C2B C19B . . 109.2(3) ?
    C18B C2B S1B . . 110.1(2) ?
    C3B C2B S1B . . 108.5(2) ?
    C19B C2B S1B . . 104.6(2) ?
    C2B C3B C4B . . 118.3(3) ?
    C2B C3B H3BA . . 107.7 ?
    C4B C3B H3BA . . 107.7 ?
    C2B C3B H3BB . . 107.7 ?
    C4B C3B H3BB . . 107.7 ?
    H3BA C3B H3BB . . 107.1 ?
    C10B C4B C11B . . 111.5(3) ?
    C10B C4B C3B . . 112.9(3) ?
    C11B C4B C3B . . 111.3(3) ?
    C10B C4B C17B . . 107.6(3) ?
    C11B C4B C17B . . 108.8(3) ?
    C3B C4B C17B . . 104.5(3) ?
    C6B C5B C10B . . 122.8(3) ?
    C6B C5B H5BA . . 118.6 ?
    C10B C5B H5BA . . 118.6 ?
    C5B C6B C7B . . 120.7(3) ?
    C5B C6B H6BA . . 119.7 ?
    C7B C6B H6BA . . 119.7 ?
    C20B C7B C6B . . 122.0(3) ?
    C20B C7B C8B . . 119.9(3) ?
    C6B C7B C8B . . 118.1(3) ?
    C23B C8B C7B . . 117.5(3) ?
    C23B C8B C9B . . 122.6(3) ?
    C7B C8B C9B . . 119.9(3) ?
    C10B C9B C8B . . 120.3(3) ?
    C10B C9B S1B . . 125.1(3) ?
    C8B C9B S1B . . 114.6(2) ?
    C9B C10B C5B . . 118.1(3) ?
    C9B C10B C4B . . 125.5(3) ?
    C5B C10B C4B . . 116.4(3) ?
    C16B C11B C12B . . 117.4(3) ?
    C16B C11B C4B . . 122.3(3) ?
    C12B C11B C4B . . 120.2(3) ?
    C13B C12B C11B . . 121.7(3) ?
    C13B C12B H12B . . 119.1 ?
    C11B C12B H12B . . 119.1 ?
    C12B C13B C14B . . 119.5(3) ?
    C12B C13B H13B . . 120.2 ?
    C14B C13B H13B . . 120.2 ?
    C15B C14B C13B . . 120.3(3) ?
    C15B C14B O1B . . 117.3(3) ?
    C13B C14B O1B . . 122.4(3) ?
    C14B C15B C16B . . 119.6(3) ?
    C14B C15B H15B . . 120.2 ?
    C16B C15B H15B . . 120.2 ?
    C11B C16B C15B . . 121.4(3) ?
    C11B C16B H16B . . 119.3 ?
    C15B C16B H16B . . 119.3 ?
    C4B C17B H17D . . 109.5 ?
    C4B C17B H17E . . 109.5 ?
    H17D C17B H17E . . 109.5 ?
    C4B C17B H17F . . 109.5 ?
    H17D C17B H17F . . 109.5 ?
    H17E C17B H17F . . 109.5 ?
    C2B C18B H18D . . 109.5 ?
    C2B C18B H18E . . 109.5 ?
    H18D C18B H18E . . 109.5 ?
    C2B C18B H18F . . 109.5 ?
    H18D C18B H18F . . 109.5 ?
    H18E C18B H18F . . 109.5 ?
    C2B C19B H19D . . 109.5 ?
    C2B C19B H19E . . 109.5 ?
    H19D C19B H19E . . 109.5 ?
    C2B C19B H19F . . 109.5 ?
    H19D C19B H19F . . 109.5 ?
    H19E C19B H19F . . 109.5 ?
    C21B C20B C7B . . 121.4(3) ?
    C21B C20B H20B . . 119.3 ?
    C7B C20B H20B . . 119.3 ?
    C20B C21B C22B . . 119.4(4) ?
    C20B C21B H21B . . 120.3 ?
    C22B C21B H21B . . 120.3 ?
    C23B C22B C21B . . 120.7(3) ?
    C23B C22B H22B . . 119.7 ?
    C21B C22B H22B . . 119.7 ?
    C22B C23B C8B . . 121.1(3) ?
    C22B C23B H23B . . 119.4 ?
    C8B C23B H23B . . 119.4 ?
loop_
    _geom_torsion_atom_site_label_1
    _geom_torsion_atom_site_label_2
    _geom_torsion_atom_site_label_3
    _geom_torsion_atom_site_label_4
    _geom_torsion_site_symmetry_1
    _geom_torsion_site_symmetry_2
    _geom_torsion_site_symmetry_3
    _geom_torsion_site_symmetry_4
    _geom_torsion
    _geom_torsion_publ_flag
    C9A S1A C2A C3A . . . . -42.3(2) ?
    C9A S1A C2A C19A . . . . -158.7(2) ?
    C9A S1A C2A C18A . . . . 83.4(2) ?
    C19A C2A C3A C4A . . . . 176.4(3) ?
    C18A C2A C3A C4A . . . . -60.1(4) ?
    S1A C2A C3A C4A . . . . 62.8(3) ?
    C2A C3A C4A C10A . . . . -46.3(4) ?
    C2A C3A C4A C11A . . . . 79.5(4) ?
    C2A C3A C4A C17A . . . . -163.9(3) ?
    C10A C5A C6A C7A . . . . 0.4(5) ?
    C5A C6A C7A C20A . . . . -177.7(3) ?
    C5A C6A C7A C8A . . . . 1.6(5) ?
    C20A C7A C8A C23A . . . . -1.1(5) ?
    C6A C7A C8A C23A . . . . 179.6(3) ?
    C20A C7A C8A C9A . . . . 177.2(3) ?
    C6A C7A C8A C9A . . . . -2.1(5) ?
    C23A C8A C9A C10A . . . . 179.0(3) ?
    C7A C8A C9A C10A . . . . 0.7(5) ?
    C23A C8A C9A S1A . . . . 1.9(4) ?
    C7A C8A C9A S1A . . . . -176.4(2) ?
    C2A S1A C9A C10A . . . . 15.4(3) ?
    C2A S1A C9A C8A . . . . -167.7(2) ?
    C8A C9A C10A C5A . . . . 1.1(5) ?
    S1A C9A C10A C5A . . . . 177.9(2) ?
    C8A C9A C10A C4A . . . . -176.8(3) ?
    S1A C9A C10A C4A . . . . 0.0(5) ?
    C6A C5A C10A C9A . . . . -1.8(5) ?
    C6A C5A C10A C4A . . . . 176.3(3) ?
    C11A C4A C10A C9A . . . . -114.1(4) ?
    C3A C4A C10A C9A . . . . 11.2(5) ?
    C17A C4A C10A C9A . . . . 126.6(3) ?
    C11A C4A C10A C5A . . . . 67.9(4) ?
    C3A C4A C10A C5A . . . . -166.8(3) ?
    C17A C4A C10A C5A . . . . -51.3(4) ?
    C10A C4A C11A C16A . . . . 11.0(4) ?
    C3A C4A C11A C16A . . . . -115.5(3) ?
    C17A C4A C11A C16A . . . . 130.2(3) ?
    C10A C4A C11A C12A . . . . -171.1(3) ?
    C3A C4A C11A C12A . . . . 62.4(4) ?
    C17A C4A C11A C12A . . . . -51.9(4) ?
    C16A C11A C12A C13A . . . . 0.6(5) ?
    C4A C11A C12A C13A . . . . -177.4(3) ?
    C11A C12A C13A C14A . . . . 0.5(5) ?
    C12A C13A C14A O1A . . . . 177.5(3) ?
    C12A C13A C14A C15A . . . . -1.7(5) ?
    O1A C14A C15A C16A . . . . -177.5(3) ?
    C13A C14A C15A C16A . . . . 1.6(5) ?
    C14A C15A C16A C11A . . . . -0.4(5) ?
    C12A C11A C16A C15A . . . . -0.7(5) ?
    C4A C11A C16A C15A . . . . 177.2(3) ?
    C6A C7A C20A C21A . . . . 179.0(3) ?
    C8A C7A C20A C21A . . . . -0.3(5) ?
    C7A C20A C21A C22A . . . . 0.9(5) ?
    C20A C21A C22A C23A . . . . 0.0(6) ?
    C21A C22A C23A C8A . . . . -1.5(6) ?
    C7A C8A C23A C22A . . . . 2.1(5) ?
    C9A C8A C23A C22A . . . . -176.2(3) ?
    C9B S1B C2B C18B . . . . 82.3(2) ?
    C9B S1B C2B C3B . . . . -43.5(2) ?
    C9B S1B C2B C19B . . . . -159.9(2) ?
    C18B C2B C3B C4B . . . . -60.1(4) ?
    C19B C2B C3B C4B . . . . 176.7(3) ?
    S1B C2B C3B C4B . . . . 63.3(3) ?
    C2B C3B C4B C10B . . . . -44.8(4) ?
    C2B C3B C4B C11B . . . . 81.4(4) ?
    C2B C3B C4B C17B . . . . -161.4(3) ?
    C10B C5B C6B C7B . . . . 1.5(6) ?
    C5B C6B C7B C20B . . . . -178.7(3) ?
    C5B C6B C7B C8B . . . . 1.4(5) ?
    C20B C7B C8B C23B . . . . -0.5(5) ?
    C6B C7B C8B C23B . . . . 179.4(3) ?
    C20B C7B C8B C9B . . . . 178.0(3) ?
    C6B C7B C8B C9B . . . . -2.1(5) ?
    C23B C8B C9B C10B . . . . 178.3(3) ?
    C7B C8B C9B C10B . . . . -0.1(5) ?
    C23B C8B C9B S1B . . . . 1.3(4) ?
    C7B C8B C9B S1B . . . . -177.2(2) ?
    C2B S1B C9B C10B . . . . 15.7(3) ?
    C2B S1B C9B C8B . . . . -167.4(2) ?
    C8B C9B C10B C5B . . . . 3.0(5) ?
    S1B C9B C10B C5B . . . . 179.7(3) ?
    C8B C9B C10B C4B . . . . -175.3(3) ?
    S1B C9B C10B C4B . . . . 1.4(5) ?
    C6B C5B C10B C9B . . . . -3.8(5) ?
    C6B C5B C10B C4B . . . . 174.7(3) ?
    C11B C4B C10B C9B . . . . -117.2(4) ?
    C3B C4B C10B C9B . . . . 8.9(5) ?
    C17B C4B C10B C9B . . . . 123.7(3) ?
    C11B C4B C10B C5B . . . . 64.5(4) ?
    C3B C4B C10B C5B . . . . -169.4(3) ?
    C17B C4B C10B C5B . . . . -54.6(4) ?
    C10B C4B C11B C16B . . . . 12.2(4) ?
    C3B C4B C11B C16B . . . . -114.8(3) ?
    C17B C4B C11B C16B . . . . 130.7(3) ?
    C10B C4B C11B C12B . . . . -167.8(3) ?
    C3B C4B C11B C12B . . . . 65.2(4) ?
    C17B C4B C11B C12B . . . . -49.4(4) ?
    C16B C11B C12B C13B . . . . 0.0(5) ?
    C4B C11B C12B C13B . . . . -179.9(3) ?
    C11B C12B C13B C14B . . . . 0.1(5) ?
    C12B C13B C14B C15B . . . . 0.0(5) ?
    C12B C13B C14B O1B . . . . 178.1(3) ?
    C13B C14B C15B C16B . . . . -0.3(5) ?
    O1B C14B C15B C16B . . . . -178.4(3) ?
    C12B C11B C16B C15B . . . . -0.3(5) ?
    C4B C11B C16B C15B . . . . 179.6(3) ?
    C14B C15B C16B C11B . . . . 0.4(5) ?
    C6B C7B C20B C21B . . . . 179.7(3) ?
    C8B C7B C20B C21B . . . . -0.4(5) ?
    C7B C20B C21B C22B . . . . 0.3(5) ?
    C20B C21B C22B C23B . . . . 0.8(5) ?
    C21B C22B C23B C8B . . . . -1.7(5) ?
    C7B C8B C23B C22B . . . . 1.6(5) ?
    C9B C8B C23B C22B . . . . -176.9(3) ?
loop_
    _geom_hbond_atom_site_label_D
    _geom_hbond_atom_site_label_H
    _geom_hbond_atom_site_label_A
    _geom_hbond_site_symmetry_A
    _geom_hbond_distance_DH
    _geom_hbond_distance_HA
    _geom_hbond_distance_DA
    _geom_hbond_angle_DHA
    O1A H1A O1B . 0.84(6) 1.96(6) 2.777(4) 162(6)
    O1B H1B Cg1 2_465 0.83(6) 3.18(6) 3.959(4) 158(6)
_shelx_hkl_file
;
  -8  -7  -3 3847.16 274.485   1
   8   7  -1 15622.7 549.733  -2
  -8  -7  -1 15622.7 549.733   1
   8   7   1 14146.2 538.122  -2
  -8  -7   1 14146.2 538.122   1
  -8  -8  -4 13513.4 419.668   1
   8   8  -2 4165.53 337.133  -2
  -8  -8  -2 4165.53 337.133   1
   8   8   0 19410.8 479.862  -2
  -8  -8   0 19410.8 479.862   1
   8   8   2 3627.85 335.413  -2
  -8  -8   2 3627.85 335.413   1
  -8  -9  -3 258.462 203.272   1
   8   9  -1 5998.92 420.679  -2
  -8  -9  -1 5998.92 420.679   1
   8   9   1 5685.91 421.617  -2
  -8  -9   1 5685.91 421.617   1
   8  10  -2 12334.3 458.878  -2
  -8 -10  -2 12334.3 458.878   1
   8  10   0 23953.3 744.442  -2
  -8 -10   0 23953.3 744.442   1
   8  10   2 10126.4 443.925  -2
  -8 -10   2 10126.4 443.925   1
  -7  -5  -6 31823.9 579.738   1
  -7  -5  -4 40570.5 618.790   1
   7   5  -2 41257.1 629.447  -2
  -7  -5  -2 41257.1 629.447   1
   7   5   0 7587.02 285.728  -2
  -7  -5   0 7587.02 285.728   1
  -7  -6  -7 9150.34 371.729   1
  -7  -6  -5 28761.3 554.355   1
   7   6  -3 28344.3 532.950  -2
  -7  -6  -3 28344.3 532.950   1
   7   6  -1 8896.96 423.180  -2
  -7  -6  -1 8896.96 423.180   1
  -7  -7  -8 806.014 230.512   1
  -7  -7  -6 6526.29 322.815   1
  -7  -7  -4 5196.90 288.719   1
   7   7  -2 21873.1 523.248  -2
  -7  -7  -2 21873.1 523.248   1
   7   7   0 1116.70 206.028  -2
  -7  -7   0 1116.70 206.028   1
  -7  -8  -7 4136.84 302.188   1
  -7  -8  -5 5365.93 308.438   1
  -7  -8  -3 23556.5 524.320   1
   7   8  -1 11011.6 488.472  -2
  -7  -8  -1 11011.6 488.472   1
  -7  -9  -6 3129.43 274.124   1
  -7  -9  -4 7019.85 338.011   1
   7   9  -2 36322.1 687.700  -2
  -7  -9  -2 36322.1 687.700   1
   7   9   0 4460.39 289.530  -2
  -7  -9   0 4460.39 289.530   1
  -7 -10  -5 3920.76 291.828   1
  -7 -10  -3 2542.24 263.506   1
   7  10  -1 6546.89 439.575  -2
  -7 -10  -1 6546.89 439.575   1
   7  10   1 6666.38 444.352  -2
  -7 -10   1 6666.38 444.352   1
  -7 -11  -4 8765.85 377.568   1
   7  11  -2 23942.6 608.180  -2
  -7 -11  -2 23942.6 608.180   1
   7  11   0 3516.70 290.198  -2
  -7 -11   0 3516.70 290.198   1
   7  12  -3 16197.0 498.437  -2
  -7 -12  -3 16197.0 498.437   1
   7  12  -1 24244.1 738.603  -2
  -7 -12  -1 24244.1 738.603   1
   7  12   1 23343.6 740.537  -2
  -7 -12   1 23343.6 740.537   1
   7  13  -2 2276.71 319.629  -2
  -7 -13  -2 2276.71 319.629   1
   7  13   0 1078.65 227.221  -2
  -7 -13   0 1078.65 227.221   1
   7  13   2 2091.49 325.535  -2
  -7 -13   2 2091.49 325.535   1
  -7 -14  13 671.579 137.401   1
  -7 -15  10 2839.18 235.010   1
  -7 -15  12 14557.7 280.960   1
  -7 -16   9 866.126 190.977   1
  -7 -16  11 566.768 141.751   1
   7  17   0 95.0004 234.010  -2
  -7 -17   0 95.0004 234.010   1
   7  18  -1 1177.92 296.053  -2
  -7 -18  -1 1177.92 296.053   1
   7  18   1 1514.07 316.764  -2
  -7 -18   1 1514.07 316.764   1
   7  19   0 2120.16 233.086  -2
  -7 -19   0 2120.16 233.086   1
   7  19   2 4661.83 316.265  -2
  -7 -19   2 4661.83 316.265   1
   7  20  -1 4800.86 288.938  -2
  -7 -20  -1 4800.86 288.938   1
   7  20   1 5591.72 300.995  -2
  -7 -20   1 5591.72 300.995   1
  -7 -20   3 810.661 169.175   1
  -7 -20   5 2214.07 177.713   1
   7  21   0 1211.44 202.036  -2
  -7 -21   0 1211.44 202.036   1
   7  21   2 1917.69 193.944  -2
  -7 -21   2 1917.69 193.944   1
  -6  -3  -9 10249.7 396.549   1
  -6  -3  -7 11777.1 366.315   1
  -6  -3  -5 18161.8 391.744   1
   6   3  -3 13191.4 328.370  -2
  -6  -3  -3 13191.4 328.370   1
   6   3  -1 55993.8 763.983  -2
  -6  -3  -1 55993.8 763.983   1
  -6  -4 -10 7077.45 370.282   1
  -6  -4  -8 1915.40 238.603   1
  -6  -4  -6 12917.3 368.375   1
  -6  -4  -4 3371.09 215.939   1
   6   4  -2 12418.2 356.849  -2
  -6  -4  -2 12418.2 356.849   1
  -6  -5  -9 4282.16 315.258   1
  -6  -5  -7 3114.57 254.357   1
  -6  -5  -5 795.941 187.755   1
   6   5  -3 11900.8 350.109  -2
  -6  -5  -3 11900.8 350.109   1
   6   5  -1 18190.4 501.478  -2
  -6  -5  -1 18190.4 501.478   1
  -6  -6 -10 2808.25 292.170   1
  -6  -6  -8 5415.80 312.908   1
  -6  -6  -6 25505.3 524.498   1
  -6  -6  -4 22706.7 469.806   1
   6   6  -2 10847.9 364.989  -2
  -6  -6  -2 10847.9 364.989   1
  -6  -7  -9 6857.38 368.683   1
  -6  -7  -7 7990.56 350.541   1
  -6  -7  -5 62641.5 796.323   1
   6   7  -3 11571.2 379.417  -2
  -6  -7  -3 11571.2 379.417   1
   6   7  -1 75345.1 1054.99  -2
  -6  -7  -1 75345.1 1054.99   1
  -6  -8  -8 8029.98 373.823   1
  -6  -8  -6 30805.3 600.481   1
  -6  -8  -4 1335.50 218.584   1
   6   8  -2 3823.01 303.351  -2
  -6  -8  -2 3823.01 303.351   1
  -6  -9  -9 10299.3 421.791   1
  -6  -9  -7 14740.8 460.879   1
  -6  -9  -5 53639.3 779.812   1
   6   9  -3 9437.71 381.587  -2
  -6  -9  -3 9437.71 381.587   1
   6   9  -1 8126.64 432.827  -2
  -6  -9  -1 8126.64 432.827   1
  -6  -9   7 15283.4 472.186   1
  -6  -9   9 8308.67 397.418   1
  -6 -10  -8 2149.11 259.395   1
  -6 -10  -6 38236.4 690.417   1
  -6 -10  -4 18944.1 492.478   1
   6  10  -2 21484.4 558.155  -2
  -6 -10  -2 21484.4 558.155   1
   6  10   0 22729.2 507.418  -2
  -6 -10   0 22729.2 507.418   1
  -6 -10   8 12704.7 462.680   1
  -6 -11  -7 1320.72 239.925   1
  -6 -11  -5 21741.2 538.466   1
   6  11  -3 4873.11 344.415  -2
  -6 -11  -3 4873.11 344.415   1
   6  11  -1 11648.0 529.967  -2
  -6 -11  -1 11648.0 529.967   1
  -6 -12  -6 9221.40 389.067   1
  -6 -12  -4 6211.11 329.966   1
   6  12  -2 5488.27 367.462  -2
  -6 -12  -2 5488.27 367.462   1
   6  12   0 30885.9 847.743  -2
  -6 -12   0 30885.9 847.743   1
  -6 -13  -5 11745.9 423.282   1
   6  13  -3 12478.0 454.837  -2
  -6 -13  -3 12478.0 454.837   1
   6  13  -1 11776.6 552.676  -2
  -6 -13  -1 11776.6 552.676   1
   6  13   1 11207.1 558.178  -2
  -6 -13   1 11207.1 558.178   1
  -6 -14  -4 1590.92 239.141   1
   6  14  -2 8190.49 436.640  -2
  -6 -14  -2 8190.49 436.640   1
   6  14   0 10406.1 402.912  -2
  -6 -14   0 10406.1 402.912   1
   6  14   2 6614.20 417.432  -2
  -6 -14   2 6614.20 417.432   1
  -6 -14  14 5236.89 212.438   1
   6  15  -1 23868.4 743.651  -2
  -6 -15  -1 23868.4 743.651   1
   6  15   1 21774.3 720.331  -2
  -6 -15   1 21774.3 720.331   1
  -6 -15  13 3392.97 206.685   1
   6  16  -2 18948.2 631.022  -2
  -6 -16  -2 18948.2 631.022   1
  -6 -16   8 1058.43 266.549   1
  -6 -16  10 5921.51 308.961   1
  -6 -16  12 2409.05 197.108   1
  -6 -17  -5 2001.66 253.431   1
   6  17  -3 4461.85 405.351  -2
  -6 -17  -3 4461.85 405.351   1
   6  17  -1 14324.4 646.927  -2
  -6 -17  -1 14324.4 646.927   1
  -6 -17   7 1139.91 252.556   1
  -6 -17   9 5958.64 303.254   1
  -6 -17  11 3989.65 220.934   1
  -6 -18  -6 6860.56 302.184   1
  -6 -18  -4 4214.62 296.542   1
   6  18  -2 16702.5 567.865  -2
  -6 -18  -2 16702.5 567.865   1
   6  18   0 17306.8 505.148  -2
  -6 -18   0 17306.8 505.148   1
  -6 -18   8 1729.07 218.591   1
  -6 -18  10 148.297 160.081   1
  -6 -19  -5 2376.40 238.828   1
   6  19  -3 11405.2 473.997  -2
  -6 -19  -3 11405.2 473.997   1
   6  19  -1 9469.83 513.512  -2
  -6 -19  -1 9469.83 513.512   1
   6  19   1 9213.25 518.406  -2
  -6 -19   1 9213.25 518.406   1
  -6 -19   9 2829.48 181.696   1
  -6 -20  -6 7335.26 243.446   1
  -6 -20  -4 9898.00 327.574   1
   6  20  -2 7759.31 394.072  -2
  -6 -20  -2 7759.31 394.072   1
   6  20   0 5485.41 414.685  -2
  -6 -20   0 5485.41 414.685   1
   6  20   2 8056.34 411.447  -2
  -6 -20   2 8056.34 411.447   1
  -6 -21  -5 1241.89 157.358   1
   6  21  -3 1353.18 247.345  -2
  -6 -21  -3 1353.18 247.345   1
   6  21  -1 9149.89 411.858  -2
  -6 -21  -1 9149.89 411.858   1
   6  21   1 8992.03 415.924  -2
  -6 -21   1 8992.03 415.924   1
  -6 -21   3 303.620 182.784   1
  -6 -21   5 2197.82 199.359   1
  -6 -21   7 509.604 134.741   1
   6  22  -2 2263.06 226.908  -2
  -6 -22  -2 2263.06 226.908   1
   6  22   0 7510.62 346.109  -2
  -6 -22   0 7510.62 346.109   1
   6  22   2 2114.03 229.147  -2
  -6 -22   2 2114.03 229.147   1
  -6 -22   4 5941.45 214.638   1
  -5  -1 -10 5416.71 318.190   1
  -5  -1  -8 9516.27 339.033   1
  -5  -1  -6 1536.93 173.901   1
  -5  -1  -4 16618.9 311.494   1
   5   1  -2 73997.9 607.327  -2
  -5  -1  -2 73997.9 607.327   1
  -5  -2 -11 8639.58 397.874   1
  -5  -2  -9 13229.8 413.215   1
  -5  -2  -7 10772.1 329.687   1
  -5  -2  -5 2169.41 176.846   1
   5   2  -3 111521. 725.821  -2
  -5  -2  -3 111521. 725.821   1
   5   2  -1 139663. 1032.09  -2
  -5  -2  -1 139663. 1032.09   1
  -5  -3 -12 40456.7 768.547   1
  -5  -3 -10 742.798 230.201   1
  -5  -3  -8 4493.30 271.420   1
  -5  -3  -6 772.176 166.090   1
  -5  -3  -4 11712.3 296.362   1
   5   3  -2 20235.0 380.129  -2
  -5  -3  -2 20235.0 380.129   1
  -5  -4 -11 1012.71 262.519   1
  -5  -4  -9 1842.48 245.635   1
  -5  -4  -7 2821.02 226.724   1
  -5  -4  -5 13365.8 335.854   1
   5   4  -3 66964.4 632.647  -2
  -5  -4  -3 66964.4 632.647   1
  -5  -5 -12 846.472 261.790   1
  -5  -5 -10 599.965 234.104   1
  -5  -5  -8 19361.1 480.969   1
  -5  -5  -6 23280.8 463.935   1
  -5  -5  -4 9852.10 301.809   1
   5   5  -2 22996.2 440.876  -2
  -5  -5  -2 22996.2 440.876   1
  -5  -6 -11 4794.25 349.930   1
  -5  -6  -9 4417.48 307.972   1
  -5  -6  -7 7326.31 318.947   1
  -5  -6  -5 9403.75 318.979   1
   5   6  -3 52144.0 619.703  -2
  -5  -6  -3 52144.0 619.703   1
  -5  -7 -10 1484.60 266.739   1
  -5  -7  -8 1722.10 249.868   1
  -5  -7  -6 6582.71 306.132   1
  -5  -7  -4 10795.3 337.756   1
   5   7  -2 47311.3 672.574  -2
  -5  -7  -2 47311.3 672.574   1
  -5  -8 -11 3616.97 318.816   1
  -5  -8  -9 11217.5 431.049   1
  -5  -8  -7 46938.2 729.791   1
  -5  -8  -5 7059.82 303.310   1
   5   8  -3 14020.3 397.780  -2
  -5  -8  -3 14020.3 397.780   1
  -5  -9 -10 7496.08 377.907   1
  -5  -9  -8 7943.84 375.217   1
  -5  -9  -6 21604.8 505.019   1
  -5  -9  -4 36525.2 604.633   1
   5   9  -2 3895.40 292.076  -2
  -5  -9  -2 3895.40 292.076   1
  -5  -9   4 9963.24 343.167   1
  -5 -10  -9 7391.23 381.480   1
  -5 -10  -7 10968.2 406.055   1
  -5 -10  -5 1457.34 225.223   1
   5  10  -3 13416.3 413.280  -2
  -5 -10  -3 13416.3 413.280   1
   5  10  -1 2944.60 318.381  -2
  -5 -10  -1 2944.60 318.381   1
  -5 -10   5 2245.81 251.349   1
  -5 -10   7 10520.4 417.481   1
  -5 -10   9 7557.47 402.271   1
  -5 -11  -8 6634.08 356.519   1
  -5 -11  -6 17770.9 482.183   1
  -5 -11  -4 22434.0 512.848   1
   5  11  -2 30110.7 642.193  -2
  -5 -11  -2 30110.7 642.193   1
  -5 -11   6 19798.2 524.858   1
  -5 -11   8 15673.8 508.324   1
  -5 -12  -7 53424.6 820.861   1
  -5 -12  -5 9002.97 372.805   1
   5  12  -3 17466.9 488.630  -2
  -5 -12  -3 17466.9 488.630   1
   5  12  -1 5698.75 396.725  -2
  -5 -12  -1 5698.75 396.725   1
  -5 -12   5 1235.05 255.691   1
  -5 -12   7 51918.9 847.929   1
  -5 -12   9 2991.92 308.296   1
  -5 -13  -6 8190.15 363.615   1
  -5 -13  -4 35192.2 657.254   1
   5  13  -2 48304.0 834.907  -2
  -5 -13  -2 48304.0 834.907   1
   5  13   0 4741.96 411.912  -2
  -5 -13   0 4741.96 411.912   1
  -5 -13   6 18609.1 538.417   1
  -5 -13   8 2203.47 298.582   1
  -5 -14  -5 219.679 209.085   1
   5  14  -3 23790.2 560.336  -2
  -5 -14  -3 23790.2 560.336   1
   5  14  -1 67114.3 1165.34  -2
  -5 -14  -1 67114.3 1165.34   1
   5  14   1 63255.9 1141.56  -2
  -5 -14   1 63255.9 1141.56   1
  -5 -14   7 1108.91 280.502   1
  -5 -14  15 5221.90 201.497   1
  -5 -15  -8 4374.18 340.757   1
  -5 -15  -6 2411.65 321.961   1
  -5 -15  -4 3975.17 226.861   1
   5  15  -2 8987.97 446.395  -2
  -5 -15  -2 8987.97 446.395   1
   5  15   0 5358.83 438.346  -2
  -5 -15   0 5358.83 438.346   1
  -5 -15  14 5538.27 233.679   1
  -5 -16  -9 3878.33 286.262   1
  -5 -16  -7 10120.7 420.255   1
  -5 -16  -5 9072.21 434.345   1
   5  16  -3 13084.7 355.945  -2
  -5 -16  -3 13084.7 355.945   1
   5  16  -1 29894.6 805.215  -2
  -5 -16  -1 29894.6 805.215   1
   5  16   1 27485.5 784.481  -2
  -5 -16   1 27485.5 784.481   1
  -5 -16   5 2412.83 344.820   1
  -5 -16   7 12415.9 507.504   1
  -5 -16  11 2186.44 274.699   1
  -5 -16  13 4666.16 241.301   1
  -5 -17  -8 1145.41 252.925   1
  -5 -17  -6 3121.46 309.313   1
  -5 -17  -4 2929.88 318.572   1
   5  17  -2 30795.3 832.747  -2
  -5 -17  -2 30795.3 832.747   1
  -5 -17   6 630.242 288.718   1
  -5 -17   8 1940.51 303.381   1
  -5 -17  10 893.302 242.427   1
  -5 -17  12 5591.27 261.036   1
  -5 -18  -9 11260.0 339.694   1
  -5 -18  -7 239.374 232.834   1
  -5 -18  -5 5513.06 346.737   1
   5  18  -3 62493.3 951.204  -2
  -5 -18  -3 62493.3 951.204   1
   5  18  -1 29346.8 895.292  -2
  -5 -18  -1 29346.8 895.292   1
  -5 -18   5 4126.67 352.364   1
  -5 -18   7 2514.16 313.871   1
  -5 -18   9 3073.22 278.998   1
  -5 -18  11 4123.15 239.758   1
  -5 -19  -8 13984.9 370.665   1
  -5 -19  -6 541.070 232.419   1
  -5 -19  -4 4808.78 328.003   1
   5  19  -2 35387.3 825.451  -2
  -5 -19  -2 35387.3 825.451   1
  -5 -19   6 3299.78 299.108   1
  -5 -19   8 8223.96 348.125   1
  -5 -19  10 5831.59 255.350   1
  -5 -20  -9 1731.66 155.791   1
  -5 -20  -7 244.634 187.866   1
  -5 -20  -5 1606.25 243.470   1
   5  20  -3 10363.5 460.763  -2
  -5 -20  -3 10363.5 460.763   1
   5  20  -1 30860.3 837.968  -2
  -5 -20  -1 30860.3 837.968   1
   5  20   1 29553.0 826.078  -2
  -5 -20   1 29553.0 826.078   1
  -5 -20   5 159.101 214.472   1
  -5 -20   7 2413.40 240.770   1
  -5 -20   9 332.076 162.000   1
  -5 -21  -6 416.139 180.526   1
  -5 -21  -4 3684.38 265.732   1
   5  21  -2 24251.9 618.935  -2
  -5 -21  -2 24251.9 618.935   1
   5  21   0 990.373 337.374  -2
  -5 -21   0 990.373 337.374   1
   5  21   2 23424.3 606.248  -2
  -5 -21   2 23424.3 606.248   1
  -5 -21   6 503.449 182.797   1
  -5 -21   8 2893.08 181.595   1
  -5 -22  -5 1919.32 186.669   1
   5  22  -3 3115.61 289.903  -2
  -5 -22  -3 3115.61 289.903   1
   5  22  -1 7994.79 416.088  -2
  -5 -22  -1 7994.79 416.088   1
   5  22   1 8008.27 410.342  -2
  -5 -22   1 8008.27 410.342   1
   5  22   3 3123.28 286.849  -2
  -5 -22   3 3123.28 286.849   1
  -5 -22   5 278.720 170.797   1
  -5 -22   7 5777.67 199.352   1
  -5 -23  -4 3088.94 175.732   1
   5  23  -2 14367.9 376.573  -2
  -5 -23  -2 14367.9 376.573   1
   5  23   0 394.586 227.329  -2
  -5 -23   0 394.586 227.329   1
   5  23   2 13890.9 370.251  -2
  -5 -23   2 13890.9 370.251   1
  -5 -23   4 989.851 154.367   1
  -4   0 -12 10844.2 443.135   1
  -4   0 -10 18727.0 485.234   1
  -4   0  -8 13473.5 368.559   1
  -4   0  -6 8495.67 257.730   1
  -4   0  -4 12764.0 249.420   1
  -4   0  -2 48699.2 410.810   1
   4   0   0 241792. 1265.67  -2
  -4   0   0 241792. 1265.67   1
  -4  -1 -13 2657.15 315.706   1
  -4  -1 -11 2079.44 189.049   1
  -4  -1  -9 5006.58 198.775   1
  -4   1  -7 4211.08 156.912   1
  -4  -1  -5 32196.9 286.378   1
   4   1  -3 31885.5 358.947  -2
  -4  -1  -3 31885.5 358.947   1
   4   1  -1 22204.1 339.011  -2
  -4  -1  -1 22204.1 339.011   1
   4   1   1 21570.9 322.938  -2
  -4  -1   1 21570.9 322.938   1
  -4  -2 -12 1829.05 278.470   1
  -4  -2 -10 3267.25 279.265   1
  -4  -2  -8 9798.58 332.768   1
  -4  -2  -6 12035.8 303.294   1
  -4  -2  -4 3639.44 180.726   1
   4   2  -2 3820.47 179.786  -2
  -4  -2  -2 3820.47 179.786   1
   4  -2   0 34404.0 457.643  -2
  -4   2   0 34404.0 457.643   1
   4  -2   2 4117.16 235.647  -2
  -4   2   2 4117.16 235.647   1
  -4  -3 -13 15130.0 522.337   1
  -4  -3 -11 26579.6 620.124   1
  -4  -3  -9 2815.81 255.336   1
  -4  -3  -7 5932.35 259.615   1
  -4  -3  -5 64854.7 620.721   1
   4   3  -3 7952.37 250.432  -2
  -4  -3  -3 7952.37 250.432   1
   4   3  -1 192253. 1523.92  -2
  -4  -3  -1 192253. 1523.92   1
   4  -3   1 175807. 1390.35  -2
  -4   3   1 175807. 1390.35   1
  -4  -4 -12 1492.82 292.848   1
  -4  -4 -10 23130.5 568.352   1
  -4  -4  -8 7632.69 313.345   1
  -4  -4  -6 13022.0 331.964   1
  -4  -4  -4 17067.8 336.610   1
   4   4  -2 46235.5 537.288  -2
  -4  -4  -2 46235.5 537.288   1
   4   4   0 271062. 1719.71  -2
  -4  -4   0 271062. 1719.71   1
   4  -4   2 50122.5 649.322  -2
  -4   4   2 50122.5 649.322   1
  -4  -5 -11 11003.7 447.550   1
  -4  -5  -9 3418.56 276.385   1
  -4  -5  -7 1972.26 211.740   1
  -4  -5  -5 16170.1 360.622   1
   4   5  -3 32354.4 448.379  -2
  -4  -5  -3 32354.4 448.379   1
  -4  -6 -12 9045.42 433.253   1
  -4  -6 -10 4959.81 322.827   1
  -4  -6  -8 6277.34 312.008   1
  -4  -6  -6 22091.7 443.516   1
  -4  -6  -4 9052.14 283.510   1
   4   6  -2 18860.7 396.748  -2
  -4  -6  -2 18860.7 396.748   1
  -4  -7 -11 24148.9 622.629   1
  -4  -7  -9 10151.4 399.152   1
  -4  -7  -7 3374.17 255.615   1
  -4  -7  -5 29703.4 501.009   1
   4   7  -3 13318.1 351.489  -2
  -4  -7  -3 13318.1 351.489   1
  -4  -8 -12 7237.39 404.519   1
  -4  -8 -10 5204.52 342.200   1
  -4  -8  -8 1629.07 236.774   1
  -4  -8  -6 9480.91 333.555   1
  -4  -8  -4 13052.4 352.179   1
   4   8  -2 49065.1 659.705  -2
  -4  -8  -2 49065.1 659.705   1
   4   8   2 60582.7 708.467  -2
  -4  -8   2 60582.7 708.467   1
  -4  -9 -11 5646.21 368.287   1
  -4  -9  -9 2968.30 281.757   1
  -4  -9  -7 6058.46 314.381   1
  -4  -9  -5 9824.77 339.615   1
   4   9  -3 7461.59 316.689  -2
  -4  -9  -3 7461.59 316.689   1
   4   9   3 8692.41 336.418  -2
  -4  -9   3 8692.41 336.418   1
  -4  -9   5 7339.19 318.320   1
  -4 -10 -10 32932.4 697.131   1
  -4 -10  -8 3379.40 283.366   1
  -4 -10  -6 15582.2 428.489   1
  -4 -10  -4 129.751 172.810   1
   4  10  -2 24001.8 525.179  -2
  -4 -10  -2 24001.8 525.179   1
   4  10   2 28326.5 564.917  -2
  -4 -10   2 28326.5 564.917   1
  -4 -10   4 1385.27 215.999   1
  -4 -10   6 15026.5 451.543   1
  -4 -10   8 752.374 235.839   1
  -4 -10  10 32162.0 706.485   1
  -4 -11  -9 1451.18 265.134   1
  -4 -11  -7 9803.31 380.881   1
  -4 -11  -5 6298.25 306.035   1
   4  11  -3 2665.72 267.107  -2
  -4 -11  -3 2665.72 267.107   1
   4  11  -1 445.716 232.706  -2
  -4 -11  -1 445.716 232.706   1
   4  11   3 2786.62 295.519  -2
  -4 -11   3 2786.62 295.519   1
  -4 -11   5 6427.63 329.013   1
  -4 -11   7 11130.5 438.680   1
  -4 -11   9 325.513 271.304   1
  -4 -12  -8 4114.04 306.169   1
  -4 -12  -6 3608.82 274.431   1
  -4 -12  -4 4935.71 281.189   1
   4  12  -2 26913.1 593.468  -2
  -4 -12  -2 26913.1 593.468   1
  -4 -12   4 3769.40 285.692   1
  -4 -12   6 3732.69 313.483   1
  -4 -12   8 14198.2 494.686   1
  -4 -12  10 6577.39 386.516   1
  -4 -13 -11 24918.8 597.043   1
  -4 -13  -9 1178.25 188.604   1
  -4 -13  -7 3134.23 279.058   1
  -4 -13  -5 63559.6 839.124   1
   4  13  -3 21123.0 505.067  -2
  -4 -13  -3 21123.0 505.067   1
   4  13  -1 43224.4 884.750  -2
  -4 -13  -1 43224.4 884.750   1
   4  13   3 24194.9 561.687  -2
  -4 -13   3 24194.9 561.687   1
  -4 -13   5 45343.8 769.864   1
  -4 -13   7 10615.3 454.391   1
  -4 -13   9 4320.92 344.040   1
  -4 -14 -12 1081.75 245.195   1
  -4 -14 -10 22105.1 582.732   1
  -4 -14  -8 9671.37 299.988   1
  -4 -14  -6 39980.7 693.014   1
  -4 -14  -4 3352.38 266.234   1
   4  14  -2 70614.5 965.535  -2
  -4 -14  -2 70614.5 965.535   1
   4  14   0 40863.9 905.660  -2
  -4 -14   0 40863.9 905.660   1
  -4 -14   4 22807.5 564.104   1
  -4 -14   6 38430.2 749.847   1
  -4 -14   8 20398.3 575.346   1
  -4 -15 -11 5691.43 334.461   1
  -4 -15  -9 6936.49 393.700   1
  -4 -15  -7 3558.54 224.905   1
  -4 -15  -5 2297.24 244.280   1
   4  15  -3 59127.4 803.896  -2
  -4 -15  -3 59127.4 803.896   1
   4  15  -1 27250.1 750.633  -2
  -4 -15  -1 27250.1 750.633   1
   4  15   1 24861.6 727.105  -2
  -4 -15   1 24861.6 727.105   1
  -4 -15   5 8066.09 402.626   1
  -4 -15   7 6215.23 381.379   1
  -4 -15  15 2424.42 168.838   1
  -4 -16 -12 405.916 198.422   1
  -4 -16 -10 9172.92 396.123   1
  -4 -16  -8 4045.04 343.681   1
  -4 -16  -6 16308.0 546.511   1
  -4 -16  -4 3237.88 216.938   1
   4  16  -2 23481.3 603.453  -2
  -4 -16  -2 23481.3 603.453   1
   4  16   0 38306.8 901.602  -2
  -4 -16   0 38306.8 901.602   1
   4  16   2 21363.7 589.976  -2
  -4 -16   2 21363.7 589.976   1
  -4 -16   4 4065.67 342.679   1
   4  16   4 7099.10 541.281  -2
  -4 -16   4 7099.10 541.281   1
  -4 -16   6 8428.40 480.759   1
  -4 -16  12 1801.08 265.711   1
  -4 -16  14 8637.27 266.343   1
  -4 -17 -11 9766.67 341.377   1
  -4 -17  -9 3736.45 307.734   1
  -4 -17  -7 889.146 279.935   1
  -4 -17  -5 31874.2 711.057   1
   4  17  -3 13997.6 371.836  -2
  -4 -17  -3 13997.6 371.836   1
   4  17  -1 71322.0 1155.99  -2
  -4 -17  -1 71322.0 1155.99   1
   4  17   1 68521.3 1143.84  -2
  -4 -17   1 68521.3 1143.84   1
   4  17   3 12394.2 365.844  -2
  -4 -17   3 12394.2 365.844   1
  -4 -17   5 20651.5 634.354   1
  -4 -17   7 619.001 313.032   1
  -4 -17   9 5858.38 403.311   1
  -4 -17  11 6846.49 353.883   1
  -4 -17  13 5184.84 243.221   1
  -4 -18 -12 233.297 140.694   1
  -4 -18 -10 8165.03 326.060   1
  -4 -18  -8 2337.94 286.502   1
  -4 -18  -6 16573.8 529.756   1
   4  18  -4 10111.4 542.070  -2
  -4 -18  -4 10111.4 542.070   1
   4  18  -2 2944.69 472.707  -2
  -4 -18  -2 2944.69 472.707   1
   4  18   4 9119.08 520.852  -2
  -4 -18   4 9119.08 520.852   1
  -4 -18   6 19676.6 593.293   1
  -4 -18   8 5547.49 378.420   1
  -4 -18  10 7845.47 368.248   1
  -4 -18  12 3407.79 225.717   1
  -4 -19 -11 397.622 150.584   1
  -4 -19  -9 4199.64 270.051   1
  -4 -19  -7 2886.91 293.763   1
  -4 -19  -5 844.089 273.234   1
   4  19  -3 8102.99 503.480  -2
  -4 -19  -3 8102.99 503.480   1
   4  19  -1 3628.92 497.560  -2
  -4 -19  -1 3628.92 497.560   1
   4  19   3 7519.50 472.196  -2
  -4 -19   3 7519.50 472.196   1
  -4 -19   5 1333.60 302.886   1
  -4 -19   7 3798.22 339.009   1
  -4 -19   9 1734.16 264.250   1
  -4 -19  11 235.035 181.963   1
  -4 -20 -10 10589.6 272.978   1
  -4 -20  -8 742.847 209.708   1
  -4 -20  -6 4220.85 308.206   1
  -4 -20  -4 106.606 257.424   1
   4  20  -2 4656.23 460.538  -2
  -4 -20  -2 4656.23 460.538   1
   4  20   0 9959.99 621.116  -2
  -4 -20   0 9959.99 621.116   1
  -4 -20   4 1266.13 275.387   1
  -4 -20   6 2379.91 296.096   1
  -4 -20   8 291.374 223.660   1
  -4 -20  10 16271.1 364.182   1
  -4 -21  -9 1563.93 171.966   1
  -4 -21  -7 726.873 205.288   1
  -4 -21  -5 177.815 221.626   1
   4  21  -3 8103.49 443.948  -2
  -4 -21  -3 8103.49 443.948   1
   4  21  -1 14760.8 642.935  -2
  -4 -21  -1 14760.8 642.935   1
   4  21   1 13971.3 626.122  -2
  -4 -21   1 13971.3 626.122   1
   4  21   3 7415.52 409.742  -2
  -4 -21   3 7415.52 409.742   1
  -4 -21   5 577.616 234.793   1
  -4 -21   7 443.277 208.165   1
  -4 -21   9 1352.43 183.016   1
  -4 -22  -8 2066.18 160.104   1
  -4 -22  -6 2013.19 204.683   1
   4  22  -4 8044.53 379.565  -2
  -4 -22  -4 8044.53 379.565   1
   4  22  -2 6674.19 423.613  -2
  -4 -22  -2 6674.19 423.613   1
   4  22   0 27275.5 776.995  -2
  -4 -22   0 27275.5 776.995   1
   4  22   2 6524.98 406.320  -2
  -4 -22   2 6524.98 406.320   1
  -4 -22   4 4005.95 191.298   1
  -4 -22   6 1837.61 209.593   1
  -4 -22   8 216.380 145.831   1
  -4 -23  -5 1044.35 173.596   1
   4  23  -3 13966.7 398.710  -2
  -4 -23  -3 13966.7 398.710   1
   4  23  -1 3106.70 332.301  -2
  -4 -23  -1 3106.70 332.301   1
   4  23   1 3303.80 328.702  -2
  -4 -23   1 3303.80 328.702   1
   4  23   3 13506.0 383.861  -2
  -4 -23   3 13506.0 383.861   1
  -4 -23   5 1460.00 124.383   1
   4  24  -4 11870.1 279.973  -2
  -4 -24  -4 11870.1 279.973   1
   4  24  -2 10660.8 330.565  -2
  -4 -24  -2 10660.8 330.565   1
   4  24   0 13234.3 421.791  -2
  -4 -24   0 13234.3 421.791   1
   4  24   2 10101.5 313.777  -2
  -4 -24   2 10101.5 313.777   1
   4  24   4 10840.4 250.810  -2
  -4 -24   4 10840.4 250.810   1
  -3   1 -14 26109.6 474.796   1
  -3   1 -12 12781.9 332.986   1
  -3   1 -10 11454.3 280.403   1
  -3   1  -8 213.042 119.039   1
  -3   1  -6 55569.2 389.274   1
  -3  -1  -4 25022.6 318.012   1
   3  -1  -4 36327.2 344.933  -2
  -3   1  -4 36327.2 344.933   1
   3  -1  -2 36555.9 325.593  -2
  -3   1  -2 36555.9 325.593   1
   3   1   0 1362.28 114.699  -2
  -3  -1   0 1362.28 114.699   1
   3  -1   2 37047.6 227.258  -2
  -3   1   2 37047.6 227.258   1
  -3   2 -13 20316.6 424.907   1
  -3  -2 -11 3443.89 209.300   1
  -3   2  -9 49957.2 495.057   1
  -3   2  -7 138979. 672.819   1
  -3   2  -5 99372.7 466.777   1
   3   2  -3 53999.9 278.521  -2
  -3  -2  -3 53999.9 278.521   1
   3  -2  -1 34447.7 436.325  -2
  -3   2  -1 34447.7 436.325   1
   3   2   1 33699.5 341.848  -2
  -3  -2   1 33699.5 341.848   1
  -3   2  19 2920.97 182.403   1
  -3  -3 -12 4724.64 246.286   1
  -3   3 -10 11244.4 281.451   1
  -3   3  -8 14780.7 268.096   1
  -3  -3  -6 14858.4 223.146   1
  -3  -3  -4 4867.63 192.445   1
   3   3  -2 138565. 631.393  -2
  -3  -3  -2 138565. 631.393   1
   3  -3   0 5933.19 207.839  -2
  -3   3   0 5933.19 207.839   1
   3  -3   2 150062. 493.531  -2
  -3   3   2 150062. 493.531   1
  -3   4 -13 8043.33 290.317   1
  -3  -4 -11 13058.8 468.982   1
  -3  -4  -9 13245.9 402.579   1
  -3  -4  -7 4064.83 232.409   1
  -3  -4  -5 2337.01 179.482   1
   3   4  -3 15949.2 301.327  -2
  -3  -4  -3 15949.2 301.327   1
   3  -4  -1 1353.61 266.967  -2
  -3   4  -1 1353.61 266.967   1
   3  -4   1 1287.41 230.243  -2
  -3   4   1 1287.41 230.243   1
  -3   4  19 6820.79 228.937   1
  -3  -5 -12 6324.71 384.311   1
  -3  -5 -10 28280.6 615.250   1
  -3  -5  -8 27445.8 521.591   1
  -3  -5  -6 3501.54 213.596   1
  -3  -5  -4 8601.71 253.528   1
   3   5  -2 119822. 783.488  -2
  -3  -5  -2 119822. 783.488   1
   3  -5   0 2156.77 279.441  -2
  -3   5   0 2156.77 279.441   1
  -3   6 -13 11347.4 335.029   1
  -3  -6 -11 10691.1 441.883   1
  -3  -6  -9 12354.1 412.974   1
  -3  -6  -7 4294.62 248.069   1
  -3  -6  -5 39438.8 515.276   1
   3   6  -3 45174.2 495.359  -2
  -3  -6  -3 45174.2 495.359   1
   3   6   1 22600.1 424.638  -2
  -3  -6   1 22600.1 424.638   1
  -3   6  19 925.407 135.042   1
  -3  -7 -12 28575.9 686.794   1
  -3  -7 -10 8484.29 384.774   1
  -3  -7  -8 5900.28 298.789   1
  -3  -7  -6 21820.3 426.836   1
  -3  -7  -4 1315.41 166.786   1
   3   7  -2 19794.9 394.942  -2
  -3  -7  -2 19794.9 394.942   1
   3   7   0 1239.72 160.791  -2
  -3  -7   0 1239.72 160.791   1
  -3  -8 -11 14450.3 498.721   1
  -3  -8  -9 21344.1 526.205   1
  -3  -8  -7 7474.62 303.529   1
  -3  -8  -5 4766.48 237.513   1
   3   8  -3 56774.2 600.360  -2
  -3  -8  -3 56774.2 600.360   1
   3   8   1 218533. 1405.93  -2
  -3  -8   1 218533. 1405.93   1
  -3  -9 -12 20191.1 584.021   1
  -3  -9 -10 1173.86 249.417   1
  -3  -9  -8 23662.0 524.364   1
  -3  -9  -6 19639.2 437.305   1
  -3  -9  -4 15583.5 366.753   1
   3   9  -2 85503.5 839.451  -2
  -3  -9  -2 85503.5 839.451   1
   3   9   0 706.106 171.991  -2
  -3  -9   0 706.106 171.991   1
   3   9   2 97107.6 935.715  -2
  -3  -9   2 97107.6 935.715   1
  -3  -9   4 12482.8 356.202   1
  -3  -9  12 9429.66 426.614   1
  -3   9  18 2804.98 175.449   1
  -3 -10 -13 1649.43 298.411   1
  -3 -10 -11 1087.74 273.799   1
  -3 -10  -9 4636.58 315.788   1
  -3 -10  -7 2318.57 229.180   1
  -3 -10  -5 1672.55 197.882   1
   3  10  -3 28326.1 480.263  -2
  -3 -10  -3 28326.1 480.263   1
   3  10   1 27235.9 602.977  -2
  -3 -10   1 27235.9 602.977   1
   3  10   3 31332.1 546.371  -2
  -3 -10   3 31332.1 546.371   1
  -3 -10   5 2293.99 238.955   1
  -3 -10   7 5286.62 329.510   1
  -3 -10   9 8763.38 401.986   1
  -3 -10  11 500.331 256.563   1
  -3 -11 -14 1454.51 256.119   1
  -3 -11 -12 24337.1 625.451   1
  -3 -11 -10 3824.67 319.578   1
  -3 -11  -8 194.386 194.855   1
  -3 -11  -6 571.118 197.331   1
  -3 -11  -4 10787.9 338.298   1
   3  11  -2 74725.1 830.106  -2
  -3 -11  -2 74725.1 830.106   1
   3  11   0 2334.89 211.180  -2
  -3 -11   0 2334.89 211.180   1
   3  11   2 83088.9 980.189  -2
  -3 -11   2 83088.9 980.189   1
   3  11   4 18450.3 484.645  -2
  -3 -11   4 18450.3 484.645   1
  -3 -11   6 7.10834 223.691   1
  -3 -11   8 742.977 254.605   1
  -3 -11  10 33.2676 236.869   1
  -3 -12 -15 1135.09 217.399   1
  -3 -12 -13 10186.2 422.697   1
  -3 -12 -11 2565.40 337.472   1
  -3 -12  -9 16660.8 496.430   1
  -3 -12  -7 35129.8 632.637   1
  -3 -12  -5 1356.10 205.094   1
   3  12  -3 36853.0 572.003  -2
  -3 -12  -3 36853.0 572.003   1
   3  12  -1 96513.8 1166.19  -2
  -3 -12  -1 96513.8 1166.19   1
   3  12   1 111003. 1294.24  -2
  -3 -12   1 111003. 1294.24   1
   3  12   3 41960.2 682.534  -2
  -3 -12   3 41960.2 682.534   1
  -3 -12   5 4938.69 317.895   1
  -3 -12   7 37997.5 732.267   1
  -3 -12   9 8249.79 410.631   1
  -3 -13 -14 14543.6 408.346   1
  -3 -13 -12 14968.6 506.531   1
  -3 -13 -10 1178.89 314.365   1
  -3 -13  -8 3589.91 290.836   1
  -3 -13  -6 112.255 183.544   1
  -3 -13  -4 8768.71 329.116   1
   3  13  -2 27044.2 578.220  -2
  -3 -13  -2 27044.2 578.220   1
   3  13   0 1518.16 213.349  -2
  -3 -13   0 1518.16 213.349   1
   3  13   2 30337.9 686.348  -2
  -3 -13   2 30337.9 686.348   1
   3  13   4 11627.3 453.454  -2
  -3 -13   4 11627.3 453.454   1
  -3 -13   6 7162.26 385.523   1
  -3 -13   8 6597.24 399.080   1
  -3 -13  10 2600.93 319.626   1
  -3 -13  16 2529.30 187.548   1
  -3 -14 -15 5175.36 216.793   1
  -3 -14 -13 1669.27 326.363   1
  -3 -14 -11 429.000 281.188   1
  -3 -14  -9 2389.93 212.793   1
  -3 -14  -7 4039.86 282.675   1
  -3 -14  -5 29862.5 569.070   1
   3  14  -3 11163.5 383.848  -2
  -3 -14  -3 11163.5 383.848   1
   3  14  -1 18930.6 585.195  -2
  -3 -14  -1 18930.6 585.195   1
   3  14   1 22036.1 681.673  -2
  -3 -14   1 22036.1 681.673   1
   3  14   3 11784.9 460.728  -2
  -3 -14   3 11784.9 460.728   1
  -3 -14   5 27140.1 631.894   1
  -3 -14   7 18507.3 569.142   1
  -3 -14   9 5192.42 374.189   1
  -3 -14  15 3682.24 230.802   1
  -3 -15 -14 5182.22 251.577   1
  -3 -15 -12 3571.25 307.023   1
  -3 -15 -10 873.623 292.322   1
  -3 -15  -8 6495.07 272.260   1
  -3 -15  -6 30088.8 587.157   1
  -3 -15  -4 14218.7 413.748   1
   3  15  -2 62196.3 854.275  -2
  -3 -15  -2 62196.3 854.275   1
   3  15   0 1864.33 193.926  -2
  -3 -15   0 1864.33 193.926   1
   3  15   2 63783.3 1033.71  -2
  -3 -15   2 63783.3 1033.71   1
   3  15   4 22625.4 601.680  -2
  -3 -15   4 22625.4 601.680   1
  -3 -15   6 29708.1 681.811   1
  -3 -15   8 4933.96 351.128   1
  -3 -15  14 2146.93 231.612   1
  -3 -16 -13 3299.38 241.084   1
  -3 -16 -11 715.352 266.265   1
  -3 -16  -9 1933.46 319.938   1
  -3 -16  -7 4251.75 372.505   1
   3  16  -1 30654.7 752.979  -2
  -3 -16  -1 30654.7 752.979   1
   3  16   1 29924.7 557.578  -2
  -3 -16   1 29924.7 557.578   1
   3  16   3 8899.05 452.612  -2
  -3 -16   3 8899.05 452.612   1
  -3 -16   5 16813.1 540.496   1
  -3 -16   7 4468.43 346.506   1
  -3 -16  11 6825.04 398.905   1
  -3 -16  13 2461.21 261.195   1
  -3 -17 -12 1061.12 221.188   1
  -3 -17 -10 1776.77 286.994   1
  -3 -17  -8 2363.10 327.862   1
  -3 -17  -6 35471.2 758.625   1
   3  17  -4 31629.3 773.409  -2
  -3 -17  -4 31629.3 773.409   1
   3  17   2 11633.5 540.860  -2
  -3 -17   2 11633.5 540.860   1
   3  17   4 28200.2 506.599  -2
  -3 -17   4 28200.2 506.599   1
  -3 -17   6 36241.6 819.020   1
  -3 -17   8 5247.94 424.575   1
  -3 -17  12 595.589 230.974   1
  -3 -17  14 1273.57 157.323   1
  -3 -18 -13 5240.21 198.301   1
  -3 -18 -11 4749.79 284.349   1
  -3 -18  -9 1810.57 279.858   1
  -3 -18  -7 14851.5 517.430   1
  -3 -18  -5 6361.41 409.193   1
   3  18  -3 23518.5 699.249  -2
  -3 -18  -3 23518.5 699.249   1
   3  18   1 6770.43 598.961  -2
  -3 -18   1 6770.43 598.961   1
   3  18   3 20601.3 698.475  -2
  -3 -18   3 20601.3 698.475   1
  -3 -18   5 4688.59 413.523   1
  -3 -18   7 13233.2 543.904   1
  -3 -18   9 7275.95 413.749   1
  -3 -18  11 3124.36 289.259   1
  -3 -18  13 6483.33 243.439   1
  -3 -19 -12 4135.45 204.219   1
  -3 -19 -10 546.745 217.093   1
  -3 -19  -8 32072.2 651.204   1
  -3 -19  -6 21975.9 596.886   1
   3  19  -4 3698.31 448.821  -2
  -3 -19  -4 3698.31 448.821   1
   3  19  -2 26728.4 834.928  -2
  -3 -19  -2 26728.4 834.928   1
   3  19   2 24295.6 802.986  -2
  -3 -19   2 24295.6 802.986   1
   3  19   4 3066.77 441.105  -2
  -3 -19   4 3066.77 441.105   1
  -3 -19   6 24206.7 656.242   1
  -3 -19   8 31477.3 698.159   1
  -3 -19  10 879.292 245.432   1
  -3 -19  12 3309.18 213.287   1
  -3 -20 -11 1235.49 168.860   1
  -3 -20  -9 2372.97 251.660   1
  -3 -20  -7 8596.31 387.409   1
  -3 -20  -5 13560.5 483.106   1
   3  20  -3 6785.08 483.870  -2
  -3 -20  -3 6785.08 483.870   1
   3  20  -1 721.115 397.850  -2
  -3 -20  -1 721.115 397.850   1
   3  20   1 720.708 396.036  -2
  -3 -20   1 720.708 396.036   1
   3  20   3 5452.47 466.346  -2
  -3 -20   3 5452.47 466.346   1
  -3 -20   5 7083.19 415.175   1
  -3 -20   7 10578.1 449.600   1
  -3 -20   9 2440.78 269.016   1
  -3 -20  11 1054.61 177.282   1
  -3 -21 -10 118.151 143.036   1
  -3 -21  -8 678.684 209.851   1
  -3 -21  -6 2508.64 274.002   1
   3  21  -4 5834.81 430.636  -2
  -3 -21  -4 5834.81 430.636   1
   3  21  -2 11348.0 567.650  -2
  -3 -21  -2 11348.0 567.650   1
   3  21   0 2134.84 437.022  -2
  -3 -21   0 2134.84 437.022   1
   3  21   2 10080.2 537.911  -2
  -3 -21   2 10080.2 537.911   1
   3  21   4 4890.52 407.399  -2
  -3 -21   4 4890.52 407.399   1
  -3 -21   6 2449.05 293.766   1
  -3 -21   8 2100.35 254.450   1
  -3 -21  10 315.356 163.546   1
  -3 -22  -9 5453.81 209.826   1
  -3 -22  -7 21864.5 442.276   1
  -3 -22  -5 1713.62 248.210   1
   3  22  -3 24422.8 599.421  -2
  -3 -22  -3 24422.8 599.421   1
   3  22  -1 16679.7 645.825  -2
  -3 -22  -1 16679.7 645.825   1
   3  22   1 16152.6 442.227  -2
  -3 -22   1 16152.6 442.227   1
   3  22   3 24156.1 406.401  -2
  -3 -22   3 24156.1 406.401   1
  -3 -22   5 4055.95 298.753   1
  -3 -22   7 15323.2 399.167   1
  -3 -22   9 3685.64 204.169   1
  -3 -23  -6 2897.92 218.487   1
   3  23  -4 11477.2 395.695  -2
  -3 -23  -4 11477.2 395.695   1
   3  23  -2 6371.12 399.422  -2
  -3 -23  -2 6371.12 399.422   1
   3  23   0 1149.42 313.141  -2
  -3 -23   0 1149.42 313.141   1
   3  23   2 6081.24 259.866  -2
  -3 -23   2 6081.24 259.866   1
  -3 -23   4 3697.67 243.130   1
   3  23   4 10488.5 370.640  -2
  -3 -23   4 10488.5 370.640   1
  -3 -23   6 2858.34 143.364   1
  -3 -23   8 2154.10 159.576   1
  -3 -24  -5-23.7350 144.552   1
   3  24  -3 1115.87 240.602  -2
  -3 -24  -3 1115.87 240.602   1
   3  24  -1 3421.98 308.414  -2
  -3 -24  -1 3421.98 308.414   1
   3  24   1 3417.81 296.067  -2
  -3 -24   1 3417.81 296.067   1
   3  24   3 1098.89 157.484  -2
  -3 -24   3 1098.89 157.484   1
  -3 -24   5 1459.20 106.947   1
   3  25  -2 8061.25 254.600  -2
  -3 -25  -2 8061.25 254.600   1
   3  25   0 1719.17 206.834  -2
  -3 -25   0 1719.17 206.834   1
  -2   0 -16 14012.9 448.621   1
  -2   0 -14 11802.1 345.878   1
  -2   0 -12 15264.7 505.666   1
  -2   0 -10 68231.3 858.973   1
  -2   0  -8 28722.1 487.026   1
  -2   0  -6 18513.8 330.399   1
  -2   0  -4 91239.7 835.822   1
   2   0  -2 216168. 701.946  -2
  -2   0  -2 216168. 701.946   1
   2   0   0 134386. 675.083  -2
  -2   0   0 134386. 675.083   1
   2   0   2 206536. 477.298  -2
  -2   0   2 206536. 477.298   1
  -2   0   4 91159.2 872.053   1
  -2   0   6 24679.8 519.575   1
  -2   0  18 9903.54 344.543   1
  -2  -1 -15 8179.47 279.455   1
  -2  -1 -13 1926.96 210.017   1
  -2  -1 -11 10217.1 226.161   1
  -2  -1  -9 1213.66 146.597   1
  -2   1  -7 4031.51 152.795   1
  -2   1  -5 83685.4 367.666   1
  -2  -1  -3 25903.8 630.101   1
   2   1  -3 111103. 525.726  -2
  -2  -1  -3 111103. 525.726   1
   2   1  -1 150864. 719.802  -2
  -2  -1  -1 150864. 719.802   1
   2   1   1 144407. 512.784  -2
  -2  -1   1 144407. 512.784   1
   2  -1   3 116992. 922.150  -2
  -2   1   3 116992. 922.150   1
  -2  -1   5 86069.8 905.968   1
  -2   1  19 3189.44 198.621   1
  -2   2 -14 3211.51 201.969   1
  -2   2 -12 7684.18 220.932   1
  -2  -2 -10 10787.1 274.910   1
  -2  -2  -8 14040.6 256.506   1
  -2   2  -6 40008.6 329.616   1
  -2  -2  -4 37952.6 218.427   1
   2  -2   0 14454.9 368.227  -2
  -2   2   0 14454.9 368.227   1
  -2  -2   6 36747.4 650.747   1
  -2   3 -13 7532.25 236.330   1
  -2   3 -11 25073.4 420.208   1
  -2  -3  -9 7644.17 225.093   1
  -2   3  -7 14682.3 242.613   1
  -2   3  -5 74579.0 400.215   1
   2  -3  -3 8654.24 326.892  -2
  -2   3  -3 8654.24 326.892   1
   2  -3  -1 66632.3 787.615  -2
  -2   3  -1 66632.3 787.615   1
   2  -3   1 63036.0 666.917  -2
  -2   3   1 63036.0 666.917   1
  -2   3  19 6223.81 246.293   1
  -2   4 -14 4005.93 245.054   1
  -2  -4 -12 305.947 138.891   1
  -2  -4 -10 40780.5 492.904   1
  -2  -4  -8 42976.5 427.228   1
  -2   4  -6 115733. 560.674   1
  -2   4  -4 10372.7 192.055   1
   2  -4  -2 157352. 1136.87  -2
  -2   4  -2 157352. 1136.87   1
   2  -4   0 416628. 1967.03  -2
  -2   4   0 416628. 1967.03   1
   2   4   2 151428. 664.882  -2
  -2  -4   2 151428. 664.882   1
  -2   5 -13 9943.22 317.810   1
  -2  -5 -11 5444.14 344.754   1
  -2  -5  -9 5424.74 207.247   1
  -2  -5  -7 18530.8 274.509   1
  -2  -5  -5 817.013 150.667   1
   2   5  -3 78198.0 447.414  -2
  -2  -5  -3 78198.0 447.414   1
   2  -5  -1 27996.7 595.281  -2
  -2   5  -1 27996.7 595.281   1
   2   5   3 84914.1 468.839  -2
  -2  -5   3 84914.1 468.839   1
  -2   5  19 5412.13 229.692   1
  -2  -6 -12 824.674 252.127   1
  -2  -6 -10 31162.2 629.623   1
  -2  -6  -8 2993.68 235.316   1
  -2  -6  -6 98777.7 788.623   1
  -2  -6  -4 19639.1 327.297   1
   2   6  -2 88726.1 665.934  -2
  -2  -6  -2 88726.1 665.934   1
   2  -6   0 388185. 2152.91  -2
  -2   6   0 388185. 2152.91   1
   2   6   2 100449. 781.175  -2
  -2  -6   2 100449. 781.175   1
  -2  -7 -15 7400.03 393.418   1
  -2  -7 -13 26730.5 387.101   1
  -2  -7 -11 20996.9 569.981   1
  -2  -7  -9 5392.42 303.064   1
  -2  -7  -7 6057.82 271.904   1
  -2  -7  -5 3627.01 201.906   1
   2   7  -3 8101.87 253.701  -2
  -2  -7  -3 8101.87 253.701   1
   2   7  -1 189417. 1116.50  -2
  -2  -7  -1 189417. 1116.50   1
   2   7   1 183865. 878.948  -2
  -2  -7   1 183865. 878.948   1
  -2   7  19 12697.9 266.235   1
  -2  -8 -16 417.413 226.910   1
  -2  -8 -14 9639.03 449.832   1
  -2  -8 -12 1701.00 209.471   1
  -2  -8 -10 8972.35 389.473   1
  -2  -8  -8 1071.89 195.678   1
  -2  -8  -6 27134.5 458.404   1
  -2  -8  -4 48548.6 538.333   1
   2   8  -2 68383.3 462.846  -2
  -2  -8  -2 68383.3 462.846   1
   2   8   0 111475. 724.477  -2
  -2  -8   0 111475. 724.477   1
   2   8   2 73982.1 791.922  -2
  -2  -8   2 73982.1 791.922   1
  -2   8  18 1102.74 188.811   1
  -2  -9 -17 828.089 181.069   1
  -2  -9 -15 935.180 260.387   1
  -2  -9 -13 4630.26 384.444   1
  -2  -9 -11 13177.8 476.694   1
  -2  -9  -9 12851.0 418.497   1
  -2  -9  -7 9622.29 328.238   1
  -2  -9  -5 23434.8 422.469   1
   2   9  -3 13552.9 229.042  -2
  -2  -9  -3 13552.9 229.042   1
   2   9  -1 26926.5 535.544  -2
  -2  -9  -1 26926.5 535.544   1
   2   9   1 26851.8 567.334  -2
  -2  -9   1 26851.8 567.334   1
   2   9   3 14627.9 387.190  -2
  -2  -9   3 14627.9 387.190   1
  -2  -9   5 28411.0 522.167   1
  -2 -10 -16 11797.5 371.194   1
  -2 -10 -14 14479.6 504.147   1
  -2 -10 -12 1256.62 173.243   1
  -2 -10 -10 4211.25 312.343   1
  -2 -10  -8 2991.41 250.759   1
  -2 -10  -6 1522.99 191.866   1
  -2 -10  -4 19007.7 379.298   1
   2  10  -2 8244.28 227.192  -2
  -2 -10  -2 8244.28 227.192   1
   2  10   0 632364. 1988.51  -2
  -2 -10   0 632364. 1988.51   1
   2  10   2 9369.19 377.796  -2
  -2 -10   2 9369.19 377.796   1
   2  10   4 39309.6 605.383  -2
  -2 -10   4 39309.6 605.383   1
  -2 -10   6 2046.82 254.408   1
  -2 -10   8 3749.15 313.609   1
  -2 -10  10 4533.52 332.565   1
  -2 -10  12 1416.85 278.498   1
  -2  10  18 3160.46 172.082   1
  -2 -11 -17 2715.81 176.873   1
  -2 -11 -15 2706.56 281.818   1
  -2 -11 -13 5368.95 381.923   1
  -2 -11 -11 31660.9 686.516   1
  -2 -11  -9 1799.46 247.779   1
  -2 -11  -7 8935.07 332.593   1
  -2 -11  -5 8786.33 295.951   1
   2  11  -3 46570.0 406.809  -2
  -2 -11  -3 46570.0 406.809   1
   2  11  -1 34796.5 687.406  -2
  -2 -11  -1 34796.5 687.406   1
   2  11   1 35120.8 717.477  -2
  -2 -11   1 35120.8 717.477   1
   2  11   3 49570.1 700.628  -2
  -2 -11   3 49570.1 700.628   1
  -2 -11   5 14118.3 423.115   1
  -2 -11   7 3103.36 293.183   1
  -2 -11   9 5279.07 349.914   1
  -2 -11  11 24365.0 631.777   1
  -2  11  17 975.005 172.378   1
  -2 -12 -16 2257.11 213.326   1
  -2 -12 -14 1211.85 276.475   1
  -2 -12 -12 1009.22 317.345   1
  -2 -12 -10 5916.43 348.233   1
  -2 -12  -8 11092.7 389.699   1
  -2 -12  -6 20643.3 455.212   1
  -2 -12  -4 4440.88 232.891   1
   2  12  -2 17900.9 321.952  -2
  -2 -12  -2 17900.9 321.952   1
   2  12   0 8110.73 307.441  -2
  -2 -12   0 8110.73 307.441   1
   2  12   2 19918.9 549.327  -2
  -2 -12   2 19918.9 549.327   1
   2  12   4 8288.98 385.157  -2
  -2 -12   4 8288.98 385.157   1
  -2 -12   6 13273.4 455.364   1
  -2 -12   8 1652.81 286.836   1
  -2 -12  10 11501.4 475.848   1
  -2 -13 -15 9186.46 340.896   1
  -2 -13 -13 795.152 278.244   1
  -2 -13 -11 10664.0 486.503   1
  -2 -13  -9 381.081 218.739   1
  -2 -13  -7 10249.6 369.335   1
  -2 -13  -5 10337.4 333.309   1
   2  13  -3 2810.23 185.537  -2
  -2 -13  -3 2810.23 185.537   1
   2  13  -1 4391.59 231.883  -2
  -2 -13  -1 4391.59 231.883   1
   2  13   1 4467.64 379.213  -2
  -2 -13   1 4467.64 379.213   1
   2  13   3 3187.88 334.648  -2
  -2 -13   3 3187.88 334.648   1
  -2 -13   5 20387.4 538.085   1
  -2 -13   7 6588.71 385.461   1
  -2 -13   9 3225.33 335.926   1
  -2 -13  15 10518.4 351.884   1
  -2 -14 -16 9437.28 236.326   1
  -2 -14 -14 178.439 222.794   1
  -2 -14 -12 321.857 281.038   1
  -2 -14 -10 4141.78 383.310   1
  -2 -14  -8 8513.67 362.811   1
  -2 -14  -6 4236.27 270.672   1
  -2 -14  -4 13881.0 376.286   1
   2  14  -2 496.298 167.017  -2
  -2 -14  -2 496.298 167.017   1
   2  14   0 80332.9 807.354  -2
  -2 -14   0 80332.9 807.354   1
   2  14   2 619.478 307.065  -2
  -2 -14   2 619.478 307.065   1
   2  14   4 23039.6 588.479  -2
  -2 -14   4 23039.6 588.479   1
  -2 -14   6 9956.39 432.313   1
  -2 -14   8 9092.52 435.897   1
  -2 -14  10 2912.32 314.639   1
  -2 -15 -15 3184.32 210.382   1
  -2 -15 -13 1430.58 262.014   1
  -2 -15 -11 3041.00 342.974   1
  -2 -15  -9 7717.88 436.244   1
   2  15  -1 5241.19 412.146  -2
  -2 -15  -1 5241.19 412.146   1
   2  15   1 4728.24 422.831  -2
  -2 -15   1 4728.24 422.831   1
   2  15   3 5045.87 398.472  -2
  -2 -15   3 5045.87 398.472   1
  -2 -15   5 6765.69 383.623   1
  -2 -15   7 28610.8 688.717   1
  -2 -15   9 9387.15 436.554   1
  -2 -15  13 3559.20 308.145   1
  -2 -15  15 3447.17 207.453   1
  -2 -16 -14 271.996 184.049   1
  -2 -16 -12 5200.06 338.092   1
  -2 -16 -10 8368.93 433.433   1
  -2 -16  -8 1705.27 315.357   1
   2  16  -2 2980.54 346.253  -2
  -2 -16  -2 2980.54 346.253   1
   2  16   0 1710.31 338.556  -2
  -2 -16   0 1710.31 338.556   1
   2  16   2 2899.31 384.820  -2
  -2 -16   2 2899.31 384.820   1
   2  16   4 47232.1 834.237  -2
  -2 -16   4 47232.1 834.237   1
  -2 -16   6 12508.2 493.959   1
  -2 -16   8 2161.40 313.092   1
  -2 -16  10 10753.1 492.471   1
  -2 -16  12 2189.62 296.663   1
  -2 -16  14 2195.21 212.192   1
  -2 -17 -13 587.633 202.329   1
  -2 -17 -11 2114.69 294.045   1
  -2 -17  -9 15136.4 527.106   1
  -2 -17  -7 2687.37 346.308   1
  -2 -17  -5 3522.16 362.431   1
   2  17  -1 12310.1 580.773  -2
  -2 -17  -1 12310.1 580.773   1
   2  17   1 12104.7 609.369  -2
  -2 -17   1 12104.7 609.369   1
   2  17   3 5401.58 422.420  -2
  -2 -17   3 5401.58 422.420   1
  -2 -17   5 4409.28 357.848   1
  -2 -17   7 1063.41 351.331   1
  -2 -17   9 18192.6 605.436   1
  -2 -17  11 1076.07 283.027   1
  -2 -17  13 1304.82 212.633   1
  -2 -18 -12 6612.86 309.109   1
  -2 -18 -10 3190.93 311.106   1
  -2 -18  -8 5097.81 381.570   1
  -2 -18  -6 2499.82 331.523   1
   2  18  -4 27504.1 725.608  -2
  -2 -18  -4 27504.1 725.608   1
   2  18   0 26609.1 610.641  -2
  -2 -18   0 26609.1 610.641   1
   2  18   2 5961.88 367.885  -2
  -2 -18   2 5961.88 367.885   1
   2  18   4 23782.9 482.250  -2
  -2 -18   4 23782.9 482.250   1
  -2 -18   6 4397.17 410.498   1
  -2 -18   8 7618.65 457.587   1
  -2 -18  10 1635.27 296.074   1
  -2 -18  12 1908.99 236.233   1
  -2 -19 -13 128.876 133.659   1
  -2 -19 -11 2598.22 249.496   1
  -2 -19  -9 2648.69 296.911   1
  -2 -19  -7 5145.74 371.041   1
  -2 -19  -5 10564.4 467.444   1
   2  19  -3 2083.70 433.530  -2
  -2 -19  -3 2083.70 433.530   1
   2  19  -1 3894.56 357.098  -2
  -2 -19  -1 3894.56 357.098   1
   2  19   1 3813.56 514.749  -2
  -2 -19   1 3813.56 514.749   1
   2  19   3 1486.67 461.498  -2
  -2 -19   3 1486.67 461.498   1
  -2 -19   5 20657.9 657.947   1
  -2 -19   7 12821.5 526.744   1
  -2 -19   9 1570.86 298.646   1
  -2 -19  11 1857.04 248.724   1
  -2 -19  13 881.343 134.832   1
  -2 -20 -12 963.831 149.562   1
  -2 -20 -10 7219.44 316.438   1
  -2 -20  -8 1304.90 266.197   1
  -2 -20  -6 14984.2 499.212   1
   2  20  -4 20540.0 637.574  -2
  -2 -20  -4 20540.0 637.574   1
   2  20  -2 1968.31 422.691  -2
  -2 -20  -2 1968.31 422.691   1
   2  20   0 22105.3 496.878  -2
  -2 -20   0 22105.3 496.878   1
   2  20   2 1684.93 426.541  -2
  -2 -20   2 1684.93 426.541   1
   2  20   4 18715.2 640.618  -2
  -2 -20   4 18715.2 640.618   1
  -2 -20   6 6279.93 412.430   1
  -2 -20   8 5008.49 356.715   1
  -2 -20  10 10517.8 373.049   1
  -2 -20  12 399.499 141.934   1
  -2 -21 -11 640.447 146.547   1
  -2 -21  -9 7936.66 316.699   1
  -2 -21  -7 3711.08 298.676   1
  -2 -21  -5 5302.64 348.485   1
   2  21  -3 6424.14 458.140  -2
  -2 -21  -3 6424.14 458.140   1
   2  21  -1 32159.7 648.870  -2
  -2 -21  -1 32159.7 648.870   1
   2  21   1 31443.7 653.269  -2
  -2 -21   1 31443.7 653.269   1
   2  21   3 5872.69 468.075  -2
  -2 -21   3 5872.69 468.075   1
  -2 -21   5 6860.43 405.649   1
  -2 -21   7 2492.14 299.907   1
  -2 -21   9 7082.88 321.514   1
  -2 -21  11 1069.11 147.679   1
  -2 -22 -10 1058.10 142.217   1
  -2 -22  -8 4618.09 258.464   1
  -2 -22  -6 5133.72 301.210   1
   2  22  -4 21888.8 572.695  -2
  -2 -22  -4 21888.8 572.695   1
   2  22  -2 2000.91 385.252  -2
  -2 -22  -2 2000.91 385.252   1
   2  22   0 2166.48 230.402  -2
  -2 -22   0 2166.48 230.402   1
   2  22   2 2051.93 267.877  -2
  -2 -22   2 2051.93 267.877   1
  -2 -22   4 11645.2 395.249   1
   2  22   4 20941.8 567.826  -2
  -2 -22   4 20941.8 567.826   1
  -2 -22   6 4116.95 311.800   1
  -2 -22   8 5348.01 285.855   1
  -2 -22  10 1212.26 149.119   1
  -2 -23  -7 1731.54 194.655   1
  -2 -23  -5 26776.2 500.248   1
   2  23  -3 3738.49 342.558  -2
  -2 -23  -3 3738.49 342.558   1
   2  23  -1 11566.1 368.273  -2
  -2 -23  -1 11566.1 368.273   1
   2  23   1 11733.1 372.236  -2
  -2 -23   1 11733.1 372.236   1
   2  23   3 3432.78 231.341  -2
  -2 -23   3 3432.78 231.341   1
  -2 -23   5 23392.8 321.842   1
  -2 -23   7 4432.33 248.052   1
  -2 -24  -6 5282.80 214.067   1
   2  24  -4 7353.07 311.648  -2
  -2 -24  -4 7353.07 311.648   1
   2  24  -2 6474.58 346.802  -2
  -2 -24  -2 6474.58 346.802   1
   2  24   0 16794.4 310.570  -2
  -2 -24   0 16794.4 310.570   1
   2  24   2 6340.80 241.842  -2
  -2 -24   2 6340.80 241.842   1
   2  24   4 6919.06 203.193  -2
  -2 -24   4 6919.06 203.193   1
  -2 -24   6 5500.78 226.698   1
   2  25  -3 1418.46 191.593  -2
  -2 -25  -3 1418.46 191.593   1
   2  25  -1 378.031 195.111  -2
  -2 -25  -1 378.031 195.111   1
   2  25   1 424.341 136.765  -2
  -2 -25   1 424.341 136.765   1
   2  25   3 1490.20 199.421  -2
  -2 -25   3 1490.20 199.421   1
  -1  -1 -16 1292.65 199.562   1
  -1  -1 -14 2242.76 236.400   1
  -1   1 -12 36385.4 408.323   1
  -1  -1 -10 2397.40 140.264   1
  -1   1  -8 42874.5 413.960   1
  -1   1  -6 14440.0 167.208   1
  -1   1  -4 149877. 933.699   1
   1  -1  -2 87042.6 613.500  -2
  -1   1  -2 87042.6 613.500   1
   1  -1   0 486.885 113.100  -2
  -1   1   0 486.885 113.100   1
  -1  -1   6 12350.6 311.470   1
  -1   1  18 3293.73 187.291   1
  -1  -2 -17 19400.5 470.502   1
  -1  -2 -15 5816.71 218.320   1
  -1   2 -13 7379.42 234.133   1
  -1   2 -11 14312.9 262.502   1
  -1  -2  -9 7601.66 223.016   1
  -1  -2  -7 20947.3 211.115   1
  -1   2  -5 53280.1 292.007   1
   1  -2  -3 286087. 1103.34  -2
  -1   2  -3 286087. 1103.34   1
  -1  -2  17 19638.0 491.458   1
  -1   2  19 8375.96 287.095   1
  -1   3 -16 128.460 143.461   1
  -1   3 -14 34455.5 519.673   1
  -1  -3 -12 22191.8 335.825   1
  -1   3 -10 4768.78 218.215   1
  -1   3  -8 17483.3 281.414   1
  -1  -3  -6 26537.7 242.147   1
  -1   3  -4 54618.6 591.433   1
   1  -3  -2 147031. 870.543  -2
  -1   3  -2 147031. 870.543   1
   1   3   2 149620. 569.836  -2
  -1  -3   2 149620. 569.836   1
  -1  -3   4 79461.0 461.125   1
  -1   3  18 252.224 217.551   1
  -1  -4 -17 4396.34 202.071   1
  -1   4 -15 8188.60 237.311   1
  -1  -4 -13 3756.35 234.972   1
  -1  -4 -11 25498.5 341.132   1
  -1   4  -9 6663.62 222.948   1
  -1   4  -7 4243.37 163.578   1
  -1  -4  -5 30310.3 239.656   1
   1  -4  -3 1185.42 228.881  -2
  -1   4  -3 1185.42 228.881   1
   1   4   1 794524. 1950.82  -2
  -1  -4   1 794524. 1950.82   1
   1   4   3 1640.07 149.229  -2
  -1  -4   3 1640.07 149.229   1
  -1   4  19 748.775 176.305   1
  -1  -5 -18 5618.02 258.911   1
  -1  -5 -16 2260.96 290.772   1
  -1  -5 -14 47.0063 142.219   1
  -1   5 -12 33302.7 497.080   1
  -1  -5 -10 22701.7 535.249   1
  -1  -5  -8 45463.5 450.026   1
  -1   5  -6 120089. 590.893   1
  -1  -5  -4 17184.5 222.829   1
   1  -5  -2 357111. 1565.03  -2
  -1   5  -2 357111. 1565.03   1
   1   5   2 355222. 1336.55  -2
  -1  -5   2 355222. 1336.55   1
  -1  -5   4 11323.3 235.740   1
  -1   5  18 8513.75 343.956   1
  -1  -6 -17 1553.51 250.983   1
  -1  -6 -15 258.529 284.737   1
  -1  -6 -13 35249.4 531.829   1
  -1   6 -11 5161.89 237.829   1
  -1  -6  -9 4018.35 262.720   1
  -1  -6  -7 3710.28 220.867   1
  -1  -6  -5 12318.9 274.105   1
   1   6  -3 44575.6 332.050  -2
  -1  -6  -3 44575.6 332.050   1
   1  -6  -1 332251. 1861.26  -2
  -1   6  -1 332251. 1861.26   1
   1   6   1 321305. 1616.47  -2
  -1  -6   1 321305. 1616.47   1
   1   6   3 46129.4 480.428  -2
  -1  -6   3 46129.4 480.428   1
  -1   6  19 2882.31 195.430   1
  -1  -7 -18 2684.59 207.266   1
  -1  -7 -16 323.093 255.199   1
  -1  -7 -14 15679.0 557.119   1
  -1   7 -12 651.815 183.983   1
  -1  -7 -10 626.134 215.817   1
  -1  -7  -8 4510.77 256.327   1
  -1  -7  -6 41825.1 517.520   1
  -1  -7  -4 24414.7 245.613   1
   1   7  -2 43054.1 302.941  -2
  -1  -7  -2 43054.1 302.941   1
   1   7   0 4424.22 198.448  -2
  -1  -7   0 4424.22 198.448   1
   1   7   2 45279.6 425.132  -2
  -1  -7   2 45279.6 425.132   1
  -1   7  18 5593.53 283.365   1
  -1  -8 -17 11184.1 370.696   1
  -1  -8 -15 994.824 292.387   1
  -1   8 -13 18478.4 336.773   1
  -1  -8 -11 238.426 170.499   1
  -1  -8  -9 127.961 189.106   1
  -1  -8  -7 27328.9 475.088   1
  -1  -8  -5 2052.90 172.264   1
   1   8  -3 53430.9 357.241  -2
  -1  -8  -3 53430.9 357.241   1
   1   8  -1 33880.1 557.274  -2
  -1  -8  -1 33880.1 557.274   1
   1   8   1 32811.7 433.778  -2
  -1  -8   1 32811.7 433.778   1
   1   8   3 56381.3 445.571  -2
  -1  -8   3 56381.3 445.571   1
  -1  -8  13 27441.7 626.235   1
  -1  -9 -18 14261.3 288.943   1
  -1  -9 -16 2513.52 282.477   1
  -1  -9 -14 732.878 308.378   1
  -1   9 -12 17709.6 392.392   1
  -1  -9 -10 1459.37 244.382   1
  -1  -9  -8 41093.7 635.755   1
  -1  -9  -6 17971.1 378.898   1
  -1  -9  -4 2843.91 176.438   1
   1   9  -4 9344.97 303.732  -2
  -1  -9  -4 9344.97 303.732   1
   1   9  -2 48401.1 402.887  -2
  -1  -9  -2 48401.1 402.887   1
   1   9   0 497.921 236.180  -2
  -1  -9   0 497.921 236.180   1
   1   9   2 52477.5 701.300  -2
  -1  -9   2 52477.5 701.300   1
   1   9   4 10020.8 346.519  -2
  -1  -9   4 10020.8 346.519   1
  -1  -9   6 18666.1 446.271   1
  -1  -9   8 49474.1 744.927   1
  -1  -9  10 2170.75 281.688   1
  -1  -9  12 14372.5 491.742   1
  -1   9  18 13149.3 320.614   1
  -1 -10 -17 846.703 203.108   1
  -1 -10 -15 2164.34 301.646   1
  -1 -10 -13 211.086 291.960   1
  -1  10 -11 3105.98 219.278   1
  -1 -10  -9 486.937 213.331   1
  -1 -10  -7 629.482 166.985   1
  -1 -10  -5 39995.9 513.565   1
   1  10  -3 25149.2 290.010  -2
  -1 -10  -3 25149.2 290.010   1
   1  10  -1 3794.05 302.587  -2
  -1 -10  -1 3794.05 302.587   1
   1  10   1 3713.49 312.153  -2
  -1 -10   1 3713.49 312.153   1
   1  10   3 26594.2 508.115  -2
  -1 -10   3 26594.2 508.115   1
  -1 -10   5 30376.0 554.265   1
  -1 -10   7 2634.46 250.850   1
  -1 -10   9 460.034 238.408   1
  -1 -10  11 4937.04 342.429   1
  -1  10  17 1522.49 210.255   1
  -1 -11 -16 2037.79 252.686   1
  -1 -11 -14 10008.3 461.990   1
  -1  11 -12 21006.2 349.785   1
  -1 -11 -10 8836.56 384.893   1
  -1 -11  -8 13399.1 401.570   1
  -1 -11  -6 5370.10 250.699   1
  -1 -11  -4 21681.8 381.818   1
   1  11  -4 42452.6 582.110  -2
  -1 -11  -4 42452.6 582.110   1
   1  11  -2 62926.1 503.994  -2
  -1 -11  -2 62926.1 503.994   1
   1  11   0 1409.13 192.559  -2
  -1 -11   0 1409.13 192.559   1
   1  11   2 68181.0 924.191  -2
  -1 -11   2 68181.0 924.191   1
   1  11   4 45589.0 665.266  -2
  -1 -11   4 45589.0 665.266   1
  -1 -11   6 4625.93 292.447   1
  -1 -11   8 17536.6 508.637   1
  -1 -11  10 5113.82 343.549   1
  -1 -11  12 14525.3 501.850   1
  -1 -12 -17 6078.08 225.417   1
  -1 -12 -15 39.3225 237.906   1
  -1 -12 -13 4088.67 370.171   1
  -1  12 -11 1038.39 213.338   1
  -1 -12  -9 36065.6 658.476   1
  -1 -12  -7 17711.2 426.039   1
  -1 -12  -5 4079.98 221.353   1
   1  12  -3 36896.8 372.218  -2
  -1 -12  -3 36896.8 372.218   1
   1  12  -1 13764.4 311.184  -2
  -1 -12  -1 13764.4 311.184   1
   1  12   1 14720.8 536.281  -2
  -1 -12   1 14720.8 536.281   1
   1  12   3 38095.6 651.933  -2
  -1 -12   3 38095.6 651.933   1
  -1 -12   5 7148.21 340.970   1
  -1 -12   7 17164.9 510.394   1
  -1 -12   9 35200.4 727.608   1
  -1 -12  11 4188.74 333.628   1
  -1  12  17 8181.26 232.150   1
  -1 -13 -16 2688.61 226.838   1
  -1 -13 -14 4048.47 334.379   1
  -1 -13 -12 10487.9 481.420   1
  -1  13 -10 7497.75 402.085   1
   1  13  -4 1683.71 326.185  -2
  -1 -13  -4 1683.71 326.185   1
   1  13  -2 11100.1 444.712  -2
  -1 -13  -2 11100.1 444.712   1
   1  13   0 165.307 192.126  -2
  -1 -13   0 165.307 192.126   1
   1  13   2 10806.5 472.848  -2
  -1 -13   2 10806.5 472.848   1
   1  13   4 1725.89 315.573  -2
  -1 -13   4 1725.89 315.573   1
  -1 -13   6 4151.58 320.992   1
  -1 -13   8 5689.32 361.791   1
  -1 -13  10 11868.1 478.851   1
  -1 -14 -15 370.170 211.669   1
  -1 -14 -13 3801.78 361.123   1
  -1 -14 -11 6683.11 433.740   1
  -1  14  -9 4740.90 346.459   1
   1  14  -3 5098.52 340.348  -2
  -1 -14  -3 5098.52 340.348   1
   1  14  -1 13266.4 547.383  -2
  -1 -14  -1 13266.4 547.383   1
   1  14   1 13670.9 579.645  -2
  -1 -14   1 13670.9 579.645   1
   1  14   3 5559.86 387.690  -2
  -1 -14   3 5559.86 387.690   1
  -1 -14   5 2493.88 286.123   1
  -1 -14   7 12951.3 484.537   1
  -1 -14   9 5357.00 371.891   1
  -1 -14  13 2179.35 299.492   1
  -1 -15 -16 2479.19 161.712   1
  -1 -15 -14 1712.71 252.049   1
  -1 -15 -12 22749.6 607.385   1
  -1 -15 -10 3863.58 372.774   1
   1  15  -4 15786.0 482.063  -2
  -1 -15  -4 15786.0 482.063   1
   1  15  -2 36026.4 796.729  -2
  -1 -15  -2 36026.4 796.729   1
   1  15   0 444.965 309.391  -2
  -1 -15   0 444.965 309.391   1
   1  15   2 37858.2 873.436  -2
  -1 -15   2 37858.2 873.436   1
   1  15   4 17973.1 559.940  -2
  -1 -15   4 17973.1 559.940   1
  -1 -15   6 14971.9 518.336   1
  -1 -15   8 23519.5 634.323   1
  -1 -15  12 22453.4 592.204   1
  -1 -15  14 1082.84 217.225   1
  -1 -16 -15 1712.88 182.817   1
  -1 -16 -13 4806.28 319.978   1
  -1 -16 -11 549.686 288.288   1
  -1 -16  -9 12425.7 506.479   1
   1  16  -3 14248.5 487.866  -2
  -1 -16  -3 14248.5 487.866   1
   1  16  -1 45337.2 1013.36  -2
  -1 -16  -1 45337.2 1013.36   1
   1  16   1 45451.4 1049.39  -2
  -1 -16   1 45451.4 1049.39   1
   1  16   3 15364.6 551.420  -2
  -1 -16   3 15364.6 551.420   1
  -1 -16   5 1816.89 282.539   1
  -1 -16   7 1527.59 281.188   1
  -1 -16   9 13318.6 550.516   1
  -1 -16  11 2420.42 324.645   1
  -1 -16  13 8910.34 355.643   1
  -1 -17 -14 1798.06 201.630   1
  -1 -17 -12 303.063 234.952   1
  -1 -17 -10 10944.4 463.918   1
  -1 -17  -8 3702.93 359.640   1
  -1 -17  -6-31.9469 279.605   1
   1  17  -2 1791.31 349.776  -2
  -1 -17  -2 1791.31 349.776   1
   1  17   0 2381.15 391.923  -2
  -1 -17   0 2381.15 391.923   1
   1  17   2 2358.59 398.828  -2
  -1 -17   2 2358.59 398.828   1
   1  17   4 4501.72 414.250  -2
  -1 -17   4 4501.72 414.250   1
  -1 -17   6 898.389 216.491   1
  -1 -17   8 3450.38 382.175   1
  -1 -17  10 10496.0 472.139   1
  -1 -17  12 714.406 236.043   1
  -1 -18 -13 8942.03 309.143   1
  -1 -18 -11 1249.12 266.957   1
  -1 -18  -9 1404.52 301.371   1
  -1 -18  -7 2921.87 346.294   1
  -1 -18  -5 375.467 291.170   1
   1  18  -3 9780.39 480.443  -2
  -1 -18  -3 9780.39 480.443   1
   1  18  -1 21379.3 766.696  -2
  -1 -18  -1 21379.3 766.696   1
   1  18   1 21117.5 792.428  -2
  -1 -18   1 21117.5 792.428   1
   1  18   3 10215.0 512.209  -2
  -1 -18   3 10215.0 512.209   1
  -1 -18   5 457.706 210.131   1
  -1 -18   7 5639.74 437.035   1
  -1 -18   9 213.530 288.936   1
  -1 -18  11 5769.02 339.344   1
  -1 -18  13 7666.86 259.109   1
  -1 -19 -12 4197.03 250.133   1
  -1 -19 -10 6044.94 342.582   1
  -1 -19  -8 12790.5 479.270   1
  -1 -19  -6 5594.61 374.523   1
   1  19  -4 40052.8 821.966  -2
  -1 -19  -4 40052.8 821.966   1
   1  19  -2 17186.5 397.129  -2
  -1 -19  -2 17186.5 397.129   1
   1  19   0 702.823 285.809  -2
  -1 -19   0 702.823 285.809   1
   1  19   2 17497.6 516.109  -2
  -1 -19   2 17497.6 516.109   1
   1  19   4 38217.5 865.187  -2
  -1 -19   4 38217.5 865.187   1
  -1 -19   6 5710.23 432.948   1
  -1 -19   8 7145.42 423.389   1
  -1 -19  10 1923.14 276.373   1
  -1 -19  12 6481.82 268.015   1
  -1 -20 -11 3883.55 248.290   1
  -1 -20  -9 2692.66 275.401   1
  -1 -20  -7 3366.85 319.348   1
  -1 -20  -5 2672.15 315.579   1
   1  20  -3 6762.14 342.765  -2
  -1 -20  -3 6762.14 342.765   1
   1  20  -1 8886.57 429.942  -2
  -1 -20  -1 8886.57 429.942   1
   1  20   1 8089.32 625.798  -2
  -1 -20   1 8089.32 625.798   1
   1  20   3 6657.57 531.138  -2
  -1 -20   3 6657.57 531.138   1
  -1 -20   5 3146.86 372.690   1
  -1 -20   7 2017.29 321.297   1
  -1 -20   9 1089.08 263.986   1
  -1 -20  11 1074.97 199.108   1
  -1 -21 -10 3077.43 229.220   1
  -1 -21  -8 3971.95 290.433   1
  -1 -21  -6 1142.03 266.074   1
   1  21  -4 18248.1 406.410  -2
  -1 -21  -4 18248.1 406.410   1
   1  21  -2 4371.06 330.430  -2
  -1 -21  -2 4371.06 330.430   1
   1  21   0 1470.31 247.086  -2
  -1 -21   0 1470.31 247.086   1
   1  21   2 4364.40 321.279  -2
  -1 -21   2 4364.40 321.279   1
   1  21   4 16609.7 609.876  -2
  -1 -21   4 16609.7 609.876   1
  -1 -21   6 2896.89 331.401   1
  -1 -21   8 1203.60 263.486   1
  -1 -21  10 987.581 191.702   1
  -1 -22  -9 9337.73 294.909   1
  -1 -22  -7 7982.94 328.529   1
  -1 -22  -5 146.065 229.648   1
   1  22  -3 15353.5 370.318  -2
  -1 -22  -3 15353.5 370.318   1
   1  22  -1 4915.12 330.728  -2
  -1 -22  -1 4915.12 330.728   1
   1  22   1 4804.18 327.181  -2
  -1 -22   1 4804.18 327.181   1
   1  22   3 14799.9 363.261  -2
  -1 -22   3 14799.9 363.261   1
  -1 -22   5 160.399 255.155   1
  -1 -22   7 7023.60 345.031   1
  -1 -22   9 2917.24 221.228   1
  -1 -23  -8 6435.83 238.885   1
  -1 -23  -6 3275.15 240.229   1
   1  23  -4 2234.22 304.384  -2
  -1 -23  -4 2234.22 304.384   1
   1  23  -2 8207.60 310.981  -2
  -1 -23  -2 8207.60 310.981   1
   1  23   0 916.650 200.466  -2
  -1 -23   0 916.650 200.466   1
   1  23   2 8289.23 309.914  -2
  -1 -23   2 8289.23 309.914   1
   1  23   4 2122.18 346.538  -2
  -1 -23   4 2122.18 346.538   1
  -1 -23   6 2996.24 260.327   1
  -1 -23   8 7620.48 263.612   1
  -1 -24  -7 4434.17 181.135   1
  -1 -24  -5 3228.01 211.279   1
   1  24  -3 3792.91 281.049  -2
  -1 -24  -3 3792.91 281.049   1
   1  24  -1 2168.34 212.784  -2
  -1 -24  -1 2168.34 212.784   1
   1  24   1 2136.08 214.981  -2
  -1 -24   1 2136.08 214.981   1
   1  24   3 3515.84 336.080  -2
  -1 -24   3 3515.84 336.080   1
  -1 -24   5 5202.38 263.191   1
  -1 -24   7 5204.27 210.073   1
   1  25  -2 5950.23 258.852  -2
  -1 -25  -2 5950.23 258.852   1
   1  25   0-25.2154 221.921  -2
  -1 -25   0-25.2154 221.921   1
   1  25   2 6100.38 313.347  -2
  -1 -25   2 6100.38 313.347   1
   1  25   4 8496.10 282.534  -2
  -1 -25   4 8496.10 282.534   1
   0   0 -18 514.786 216.088   1
   0   0 -16 18414.0 378.020   1
   0   0 -14 866.218 294.758   1
   0   0 -12 712.409 169.713   1
   0   0 -10 13698.5 280.661   1
   0   0  -8 812.761 127.172   1
   0   0  -6 1119.34 116.835   1
   0   0  -4 407401. 1330.29   1
   0   0   2 385034. 793.172  -2
   0   0   2 385034. 793.172   1
   0   0  18 660.024 221.223   1
   0  -1 -17 1153.60 152.540   1
   0  -1 -15 1228.10 150.110   1
   0   1 -13 76778.1 615.624   1
   0  -1 -11 34042.1 317.728   1
   0   1  -9 5675.86 139.025   1
   0   1  -7 2052.23 89.2867   1
   0  -1  -5 14010.1 162.238   1
   0  -1  -3 101033. 355.396  -2
   0   1  -3 101033. 355.396   1
   0  -1  -1 10120.3 145.277  -2
   0   1  -1 10120.3 145.277   1
   0   1   1 10370.4 157.215  -2
   0  -1   1 10370.4 157.215   1
   0  -1   5 14815.1 239.497   1
   0   1  17 1176.73 184.411   1
   0  -1  19 4667.71 158.868   1
   0  -2 -18 1598.13 220.732   1
   0  -2 -16 2765.83 181.154   1
   0   2 -14 8025.12 304.233   1
   0   2 -12 3039.25 177.112   1
   0  -2 -10 385.334 122.032   1
   0   2  -8 10767.3 183.179   1
   0   2  -6 3578.70 97.9318   1
   0   2  -4 12932.3 170.440   1
   0  -2  -2 32214.2 293.789  -2
   0   2  -2 32214.2 293.789   1
   0   2   0 55799.0 412.964  -2
   0  -2   0 55799.0 412.964   1
   0   2   2 33699.2 327.839  -2
   0  -2   2 33699.2 327.839   1
   0  -2  16 3362.74 333.214   1
   0   2  18 1800.21 249.976   1
   0  -3 -17 765.832 141.660   1
   0   3 -15 3038.27 195.778   1
   0  -3 -13 25403.0 453.533   1
   0   3 -11 21390.7 316.895   1
   0  -3  -9 14288.5 233.858   1
   0  -3  -7 4190.45 127.456   1
   0   3  -5 12287.2 134.328   1
   0  -3  -3 78880.0 528.205  -2
   0   3  -3 78880.0 528.205   1
   0  -3  -1 19524.9 317.843  -2
   0   3  -1 19524.9 317.843   1
   0   3   1 19996.6 324.469  -2
   0  -3   1 19996.6 324.469   1
   0   3   3 81625.0 537.760  -2
   0  -3   3 81625.0 537.760   1
   0   3  19 2117.73 204.929   1
   0  -4 -18 896.168 144.921   1
   0   4 -16 15341.4 286.848   1
   0   4 -14 351.929 165.721   1
   0   4 -12 8944.65 291.606   1
   0  -4 -10 638.726 148.920   1
   0  -4  -8 13701.4 266.557   1
   0  -4  -6 6291.53 142.050   1
   0   4  -4 126014. 784.472   1
   0  -4  -2 16811.5 300.007  -2
   0   4  -2 16811.5 300.007   1
   0   4   0 999999. 2450.05  -2
   0  -4   0 999999. 2450.05   1
   0   4   2 16781.8 332.311  -2
   0  -4   2 16781.8 332.311   1
   0  -4   4 134072. 810.366   1
   0   4  18 1136.16 237.588   1
   0  -5 -17 990.246 170.048   1
   0  -5 -15 458.598 200.327   1
   0  -5 -13 7519.77 289.337   1
   0   5 -11 6245.89 247.735   1
   0  -5  -9 14584.5 409.784   1
   0  -5  -7 780.234 173.085   1
   0  -5  -5 2019.56 119.190   1
   0  -5  -3 32936.6 416.408  -2
   0   5  -3 32936.6 416.408   1
   0   5   1 62665.3 721.715  -2
   0  -5   1 62665.3 721.715   1
   0   5   3 33117.2 430.546  -2
   0  -5   3 33117.2 430.546   1
   0  -5   5 1754.48 193.179   1
   0   5  19 24.9688 159.417   1
   0  -6 -18 337.931 123.786   1
   0  -6 -16 10385.3 290.920   1
   0  -6 -14 8.73301 138.848   1
   0  -6 -12 951.896 188.887   1
   0   6 -10 11791.8 290.065   1
   0  -6  -8 1643.87 198.653   1
   0  -6  -6 10988.6 280.395   1
   0  -6  -4 33243.6 279.967   1
   0   6   0 78169.5 885.816  -2
   0  -6   0 78169.5 885.816   1
   0   6   2 3797.43 175.993  -2
   0  -6   2 3797.43 175.993   1
   0  -6   4 34178.4 495.191   1
   0   6  18 359.196 211.546   1
   0  -7 -17 4079.81 303.405   1
   0  -7 -15 6815.50 269.342   1
   0  -7 -13 1211.58 205.913   1
   0  -7 -11 6683.51 258.583   1
   0  -7  -9 52888.6 730.204   1
   0  -7  -7 2222.67 198.633   1
   0  -7  -5 9209.99 240.353   1
   0   7  -3 15759.5 201.316  -2
   0  -7  -3 15759.5 201.316   1
   0   7  -1 35577.2 418.399  -2
   0  -7  -1 35577.2 418.399   1
   0   7   1 35929.6 424.761  -2
   0  -7   1 35929.6 424.761   1
   0   7   3 16190.0 264.396  -2
   0  -7   3 16190.0 264.396   1
   0  -7   5 10954.8 297.886   1
   0   7  17 4224.65 311.243   1
   0   7  19 1564.75 161.233   1
   0  -8 -18 353.415 174.242   1
   0  -8 -16 5624.15 363.256   1
   0  -8 -14 783.823 321.388   1
   0   8 -12 9638.00 307.873   1
   0  -8 -10 879.093 166.031   1
   0  -8  -8 28370.1 515.805   1
   0  -8  -6 27263.4 418.521   1
   0  -8  -4 15211.5 273.653   1
   0   8  -4 29536.7 444.092  -2
   0  -8  -4 29536.7 444.092   1
   0   8  -2 38375.0 318.115  -2
   0  -8  -2 38375.0 318.115   1
   0   8   0 92504.6 659.069  -2
   0  -8   0 92504.6 659.069   1
   0   8   2 40231.1 442.666  -2
   0  -8   2 40231.1 442.666   1
   0   8   4 32419.5 494.044  -2
   0  -8   4 32419.5 494.044   1
   0  -8   6 28208.0 488.195   1
   0  -8   8 28832.6 544.035   1
   0  -8  10 735.181 220.882   1
   0   8  18 169.455 184.162   1
   0  -9 -17 3909.41 277.990   1
   0  -9 -15 685.966 289.651   1
   0   9 -13 5639.33 228.551   1
   0   9 -11 92.7781 172.005   1
   0  -9  -9 7708.10 331.105   1
   0  -9  -7 11721.1 330.844   1
   0  -9  -5 81091.2 657.331   1
   0   9  -3 999.598 132.349  -2
   0  -9  -3 999.598 132.349   1
   0   9  -1 19222.6 285.900  -2
   0  -9  -1 19222.6 285.900   1
   0   9   1 21251.0 514.303  -2
   0  -9   1 21251.0 514.303   1
   0   9   3 1098.10 254.348  -2
   0  -9   3 1098.10 254.348   1
   0  -9   5 86710.1 822.298   1
   0  -9   7 12431.0 378.884   1
   0  -9   9 7327.86 348.809   1
   0  -9  11-6.70589 225.875   1
   0   9  17 4329.49 277.456   1
   0 -10 -18 1915.93 173.674   1
   0 -10 -16 28778.1 610.773   1
   0 -10 -14 38728.5 808.480   1
   0  10 -12 26826.8 459.062   1
   0  10 -10 41741.6 520.619   1
   0 -10  -8 5997.04 285.882   1
   0 -10  -6 11411.5 301.111   1
   0 -10  -4 16233.1 302.012   1
   0  10  -4 31734.1 511.523  -2
   0 -10  -4 31734.1 511.523   1
   0  10  -2 4910.38 312.969  -2
   0 -10  -2 4910.38 312.969   1
   0  10   0 102895. 808.754  -2
   0 -10   0 102895. 808.754   1
   0  10   2 5137.15 320.283  -2
   0 -10   2 5137.15 320.283   1
   0  10   4 32580.5 546.942  -2
   0 -10   4 32580.5 546.942   1
   0 -10   6 12006.2 382.792   1
   0 -10   8 5521.17 319.108   1
   0 -10  10 38937.3 724.075   1
   0  10  16 29101.0 577.590   1
   0  10  18 1976.04 164.190   1
   0 -11 -17 584.557 189.123   1
   0 -11 -15 822.245 273.343   1
   0 -11 -13 1340.59 337.211   1
   0  11 -11 2560.55 311.910   1
   0  11  -9 3065.58 298.940   1
   0  11  -3 60371.7 705.328  -2
   0 -11  -3 60371.7 705.328   1
   0  11  -1 96096.5 1140.67  -2
   0 -11  -1 96096.5 1140.67   1
   0  11   1 94655.4 1155.91  -2
   0 -11   1 94655.4 1155.91   1
   0  11   3 64423.5 759.718  -2
   0 -11   3 64423.5 759.718   1
   0 -11   5 1196.30 230.557   1
   0 -11   7 24394.2 554.291   1
   0 -11   9 2989.67 297.565   1
   0 -11  11 2086.68 285.162   1
   0  11  17 891.350 176.421   1
   0 -12 -16 1825.92 245.382   1
   0 -12 -14 707.364 290.439   1
   0 -12 -12 6965.88 432.836   1
   0  12 -10 807.445 262.411   1
   0 -12  -4 4288.66 262.967   1
   0  12  -2 4829.28 347.281  -2
   0 -12  -2 4829.28 347.281   1
   0  12   0 18492.4 585.709  -2
   0 -12   0 18492.4 585.709   1
   0  12   2 4976.01 359.989  -2
   0 -12   2 4976.01 359.989   1
   0  12   4 8318.99 378.197  -2
   0 -12   4 8318.99 378.197   1
   0 -12   6 10844.4 403.661   1
   0 -12   8 10568.8 423.094   1
   0 -12  10 711.826 250.516   1
   0  12  16 2040.74 214.365   1
   0 -13 -17 458.276 144.333   1
   0 -13 -15-97.8757 225.153   1
   0 -13 -13 8878.80 447.531   1
   0 -13 -11 3942.59 256.943   1
   0  13  -9 15347.5 495.854   1
   0  13  -3 3919.14 322.342  -2
   0 -13  -3 3919.14 322.342   1
   0  13  -1 1318.39 305.834  -2
   0 -13  -1 1318.39 305.834   1
   0  13   1 1229.18 289.256  -2
   0 -13   1 1229.18 289.256   1
   0  13   3 4038.00 344.274  -2
   0 -13   3 4038.00 344.274   1
   0 -13   5 24008.1 563.122   1
   0 -13   7 556.218 237.325   1
   0 -13   9 14319.1 498.598   1
   0 -13  11 3737.30 340.740   1
   0 -14 -16 11239.7 316.560   1
   0 -14 -14 10228.3 416.670   1
   0 -14 -12 795.615 305.060   1
   0  14 -10 24808.5 452.352   1
   0  14  -4 2502.84 321.819  -2
   0 -14  -4 2502.84 321.819   1
   0  14  -2 15882.2 558.535  -2
   0 -14  -2 15882.2 558.535   1
   0  14   0 29783.1 799.197  -2
   0 -14   0 29783.1 799.197   1
   0  14   2 16012.6 589.324  -2
   0 -14   2 16012.6 589.324   1
   0  14   4 2436.53 339.900  -2
   0 -14   4 2436.53 339.900   1
   0 -14   6 31928.4 680.130   1
   0 -14   8 1319.50 269.723   1
   0 -14  10 22154.6 597.425   1
   0 -15 -15 266.848 195.215   1
   0 -15 -13 5999.96 369.631   1
   0 -15 -11 194.485 295.005   1
   0 -15  -9 2176.39 341.960   1
   0  15  -3 3024.11 340.942  -2
   0 -15  -3 3024.11 340.942   1
   0  15  -1 685.016 307.676  -2
   0 -15  -1 685.016 307.676   1
   0  15   1 726.728 322.646  -2
   0 -15   1 726.728 322.646   1
   0  15   3 3401.65 370.438  -2
   0 -15   3 3401.65 370.438   1
   0 -15   5 11918.4 468.814   1
   0 -15   7 3451.10 338.032   1
   0 -15   9 2537.11 240.815   1
   0 -15  11 264.447 289.373   1
   0 -16 -14 193.092 202.451   1
   0 -16 -12 706.582 271.437   1
   0 -16 -10 2525.25 330.924   1
   0 -16  -8 8570.04 446.970   1
   0  16  -4 6155.13 400.770  -2
   0 -16  -4 6155.13 400.770   1
   0  16  -2 5216.15 417.059  -2
   0 -16  -2 5216.15 417.059   1
   0  16   0 47712.5 1060.70  -2
   0 -16   0 47712.5 1060.70   1
   0  16   2 5182.01 436.533  -2
   0 -16   2 5182.01 436.533   1
   0  16   4 6089.60 430.587  -2
   0 -16   4 6089.60 430.587   1
   0 -16   6 8483.48 430.237   1
   0 -16   8 8269.00 317.114   1
   0 -16  10 2005.82 330.918   1
   0 -16  12 926.324 249.689   1
   0 -17 -15 12342.1 260.911   1
   0 -17 -13 10192.5 367.203   1
   0 -17 -11 30565.7 663.357   1
   0 -17  -9 5660.31 391.208   1
   0 -17  -7 10282.2 469.322   1
   0  17  -3 12241.8 497.408  -2
   0 -17  -3 12241.8 497.408   1
   0  17  -1 17596.0 708.286  -2
   0 -17  -1 17596.0 708.286   1
   0  17   1 17882.7 741.727  -2
   0 -17   1 17882.7 741.727   1
   0  17   3 12500.7 533.698  -2
   0 -17   3 12500.7 533.698   1
   0 -17   5 12022.3 484.762   1
   0 -17   7 9905.75 335.711   1
   0 -17   9 6003.86 416.863   1
   0 -17  11 30926.6 642.793   1
   0 -18 -14 1097.67 159.731   1
   0 -18 -12 3526.46 276.955   1
   0 -18 -10 3721.35 330.642   1
   0 -18  -8 360.806 272.345   1
   0 -18  -6 1436.82 224.768   1
   0  18  -4 5339.11 350.291  -2
   0 -18  -4 5339.11 350.291   1
   0  18  -2 376.459 336.690  -2
   0 -18  -2 376.459 336.690   1
   0  18   0 755.907 369.941  -2
   0 -18   0 755.907 369.941   1
   0  18   2 624.110 365.233  -2
   0 -18   2 624.110 365.233   1
   0  18   4 4812.89 324.808  -2
   0 -18   4 4812.89 324.808   1
   0 -18   6 2026.28 364.770   1
   0 -18   8 211.449 309.397   1
   0 -18  10 4157.23 345.978   1
   0 -18  12 3312.84 248.692   1
   0 -19 -13 8382.04 258.275   1
   0 -19 -11 662.278 229.175   1
   0 -19  -9 528.948 261.797   1
   0 -19  -7 1061.61 284.670   1
   0 -19  -5 2804.26 236.533   1
   0  19  -3 12369.8 416.387  -2
   0 -19  -3 12369.8 416.387   1
   0  19  -1 1705.82 251.263  -2
   0 -19  -1 1705.82 251.263   1
   0  19   1 1761.60 300.670  -2
   0 -19   1 1761.60 300.670   1
   0  19   3 11222.0 400.241  -2
   0 -19   3 11222.0 400.241   1
   0 -19   5 2666.95 373.094   1
   0 -19   7 1362.49 324.789   1
   0 -19   9 451.886 264.924   1
   0 -19  11 453.263 213.538   1
   0 -20 -12 1763.32 176.235   1
   0 -20 -10 2246.07 247.988   1
   0 -20  -8 324.001 239.444   1
   0 -20  -6 9520.63 421.617   1
   0  20  -4 10370.8 366.073  -2
   0 -20  -4 10370.8 366.073   1
   0  20  -2 1274.65 298.899  -2
   0 -20  -2 1274.65 298.899   1
   0  20   0 94771.0 944.007  -2
   0 -20   0 94771.0 944.007   1
   0  20   2 1184.73 447.274  -2
   0 -20   2 1184.73 447.274   1
   0  20   4 9615.33 549.781  -2
   0 -20   4 9615.33 549.781   1
   0 -20   6 9068.80 459.451   1
   0 -20   8 80.4541 265.700   1
   0 -20  10 2263.91 240.955   1
   0 -21 -11 32867.5 435.016   1
   0 -21  -9 1965.55 231.605   1
   0 -21  -7 2375.67 269.295   1
   0 -21  -5 1013.04 262.065   1
   0  21  -3 1674.86 272.871  -2
   0 -21  -3 1674.86 272.871   1
   0  21  -1 6398.81 373.278  -2
   0 -21  -1 6398.81 373.278   1
   0  21   1 6146.23 560.421  -2
   0 -21   1 6146.23 560.421   1
   0  21   3 1951.95 439.260  -2
   0 -21   3 1951.95 439.260   1
   0 -21   5 1140.21 306.678   1
   0 -21   7 2557.83 301.427   1
   0 -21   9 1183.32 230.747   1
   0 -21  11 29656.9 363.458   1
   0 -22 -10 2616.50 174.205   1
   0 -22  -8 822.127 194.125   1
   0 -22  -6 99.7412 208.408   1
   0 -22  -4 242.841 219.032   1
   0  22  -2 4422.22 297.152  -2
   0 -22  -2 4422.22 297.152   1
   0  22   0 2647.90 334.004  -2
   0 -22   0 2647.90 334.004   1
   0  22   2 4493.17 483.899  -2
   0 -22   2 4493.17 483.899   1
   0  22   4 71.1248 373.812  -2
   0 -22   4 71.1248 373.812   1
   0 -22   6 87.0330 246.162   1
   0 -22   8 775.019 213.891   1
   0 -22  10 2283.61 161.374   1
   0 -23  -7-2.42286 161.614   1
   0 -23  -5 6172.11 284.291   1
   0  23  -3 5679.06 260.826  -2
   0 -23  -3 5679.06 260.826   1
   0  23  -1 4930.91 462.249  -2
   0 -23  -1 4930.91 462.249   1
   0  23   1 5425.21 480.930  -2
   0 -23   1 5425.21 480.930   1
   0  23   3 5427.55 430.641  -2
   0 -23   3 5427.55 430.641   1
   0 -23   5 5906.89 330.935   1
   0 -23   7-20.7365 186.448   1
   0 -24  -6 1851.99 164.512   1
   0  24  -4 3350.67 253.154  -2
   0 -24  -4 3350.67 253.154   1
   0  24   0 20109.2 473.429  -2
   0 -24   0 20109.2 473.429   1
   0  24   2 371.736 304.564  -2
   0 -24   2 371.736 304.564   1
   0  24   4 2817.98 310.296  -2
   0 -24   4 2817.98 310.296   1
   0 -24   6 1439.30 189.652   1
   0  25   1 534.268 252.982  -2
   0 -25   1 534.268 252.982   1
   0  25   3 3713.42 279.941  -2
   0 -25   3 3713.42 279.941   1
   0 -25   5 1794.98 163.352   1
   1   1 -18 2159.93 175.236   1
   1  -1 -16 997.551 141.847   1
   1   1 -14 278.834 257.625   1
   1  -1 -12 36077.1 357.053   1
   1  -1 -10 1534.18 118.352   1
   1  -1  -8 38401.1 279.003   1
   1   1  -6 12949.3 129.168   1
   1   1  -4 127596. 534.925   1
  -1   1  -2 92721.4 644.221  -2
   1  -1  -2 92721.4 644.221   1
  -1   1   0 603.930 79.4321  -2
   1  -1   0 603.930 79.4321   1
  -1   1   2 103997. 667.625  -2
   1  -1   2 103997. 667.625   1
   1  -1  16 1108.17 209.361   1
   1  -1  18 794.989 154.723   1
   1  -2 -19 6919.89 255.364   1
   1  -2 -17 18576.9 291.811   1
   1   2 -15 10316.9 229.304   1
   1   2 -13 4525.91 248.745   1
   1   2 -11 14049.0 254.775   1
   1  -2  -9 12771.7 189.881   1
   1   2  -7 20398.8 195.822   1
   1  -2  -5 46885.6 222.377   1
  -1   2  -3 259209. 1093.04  -2
   1  -2  -3 259209. 1093.04   1
   1   2  -3 146477. 446.157   1
  -1   2  -1 222267. 815.920  -2
   1  -2  -1 222267. 815.920   1
  -1   2   1 234949. 1094.05  -2
   1  -2   1 234949. 1094.05   1
  -1   2   3 290260. 1140.79  -2
   1  -2   3 290260. 1140.79   1
   1  -2  15 6038.26 392.472   1
   1   2  17 22012.7 386.486   1
   1   2  19 11316.6 316.529   1
   1  -3 -18 193.093 145.271   1
   1   3 -16 3801.49 191.678   1
   1   3 -14 25638.5 472.455   1
   1  -3 -12 21660.0 413.850   1
   1  -3 -10 512.852 150.500   1
   1   3  -8 15076.5 189.388   1
   1  -3  -6 34864.0 227.300   1
   1  -3  -4 73177.0 679.666   1
  -1   3  -2 147555. 685.854  -2
   1  -3  -2 147555. 685.854   1
  -1   3   0 225.677 178.002  -2
   1  -3   0 225.677 178.002   1
  -1   3   2 157159. 894.101  -2
   1  -3   2 157159. 894.101   1
   1  -3   4 61564.7 640.423   1
   1   3  16 251.703 274.018   1
   1   3  18 517.606 221.649   1
   1  -4 -19 756.186 156.540   1
   1  -4 -17 4207.15 180.905   1
   1  -4 -15 6367.08 285.880   1
   1  -4 -13 15848.4 382.679   1
   1   4 -11 21451.9 388.462   1
   1   4  -9 1556.54 156.206   1
   1   4  -7 10136.6 169.433   1
   1  -4  -5 23256.3 265.308   1
  -1   4  -1 812990. 2309.59  -2
   1  -4  -1 812990. 2309.59   1
  -1   4   1 838557. 2514.79  -2
   1  -4   1 838557. 2514.79   1
  -1   4   3 2277.75 253.700  -2
   1  -4   3 2277.75 253.700   1
   1  -4   5 32963.0 533.822   1
   1   4  17 5230.42 348.922   1
   1   4  19 3652.90 224.046   1
   1  -5 -18 7789.03 217.345   1
   1  -5 -16 3737.62 188.771   1
   1  -5 -14 2627.21 169.474   1
   1  -5 -12 51400.7 610.838   1
   1  -5 -10 21549.2 368.069   1
   1   5  -8 52386.8 474.434   1
   1  -5  -6 112720. 774.240   1
  -1   5  -2 326013. 1327.09  -2
   1  -5  -2 326013. 1327.09   1
  -1   5   0 1918.43 269.451  -2
   1  -5   0 1918.43 269.451   1
  -1   5   2 337355. 1592.79  -2
   1  -5   2 337355. 1592.79   1
   1  -5   4 15979.0 225.190   1
   1   5  16 1543.16 322.574   1
   1   5  18 5254.77 294.412   1
   1  -6 -19 2728.86 154.473   1
   1  -6 -17 1548.30 178.621   1
   1   6 -15 1928.68 227.173   1
   1  -6 -13 23157.7 452.033   1
   1  -6 -11 12900.0 323.269   1
   1   6  -9 2745.45 176.614   1
   1  -6  -7 7030.58 193.715   1
   1  -6  -5 14715.2 278.158   1
  -1   6  -3 43911.9 359.030  -2
   1  -6  -3 43911.9 359.030   1
  -1   6  -1 353692. 1182.65  -2
   1  -6  -1 353692. 1182.65   1
  -1   6   1 355725. 2014.39  -2
   1  -6   1 355725. 2014.39   1
  -1   6   3 46678.7 364.311  -2
   1  -6   3 46678.7 364.311   1
   1  -6   5 12552.0 292.463   1
   1   6  17 1603.16 269.299   1
   1   6  19 6040.63 230.948   1
   1  -7 -18 5628.89 178.928   1
   1  -7 -16 485.189 277.216   1
   1   7 -14 17746.5 402.923   1
   1  -7 -12 346.861 177.372   1
   1  -7 -10 274.913 151.815   1
   1  -7  -8 6620.74 208.700   1
   1  -7  -6 28029.6 414.056   1
   1  -7  -4 19876.0 279.231   1
  -1   7  -2 47165.4 562.161  -2
   1  -7  -2 47165.4 562.161   1
  -1   7   0 4556.49 219.536  -2
   1  -7   0 4556.49 219.536   1
  -1   7   2 48605.7 459.674  -2
   1  -7   2 48605.7 459.674   1
   1  -7   4 24815.1 384.987   1
   1  -7   6 43126.9 546.165   1
   1  -7   8 4480.79 249.549   1
   1   7  16 405.842 269.101   1
   1   7  18 3105.30 237.625   1
   1  -8 -17 18968.8 306.059   1
   1  -8 -15 1118.18 306.626   1
   1  -8 -13 25239.1 284.475   1
   1   8 -11 370.301 168.661   1
   1   8  -9 122.040 141.603   1
   1  -8  -7 21482.1 305.947   1
  -1   8  -3 58014.3 603.162  -2
   1  -8  -3 58014.3 603.162   1
  -1   8  -1 34640.7 597.595  -2
   1  -8  -1 34640.7 597.595   1
  -1   8   1 33878.5 588.747  -2
   1  -8   1 33878.5 588.747   1
  -1   8   3 60580.6 592.141  -2
   1  -8   3 60580.6 592.141   1
   1  -8   5 2220.34 208.728   1
   1  -8   7 25322.0 479.598   1
   1  -8   9 367.682 200.771   1
   1   8  17 11376.5 389.204   1
   1  -9 -18 12917.3 330.450   1
   1  -9 -16 5399.02 223.388   1
   1  -9 -14 990.091 349.484   1
   1   9 -12 15004.5 523.360   1
   1   9 -10 2569.19 295.344   1
   1   9  -8 52315.6 749.674   1
  -1   9  -4 9993.90 342.923  -2
   1  -9  -4 9993.90 342.923   1
  -1   9  -2 41536.5 615.334  -2
   1  -9  -2 41536.5 615.334   1
  -1   9   0 79.9943 157.985  -2
   1  -9   0 79.9943 157.985   1
  -1   9   2 42574.3 649.585  -2
   1  -9   2 42574.3 649.585   1
   1  -9   4 2565.07 210.763   1
   1  -9   6 16797.8 402.947   1
   1  -9   8 44351.6 669.836   1
   1   9  16 3037.23 291.703   1
   1   9  18 14340.9 319.940   1
   1 -10 -17 1229.40 219.857   1
   1 -10 -15 5306.97 372.776   1
   1 -10 -13 4616.47 406.826   1
   1  10 -11 5092.22 356.890   1
   1  10  -9 448.489 233.784   1
   1  10  -7 2648.31 240.892   1
  -1  10  -3 26817.8 495.637  -2
   1 -10  -3 26817.8 495.637   1
  -1  10  -1 4027.79 303.092  -2
   1 -10  -1 4027.79 303.092   1
  -1  10   1 4144.34 336.892  -2
   1 -10   1 4144.34 336.892   1
  -1  10   3 28588.6 518.557  -2
   1 -10   3 28588.6 518.557   1
   1 -10   5 39924.0 602.701   1
   1 -10   7 643.278 208.480   1
   1 -10   9 410.308 221.749   1
   1  10  15 2593.02 300.480   1
   1  10  17 914.456 193.334   1
   1 -11 -18 6869.47 211.451   1
   1 -11 -16 1408.89 251.464   1
   1 -11 -14 13587.7 523.336   1
   1  11 -12 16071.3 394.741   1
   1  11 -10 5635.21 360.268   1
   1  11  -8 17437.8 480.208   1
   1  11  -6 5769.48 281.491   1
   1 -11  -4 22225.8 467.063   1
  -1  11  -2 73334.4 915.294  -2
   1 -11  -2 73334.4 915.294   1
  -1  11   0 1471.89 291.205  -2
   1 -11   0 1471.89 291.205   1
  -1  11   2 73620.4 929.718  -2
   1 -11   2 73620.4 929.718   1
  -1  11   4 45925.5 652.345  -2
   1 -11   4 45925.5 652.345   1
   1 -11   6 6268.38 311.565   1
   1 -11   8 12119.0 418.128   1
   1 -11  10 9539.39 406.798   1
   1  11  14 12693.9 447.816   1
   1  11  16 2459.27 232.193   1
   1 -12 -17 7596.50 275.171   1
   1 -12 -15 145.662 242.595   1
   1 -12 -13 13409.2 524.870   1
   1 -12 -11 3486.44 252.589   1
   1  12  -9 35894.5 694.650   1
   1  12  -7 19477.2 481.070   1
  -1  12  -3 40190.9 654.121  -2
   1 -12  -3 40190.9 654.121   1
  -1  12  -1 15710.9 548.042  -2
   1 -12  -1 15710.9 548.042   1
  -1  12   1 15715.3 556.119  -2
   1 -12   1 15715.3 556.119   1
  -1  12   3 41139.2 652.472  -2
   1 -12   3 41139.2 652.472   1
   1 -12   5 4115.59 276.052   1
   1 -12   7 19418.7 514.967   1
   1 -12   9 31883.0 661.621   1
   1  12  11 658.892 261.864   1
   1  12  17 4820.42 183.213   1
   1 -13 -16 810.307 210.222   1
   1 -13 -14 4537.98 358.792   1
   1 -13 -12 11467.5 499.709   1
   1  13 -10 13035.4 470.467   1
   1  13  -8 7144.31 349.057   1
  -1  13  -4 1828.69 302.314  -2
   1 -13  -4 1828.69 302.314   1
  -1  13  -2 9560.37 439.488  -2
   1 -13  -2 9560.37 439.488   1
  -1  13   0 252.612 208.328  -2
   1 -13   0 252.612 208.328   1
  -1  13   2 10106.7 470.027  -2
   1 -13   2 10106.7 470.027   1
  -1  13   4 2003.93 305.400  -2
   1 -13   4 2003.93 305.400   1
   1 -13   6 8459.40 383.315   1
   1 -13   8 10914.8 430.086   1
   1 -14 -15 1526.19 236.056   1
   1 -14 -13 2082.09 308.113   1
   1 -14 -11 8144.43 440.720   1
  -1  14  -3 4039.34 356.396  -2
   1 -14  -3 4039.34 356.396   1
  -1  14  -1 13986.9 579.007  -2
   1 -14  -1 13986.9 579.007   1
  -1  14   1 13597.9 583.120  -2
   1 -14   1 13597.9 583.120   1
  -1  14   3 4519.96 367.180  -2
   1 -14   3 4519.96 367.180   1
   1 -14   5 1109.80 258.446   1
   1 -14   7 8380.08 405.707   1
   1 -14   9 4522.50 344.867   1
   1 -15 -16 2451.84 175.772   1
   1 -15 -14 1404.82 247.658   1
   1 -15 -12 22669.1 608.045   1
   1 -15 -10 2072.60 338.557   1
  -1  15  -2 37790.5 856.131  -2
   1 -15  -2 37790.5 856.131   1
  -1  15   0 493.711 226.035  -2
   1 -15   0 493.711 226.035   1
  -1  15   2 39529.6 885.417  -2
   1 -15   2 39529.6 885.417   1
  -1  15   4 16862.8 542.579  -2
   1 -15   4 16862.8 542.579   1
   1 -15   6 6277.96 379.179   1
   1 -15   8 25527.9 637.611   1
   1  15  16 1788.92 146.644   1
   1 -16 -15 574.551 164.744   1
   1 -16 -13 8314.50 366.536   1
   1 -16 -11 1981.08 310.518   1
   1 -16  -9 12216.6 497.824   1
  -1  16  -3 14922.7 534.478  -2
   1 -16  -3 14922.7 534.478   1
  -1  16  -1 44919.9 1043.37  -2
   1 -16  -1 44919.9 1043.37   1
  -1  16   1 44574.3 1066.39  -2
   1 -16   1 44574.3 1066.39   1
  -1  16   3 15346.5 569.875  -2
   1 -16   3 15346.5 569.875   1
   1 -16   5 3316.41 327.805   1
   1 -16   7 7471.03 399.063   1
   1  16   9 10659.6 297.974   1
   1 -17 -14 720.118 177.260   1
   1 -17 -12 687.310 244.724   1
   1 -17 -10 10362.1 446.905   1
   1 -17  -8 3503.25 350.155   1
   1 -17  -6 688.364 225.445   1
  -1  17  -2 1728.14 364.523  -2
   1 -17  -2 1728.14 364.523   1
  -1  17   0 2586.23 405.923  -2
   1 -17   0 2586.23 405.923   1
  -1  17   2 2171.29 395.442  -2
   1 -17   2 2171.29 395.442   1
  -1  17   4 4171.67 404.626  -2
   1 -17   4 4171.67 404.626   1
   1 -17   6 170.657 205.630   1
   1 -17   8 2992.44 366.483   1
   1 -17  10 10716.9 442.124   1
   1 -18 -13 8821.69 299.861   1
   1 -18 -11 7123.12 350.204   1
   1 -18  -9 577.045 274.390   1
   1 -18  -7 5663.04 383.486   1
   1 -18  -5 529.955 215.931   1
  -1  18  -1 22338.7 800.460  -2
   1 -18  -1 22338.7 800.460   1
  -1  18   1 21587.6 808.580  -2
   1 -18   1 21587.6 808.580   1
  -1  18   3 8664.18 488.888  -2
   1 -18   3 8664.18 488.888   1
   1 -18   5 305.673 211.136   1
   1 -18   7 3425.99 373.331   1
   1 -18   9 2245.82 315.607   1
   1 -19 -12 5685.93 263.000   1
   1 -19 -10 2023.40 255.680   1
   1 -19  -8 6371.05 368.246   1
   1 -19  -6 6208.46 371.774   1
  -1  19  -4 32556.8 794.665  -2
   1 -19  -4 32556.8 794.665   1
  -1  19  -2 20761.8 536.179  -2
   1 -19  -2 20761.8 536.179   1
  -1  19   0 708.684 237.734  -2
   1 -19   0 708.684 237.734   1
  -1  19   2 22050.7 569.606  -2
   1 -19   2 22050.7 569.606   1
  -1  19   4 34221.3 816.894  -2
   1 -19   4 34221.3 816.894   1
   1 -19   6 5432.03 418.423   1
   1 -19   8 10869.3 454.705   1
   1 -19  10 6312.48 321.203   1
   1 -20 -11 1231.37 188.335   1
   1 -20  -9 1513.90 234.229   1
   1 -20  -7 1986.03 278.108   1
   1 -20  -5 3269.78 307.003   1
  -1  20  -3 7334.01 517.722  -2
   1 -20  -3 7334.01 517.722   1
  -1  20  -1 8809.35 640.473  -2
   1 -20  -1 8809.35 640.473   1
  -1  20   1 9257.59 647.370  -2
   1 -20   1 9257.59 647.370   1
  -1  20   3 6978.28 535.926  -2
   1 -20   3 6978.28 535.926   1
   1 -20   5 2810.42 346.079   1
   1 -20   7 2940.28 323.499   1
   1 -20   9 2920.73 276.739   1
   1 -21 -10 1183.56 182.405   1
   1 -21  -8 1976.24 238.860   1
   1 -21  -6 2787.66 271.112   1
  -1  21  -4 17256.3 592.282  -2
   1 -21  -4 17256.3 592.282   1
  -1  21  -2 5025.01 522.585  -2
   1 -21  -2 5025.01 522.585   1
  -1  21   0 1449.67 339.097  -2
   1 -21   0 1449.67 339.097   1
  -1  21   2 4709.29 521.120  -2
   1 -21   2 4709.29 521.120   1
  -1  21   4 16890.5 608.833  -2
   1 -21   4 16890.5 608.833   1
   1 -21   6 939.590 272.689   1
   1 -21   8 4399.42 294.271   1
   1 -21  10 3029.23 196.476   1
   1 -22  -9 3296.76 196.573   1
   1 -22  -7 6517.46 283.801   1
  -1  22  -3 11628.4 535.459  -2
   1 -22  -3 11628.4 535.459   1
  -1  22  -1 5616.48 520.000  -2
   1 -22  -1 5616.48 520.000   1
  -1  22   1 5168.10 518.022  -2
   1 -22   1 5168.10 518.022   1
  -1  22   3 12543.3 559.724  -2
   1 -22   3 12543.3 559.724   1
   1 -22   5 169.579 254.902   1
   1 -22   7 5981.18 309.898   1
   1 -22   9 8234.01 252.872   1
  -1  23  -2 8553.01 515.517  -2
   1 -23  -2 8553.01 515.517   1
  -1  23   0 714.631 279.657  -2
   1 -23   0 714.631 279.657   1
  -1  23   2 8520.83 514.064  -2
   1 -23   2 8520.83 514.064   1
  -1  23   4 2332.17 348.276  -2
   1 -23   4 2332.17 348.276   1
   1 -23   6 3342.66 252.763   1
   1 -23   8 5610.40 214.683   1
  -1  24  -1 1686.66 348.095  -2
   1 -24  -1 1686.66 348.095   1
  -1  24   1 2050.26 360.375  -2
   1 -24   1 2050.26 360.375   1
  -1  24   3 4104.69 344.794  -2
   1 -24   3 4104.69 344.794   1
   1 -24   5 3057.92 227.872   1
  -1  25   2 5142.39 330.665  -2
   1 -25   2 5142.39 330.665   1
  -1  25   4 9592.60 295.574  -2
   1 -25   4 9592.60 295.574   1
   2   0 -18 7358.44 320.149   1
   2   0 -16 9385.18 305.376   1
   2   0 -14 30987.5 675.872   1
   2   0 -12 8926.50 396.554   1
   2   0 -10 79535.3 674.773   1
   2   0  -8 16283.1 291.082   1
   2   0  -6 23758.7 291.363   1
   2   0  -4 87301.5 310.980   1
  -2   0  -2 220708. 600.606  -2
   2   0  -2 220708. 600.606   1
  -2   0   0 130706. 843.722  -2
   2   0   0 130706. 843.722   1
   2   0  14 13402.3 548.401   1
   2   0  16 15135.9 520.000   1
   2   0  18 1633.61 233.584   1
   2  -1 -19 2687.91 206.869   1
   2   1 -17 1075.91 150.596   1
   2  -1 -15 7387.61 210.598   1
   2   1 -13 440.103 182.029   1
   2  -1 -11 15134.8 272.725   1
   2   1  -9 798.731 124.061   1
   2   1  -7 5109.90 132.276   1
   2   1  -5 77226.4 285.381   1
   2  -1  -3 61592.6 385.532   1
  -2   1  -1 134965. 809.836  -2
   2  -1  -1 134965. 809.836   1
  -2   1   1 132668. 683.758  -2
   2  -1   1 132668. 683.758   1
   2  -1  15 8707.94 319.200   1
   2  -1  17 1701.49 193.855   1
   2  -1  19 1575.50 120.379   1
   2  -2 -18 1581.88 164.588   1
   2   2 -16 9595.98 248.719   1
   2  -2 -14 2110.07 194.794   1
   2  -2 -12 5530.09 205.772   1
   2   2 -10 10442.0 223.663   1
   2  -2  -8 20731.9 254.799   1
   2   2  -6 35922.3 238.655   1
   2  -2  -4 40174.3 218.186   1
  -2   2  -2 40915.6 324.706  -2
   2  -2  -2 40915.6 324.706   1
  -2   2   0 12905.7 242.502  -2
   2  -2   0 12905.7 242.502   1
  -2   2   2 41079.1 353.894  -2
   2  -2   2 41079.1 353.894   1
   2  -2   4 42132.0 325.436   1
   2  -2  14 3785.35 272.659   1
   2   2  16 8190.21 294.316   1
   2  -2  18 2189.31 166.015   1
   2  -3 -19 6665.80 246.305   1
   2   3 -17 1744.51 156.940   1
   2   3 -15 15775.0 375.274   1
   2   3 -13 8158.92 421.060   1
   2   3 -11 15628.8 274.947   1
   2  -3  -9 8902.40 197.734   1
   2   3  -7 19084.8 228.346   1
   2  -3  -5 54169.4 245.910   1
  -2   3  -3 8479.37 359.288  -2
   2  -3  -3 8479.37 359.288   1
   2  -3  -3 6444.08 201.740   1
  -2   3  -1 57942.4 657.162  -2
   2  -3  -1 57942.4 657.162   1
  -2   3   1 59606.1 749.318  -2
   2  -3   1 59606.1 749.318   1
  -2   3   3 9168.25 350.575  -2
   2  -3   3 9168.25 350.575   1
   2  -3  15 16002.8 385.177   1
   2  -3  17 1787.65 183.508   1
   2   3  19 6629.33 249.239   1
   2  -4 -18 1103.18 154.450   1
   2  -4 -16 2164.06 174.433   1
   2  -4 -14 8070.61 250.633   1
   2   4 -12 3334.95 227.203   1
   2  -4 -10 45656.1 522.152   1
   2  -4  -8 34880.7 317.875   1
   2   4  -6 117491. 477.992   1
   2  -4  -4 2323.44 93.3564   1
  -2   4  -2 152511. 903.814  -2
   2  -4  -2 152511. 903.814   1
  -2   4   0 462874. 2168.15  -2
   2  -4   0 462874. 2168.15   1
  -2   4   2 157812. 1082.27  -2
   2  -4   2 157812. 1082.27   1
   2  -4   4 10696.8 364.394   1
   2   4  14 3429.58 393.001   1
   2   4  16 1762.80 311.301   1
   2   4  18 204.785 201.071   1
   2  -5 -19 5380.07 200.702   1
   2   5 -17 128.911 129.864   1
   2  -5 -15 1380.45 214.496   1
   2   5 -13 6736.23 291.098   1
   2   5 -11 4380.29 233.112   1
   2  -5  -9 851.450 152.105   1
   2  -5  -7 18721.6 226.336   1
   2  -5  -5 1594.54 88.9666   1
  -2  -5  -3 77215.5 426.478  -2
   2   5  -3 77215.5 426.478   1
  -2   5  -1 28486.2 593.373  -2
   2  -5  -1 28486.2 593.373   1
  -2   5   1 29013.4 625.925  -2
   2  -5   1 29013.4 625.925   1
  -2   5   3 81719.6 801.180  -2
   2  -5   3 81719.6 801.180   1
   2  -5   5 556.951 139.845   1
   2   5  15 3521.41 371.875   1
   2   5  17 440.847 238.913   1
   2   5  19 4737.73 208.992   1
   2  -6 -18 1262.96 145.307   1
   2  -6 -16 5793.85 252.339   1
   2  -6 -14 2302.93 233.541   1
   2   6 -12 1329.76 198.030   1
   2   6 -10 29528.0 435.334   1
   2   6  -8 3764.25 178.701   1
   2   6  -6 72992.5 722.996   1
   2   6  -4 25055.1 378.985   1
  -2   6  -2 95575.0 556.574  -2
   2  -6  -2 95575.0 556.574   1
  -2   6   0 416077. 2249.91  -2
   2  -6   0 416077. 2249.91   1
  -2   6   2 101222. 681.767  -2
   2  -6   2 101222. 681.767   1
   2  -6   4 18947.8 314.160   1
   2  -6   6 102201. 738.028   1
   2   6  14 1488.83 330.659   1
   2   6  16 11279.6 458.489   1
   2   6  18 1347.41 210.430   1
   2  -7 -17 453.531 155.465   1
   2   7 -15 7162.86 278.561   1
   2  -7 -13 32115.9 396.091   1
   2   7 -11 16973.6 530.021   1
   2   7  -9 6999.39 347.968   1
   2   7  -7 3714.12 251.983   1
   2   7  -5 5294.19 237.296   1
  -2   7  -3 7798.66 193.176  -2
   2  -7  -3 7798.66 193.176   1
  -2   7  -1 194824. 1275.33  -2
   2  -7  -1 194824. 1275.33   1
  -2   7   1 193131. 1265.67  -2
   2  -7   1 193131. 1265.67   1
  -2   7   3 8037.80 275.746  -2
   2  -7   3 8037.80 275.746   1
   2  -7   5 3187.67 204.255   1
   2   7  15 5779.36 393.345   1
   2   7  17 1766.88 255.142   1
   2  -8 -18 1081.87 123.750   1
   2  -8 -16 753.924 267.561   1
   2  -8 -14 4268.69 254.876   1
   2   8 -12 1702.33 303.519   1
   2   8 -10 12444.0 454.928   1
   2   8  -8 3066.14 266.782   1
   2   8  -6 24426.5 461.447   1
   2   8  -4 53469.0 553.927   1
  -2   8  -2 71797.8 757.537  -2
   2  -8  -2 71797.8 757.537   1
  -2   8   0 120683. 1101.64  -2
   2  -8   0 120683. 1101.64   1
  -2   8   2 73139.5 733.861  -2
   2  -8   2 73139.5 733.861   1
   2  -8   4 48827.0 550.761   1
   2  -8   6 27220.6 454.487   1
   2   8  14 8882.62 450.880   1
   2   8  16 282.196 248.223   1
   2   8  18 1965.90 191.510   1
   2  -9 -17 3948.90 174.576   1
   2  -9 -15 386.242 277.775   1
   2  -9 -13 9921.49 317.445   1
   2   9 -11 18554.3 559.451   1
   2   9  -9 10317.5 412.832   1
   2   9  -7 9433.46 345.542   1
   2   9  -5 23117.2 425.811   1
  -2   9  -3 12970.6 372.703  -2
   2  -9  -3 12970.6 372.703   1
  -2   9  -1 24161.6 557.728  -2
   2  -9  -1 24161.6 557.728   1
  -2   9   1 24410.0 564.122  -2
   2  -9   1 24410.0 564.122   1
  -2   9   3 13040.3 357.182  -2
   2  -9   3 13040.3 357.182   1
   2  -9   5 21817.4 423.061   1
   2  -9   7 9891.25 330.784   1
   2   9  13 5284.45 400.022   1
   2   9  15 1493.56 276.900   1
   2   9  17 721.313 201.596   1
   2 -10 -18 2730.26 178.538   1
   2 -10 -16 10154.7 400.152   1
   2 -10 -14 8779.90 454.403   1
   2 -10 -12 1187.58 176.006   1
   2  10 -10 4948.96 347.873   1
   2  10  -8 3907.19 288.717   1
   2  10  -6 1895.10 210.213   1
  -2  10  -2 8054.06 365.365  -2
   2 -10  -2 8054.06 365.365   1
  -2  10   0 681585. 2893.54  -2
   2 -10   0 681585. 2893.54   1
  -2  10   2 8554.32 364.848  -2
   2 -10   2 8554.32 364.848   1
   2 -10   4 18025.0 401.662   1
   2 -10   6 1645.80 216.091   1
   2  10  12 735.274 256.130   1
   2  10  14 12463.1 467.414   1
   2  10  16 13753.6 403.207   1
   2 -11 -17 807.679 113.438   1
   2 -11 -15 7425.15 388.661   1
   2 -11 -13 16044.2 361.940   1
   2  11 -11 26294.5 648.451   1
   2  11  -9 5741.72 343.573   1
   2  11  -7 3031.21 258.347   1
  -2  11  -3 44875.1 661.722  -2
   2 -11  -3 44875.1 661.722   1
  -2  11  -1 33898.3 726.680  -2
   2 -11  -1 33898.3 726.680   1
  -2  11   1 31987.4 724.655  -2
   2 -11   1 31987.4 724.655   1
  -2  11   3 46759.3 652.532  -2
   2 -11   3 46759.3 652.532   1
   2 -11   5 10750.7 356.231   1
   2 -11   7 9949.01 368.134   1
   2  11  15 2388.03 261.594   1
   2  11  17 2342.02 120.485   1
   2 -12 -16 4079.30 272.907   1
   2 -12 -14 234.899 265.793   1
   2 -12 -12 474.805 193.842   1
   2  12 -10 12220.5 463.683   1
   2  12  -8 1532.30 244.249   1
  -2  12  -2 19478.2 551.761  -2
   2 -12  -2 19478.2 551.761   1
  -2  12   0 8831.09 332.397  -2
   2 -12   0 8831.09 332.397   1
  -2  12   2 19182.5 560.293  -2
   2 -12   2 19182.5 560.293   1
  -2  12   4 7590.06 368.711  -2
   2 -12   4 7590.06 368.711   1
   2 -12   6 21891.6 511.769   1
   2  12  12 751.765 257.417   1
   2  12  16 1961.39 198.164   1
   2 -13 -17 5398.55 194.834   1
   2 -13 -15 10872.3 387.932   1
   2 -13 -13 1900.80 191.466   1
   2 -13 -11 14217.0 347.418   1
  -2  13  -3 3346.50 338.717  -2
   2 -13  -3 3346.50 338.717   1
  -2  13  -1 4555.48 399.049  -2
   2 -13  -1 4555.48 399.049   1
  -2  13   1 4346.56 392.025  -2
   2 -13   1 4346.56 392.025   1
  -2  13   3 2867.27 322.587  -2
   2 -13   3 2867.27 322.587   1
   2 -13   5 11980.9 410.529   1
   2 -13   7 9289.02 391.488   1
   2  13  11 9462.64 395.373   1
   2 -14 -16 8484.96 265.996   1
   2 -14 -14 407.692 231.536   1
   2 -14 -12 759.011 280.216   1
   2 -14 -10 2465.20 342.773   1
  -2  14  -2 248.019 297.402  -2
   2 -14  -2 248.019 297.402   1
  -2  14   0 92212.9 1362.94  -2
   2 -14   0 92212.9 1362.94   1
  -2  14   2 172.771 293.059  -2
   2 -14   2 172.771 293.059   1
   2 -14   4 15206.1 467.034   1
   2 -14   6 2726.41 280.628   1
   2  14  10 3767.51 295.643   1
   2  14  16 9600.01 243.316   1
   2 -15 -15 3208.05 219.401   1
   2 -15 -13 3772.96 308.375   1
   2 -15 -11 3261.19 341.891   1
   2 -15  -9 10508.4 464.744   1
  -2  15  -3 4127.01 378.473  -2
   2 -15  -3 4127.01 378.473   1
  -2  15  -1 4977.88 437.282  -2
   2 -15  -1 4977.88 437.282   1
  -2  15   1 5123.12 446.667  -2
   2 -15   1 5123.12 446.667   1
  -2  15   3 4295.28 379.996  -2
   2 -15   3 4295.28 379.996   1
   2 -15   5 12013.3 446.391   1
   2 -15   7 21829.0 578.978   1
   2  15   9 6834.31 341.386   1
   2  15  15 2354.87 209.575   1
   2 -16 -14 1903.78 216.117   1
   2 -16 -12 2413.71 287.331   1
   2 -16 -10 9979.63 447.247   1
   2 -16  -8 2120.91 325.113   1
  -2  16  -2 2881.13 387.325  -2
   2 -16  -2 2881.13 387.325   1
  -2  16   0 1941.13 281.230  -2
   2 -16   0 1941.13 281.230   1
  -2  16   2 2440.50 380.262  -2
   2 -16   2 2440.50 380.262   1
  -2  16   4 41419.0 774.390  -2
   2 -16   4 41419.0 774.390   1
   2 -16   6 27714.2 647.014   1
   2  16   8 1376.66 231.912   1
   2  16  10 6733.25 320.651   1
   2 -17 -13 1866.00 219.234   1
   2 -17 -11 861.294 245.920   1
   2 -17  -9 18537.0 537.939   1
   2 -17  -7 327.432 274.603   1
  -2  17  -1 13527.2 643.080  -2
   2 -17  -1 13527.2 643.080   1
  -2  17   1 13534.6 667.068  -2
   2 -17   1 13534.6 667.068   1
  -2  17   3 5038.30 419.711  -2
   2 -17   3 5038.30 419.711   1
   2 -17   5 4024.70 258.109   1
   2 -17   7 2192.86 348.390   1
   2  17   9 14866.0 414.453   1
   2 -18 -12 1873.80 217.498   1
   2 -18 -10 1498.79 255.476   1
   2 -18  -8 7769.58 391.539   1
  -2  18  -4 25040.9 741.081  -2
   2 -18  -4 25040.9 741.081   1
  -2  18   0 27688.0 902.380  -2
   2 -18   0 27688.0 902.380   1
  -2  18   2 4828.28 459.439  -2
   2 -18   2 4828.28 459.439   1
  -2  18   4 23077.8 470.418  -2
   2 -18   4 23077.8 470.418   1
   2 -18   6 1964.88 339.153   1
   2 -18   8 5456.24 366.658   1
   2 -19 -11 2033.80 211.512   1
   2 -19  -9 1375.63 248.958   1
  -2  19  -3 2591.35 460.802  -2
   2 -19  -3 2591.35 460.802   1
  -2  19  -1 3074.04 518.688  -2
   2 -19  -1 3074.04 518.688   1
  -2  19   1 3617.11 515.068  -2
   2 -19   1 3617.11 515.068   1
  -2  19   3 1562.88 441.703  -2
   2 -19   3 1562.88 441.703   1
   2 -19   5 8981.13 472.717   1
   2 -19   7 4529.39 357.597   1
   2  19  13 136.620 119.292   1
   2 -20 -10 11240.7 321.679   1
  -2  20  -4 18536.8 642.343  -2
   2 -20  -4 18536.8 642.343   1
  -2  20  -2 1595.67 455.276  -2
   2 -20  -2 1595.67 455.276   1
  -2  20   0 23730.8 661.658  -2
   2 -20   0 23730.8 661.658   1
  -2  20   2 1477.75 449.508  -2
   2 -20   2 1477.75 449.508   1
  -2  20   4 19001.3 640.698  -2
   2 -20   4 19001.3 640.698   1
   2 -20   6 12242.5 474.696   1
   2 -20   8 1328.75 250.526   1
  -2  21  -3 6124.34 488.288  -2
   2 -21  -3 6124.34 488.288   1
  -2  21  -1 29985.0 964.737  -2
   2 -21  -1 29985.0 964.737   1
  -2  21   1 30284.7 980.836  -2
   2 -21   1 30284.7 980.836   1
  -2  21   3 6085.82 480.994  -2
   2 -21   3 6085.82 480.994   1
   2 -21   5 4666.05 342.634   1
   2 -21   7 3863.00 290.147   1
  -2  22  -2 2394.08 418.226  -2
   2 -22  -2 2394.08 418.226   1
  -2  22   0 1855.77 431.511  -2
   2 -22   0 1855.77 431.511   1
  -2  22   2 2203.30 429.474  -2
   2 -22   2 2203.30 429.474   1
  -2  22   4 20379.7 568.526  -2
   2 -22   4 20379.7 568.526   1
   2 -22   6 5820.09 312.788   1
   2 -22   8 4413.03 220.805   1
  -2  23  -1 11580.3 579.684  -2
   2 -23  -1 11580.3 579.684   1
  -2  23   1 11575.5 578.515  -2
   2 -23   1 11575.5 578.515   1
  -2  23   3 3357.45 361.946  -2
   2 -23   3 3357.45 361.946   1
   2 -23   5 23929.9 481.072   1
   2 -23   7 1581.13 174.962   1
  -2  24   0 19962.5 463.205  -2
   2 -24   0 19962.5 463.205   1
  -2  24   2 6111.69 395.724  -2
   2 -24   2 6111.69 395.724   1
  -2  24   4 8366.86 334.017  -2
   2 -24   4 8366.86 334.017   1
   3  -1 -18 16673.1 283.404   1
   3  -1 -16 6631.50 216.393   1
   3   1 -14 16420.8 244.039   1
   3  -1 -12 14309.4 346.650   1
   3  -1 -10 4651.66 222.345   1
   3   1  -8 1515.03 159.435   1
   3   1  -6 65545.5 395.523   1
   3   1  -4 12344.9 175.819   1
  -3   1  -2 47410.9 234.135  -2
   3  -1  -2 47410.9 234.135   1
  -3   1   0 1906.72 230.569  -2
   3  -1   0 1906.72 230.569   1
  -3  -1   2 47083.1 366.180  -2
   3   1   2 47083.1 366.180   1
   3  -1  14 27622.8 497.184   1
   3  -1  16 417.637 188.578   1
   3   1  18 15030.4 266.646   1
   3  -2 -19 3520.16 199.203   1
   3  -2 -17 13610.9 249.184   1
   3   2 -15 1174.20 207.415   1
   3  -2 -13 14659.6 361.003   1
   3   2 -11 9319.48 286.020   1
   3   2  -9 20769.9 351.507   1
   3  -2  -7 175362. 676.698   1
   3   2  -5 57205.1 355.845   1
  -3   2  -3 51291.7 292.342  -2
   3  -2  -3 51291.7 292.342   1
   3   2  -3 31482.3 394.434   1
  -3   2  -1 39304.7 474.355  -2
   3  -2  -1 39304.7 474.355   1
  -3   2   1 38688.2 493.320  -2
   3  -2   1 38688.2 493.320   1
  -3   2   3 52543.4 303.933  -2
   3  -2   3 52543.4 303.933   1
   3   2  15 636.848 210.213   1
   3   2  17 15074.5 314.532   1
   3   2  19 5421.77 207.966   1
   3  -3 -18 6684.14 201.496   1
   3  -3 -16 4647.49 195.770   1
   3  -3 -14 585.584 165.130   1
   3  -3 -12 2709.13 217.155   1
   3  -3 -10 9936.60 277.286   1
   3  -3  -8 24042.1 289.075   1
   3   3  -6 16434.7 190.066   1
  -3  -3  -4 5380.09 199.665  -2
   3   3  -4 5380.09 199.665   1
   3  -3  -4 1284.41 87.0728   1
  -3   3  -2 152819. 509.211  -2
   3  -3  -2 152819. 509.211   1
  -3   3   0 5501.72 227.297  -2
   3  -3   0 5501.72 227.297   1
  -3  -3   2 148988. 604.918  -2
   3   3   2 148988. 604.918   1
   3  -3  14 1442.63 230.643   1
   3  -3  16 2546.53 215.339   1
   3   3  18 5438.03 282.066   1
   3  -4 -19 5756.81 147.727   1
   3  -4 -17 249.500 127.786   1
   3   4 -15 1088.91 202.186   1
   3   4 -13 9593.49 459.306   1
   3   4 -11 9075.29 421.733   1
   3   4  -9 17082.1 266.032   1
   3   4  -7 17574.7 209.421   1
   3  -4  -5 1756.60 118.828   1
  -3  -4  -3 18441.8 219.596  -2
   3   4  -3 18441.8 219.596   1
  -3   4  -1 1360.93 133.584  -2
   3  -4  -1 1360.93 133.584   1
  -3   4   1 1475.37 124.094  -2
   3  -4   1 1475.37 124.094   1
  -3   4   3 19412.5 276.666  -2
   3  -4   3 19412.5 276.666   1
   3  -4   3 9853.57 202.591   1
   3   4  15 5579.39 401.279   1
   3   4  17 1298.16 256.295   1
   3   4  19 2543.63 165.360   1
   3  -5 -18 19864.2 395.101   1
   3  -5 -16 8672.73 275.321   1
   3   5 -14 4854.64 260.699   1
   3   5 -12 14668.0 529.259   1
   3   5 -10 18254.2 526.271   1
   3  -5  -8 40244.1 372.851   1
   3  -5  -6 6230.81 162.101   1
   3  -5  -4 13178.5 230.533   1
  -3  -5  -2 138303. 526.016  -2
   3   5  -2 138303. 526.016   1
  -3   5   0 2053.11 103.946  -2
   3  -5   0 2053.11 103.946   1
  -3  -5   2 136593. 962.647  -2
   3   5   2 136593. 962.647   1
   3  -5   2 68879.9 381.863   1
   3   5  14 14248.0 556.270   1
   3   5  16 7027.75 383.058   1
   3   5  18 27909.2 482.483   1
   3  -6 -17 2494.23 184.925   1
   3   6 -15 11512.8 322.387   1
   3  -6 -13 4910.04 187.473   1
   3   6 -11 13899.2 494.775   1
   3   6  -9 14334.1 326.074   1
   3   6  -7 6695.61 304.146   1
   3   6  -5 26222.3 443.824   1
  -3  -6  -3 38908.2 444.547  -2
   3   6  -3 38908.2 444.547   1
  -3  -6  -1 20481.8 313.405  -2
   3   6  -1 20481.8 313.405   1
  -3   6   1 19860.6 213.485  -2
   3  -6   1 19860.6 213.485   1
  -3   6   3 42099.2 338.761  -2
   3  -6   3 42099.2 338.761   1
   3   6  13 9223.22 307.921   1
   3   6  15 6523.58 402.955   1
   3   6  17 3223.59 272.752   1
   3  -7 -18 764.627 123.045   1
   3  -7 -16 3135.05 315.125   1
   3  -7 -14 11806.2 262.454   1
   3   7 -12 19345.9 586.602   1
   3   7 -10 4524.38 341.387   1
   3  -7  -8 9702.99 280.034   1
   3   7  -6 11043.9 341.605   1
   3   7  -4 7713.35 254.026   1
  -3   7   0 1242.63 134.502  -2
   3  -7   0 1242.63 134.502   1
  -3   7   2 20991.3 246.884  -2
   3  -7   2 20991.3 246.884   1
   3   7   4 1888.10 207.139   1
   3   7  14 7951.01 440.649   1
   3   7  16 2415.67 282.870   1
   3   7  18 2439.68 193.815   1
   3  -8 -17 8536.81 224.884   1
   3  -8 -15 296.116 276.984   1
   3  -8 -13 4389.85 256.739   1
   3   8 -11 27305.2 669.687   1
   3   8  -9 11719.7 318.216   1
   3   8  -7 17623.2 450.734   1
   3   8  -5 1412.48 185.636   1
  -3   8  -1 222068. 1519.14  -2
   3  -8  -1 222068. 1519.14   1
  -3   8   1 220820. 1473.29  -2
   3  -8   1 220820. 1473.29   1
  -3   8   3 54621.6 575.266  -2
   3  -8   3 54621.6 575.266   1
   3   8   5 5278.18 269.702   1
   3   8  13 6000.93 269.052   1
   3   8  15 557.656 269.415   1
   3   8  17 7487.67 303.273   1
   3  -9 -18 2408.98 149.342   1
   3  -9 -16 3773.14 301.452   1
   3  -9 -14 5628.50 257.250   1
   3  -9 -12 13874.1 297.039   1
   3   9 -10 758.453 193.175   1
   3   9  -8 15313.7 460.230   1
   3   9  -6 27151.0 508.966   1
  -3   9  -2 99011.4 998.368  -2
   3  -9  -2 99011.4 998.368   1
  -3   9   0 1014.71 259.416  -2
   3  -9   0 1014.71 259.416   1
  -3   9   2 102157. 917.464  -2
   3  -9   2 102157. 917.464   1
   3  -9   4 15376.3 353.008   1
   3   9  12 24342.9 430.081   1
   3   9  14 1468.30 287.522   1
   3   9  16 2416.21 168.984   1
   3 -10 -17 725.525 120.972   1
   3 -10 -15-37.3019 239.877   1
   3 -10 -13 299.062 187.612   1
   3  10 -11 696.316 277.792   1
   3  10  -9 9647.90 306.994   1
   3  10  -7 4439.17 290.551   1
  -3  10  -1 26712.6 638.058  -2
   3 -10  -1 26712.6 638.058   1
  -3  10   1 26230.9 624.528  -2
   3 -10   1 26230.9 624.528   1
  -3  10   3 31446.0 517.277  -2
   3 -10   3 31446.0 517.277   1
   3  10  13 1423.67 202.479   1
   3  10  15 1496.75 244.355   1
   3  10  17 727.751 154.189   1
   3 -11 -16 3515.27 257.581   1
   3 -11 -14 1449.91 185.583   1
   3 -11 -12 30594.9 482.577   1
   3 -11 -10 13.3214 196.676   1
   3  11  -8 471.508 225.677   1
  -3  11  -2 71773.7 926.364  -2
   3 -11  -2 71773.7 926.364   1
  -3  11   0 1964.80 215.557  -2
   3 -11   0 1964.80 215.557   1
  -3  11   2 74329.0 904.504  -2
   3 -11   2 74329.0 904.504   1
   3 -11   4 11970.0 363.258   1
   3  11  12 22324.1 546.987   1
   3  11  16 611.809 124.708   1
   3 -12 -17 8773.15 230.999   1
   3 -12 -15 716.488 228.250   1
   3 -12 -13 7159.34 262.819   1
   3 -12 -11 13176.6 346.999   1
  -3  12  -1 115504. 1397.27  -2
   3 -12  -1 115504. 1397.27   1
  -3  12   1 112742. 1376.55  -2
   3 -12   1 112742. 1376.55   1
  -3  12   3 34180.5 602.674  -2
   3 -12   3 34180.5 602.674   1
   3 -12   5 1714.77 230.048   1
   3  12  11 1536.89 265.341   1
   3  12  15 833.221 215.940   1
   3 -13 -16 2385.53 122.644   1
   3 -13 -14 11163.1 405.401   1
   3 -13 -12 7793.22 275.912   1
   3 -13 -10 2835.77 196.615   1
  -3  13  -2 26722.6 665.045  -2
   3 -13  -2 26722.6 665.045   1
  -3  13   0 1425.70 236.607  -2
   3 -13   0 1425.70 236.607   1
  -3  13   2 28390.3 668.342  -2
   3 -13   2 28390.3 668.342   1
   3 -13   4 8308.24 353.296   1
   3  13  10 1017.34 250.552   1
   3  13  12 13791.8 436.494   1
   3  13  16 209.342 137.901   1
   3 -14 -15 3874.64 229.745   1
   3 -14 -13 5377.22 213.696   1
   3 -14 -11 250.505 178.556   1
   3 -14  -9 5688.96 282.095   1
  -3  14  -1 18964.2 677.987  -2
   3 -14  -1 18964.2 677.987   1
  -3  14   1 19009.1 678.860  -2
   3 -14   1 19009.1 678.860   1
  -3  14   3 9136.99 417.696  -2
   3 -14   3 9136.99 417.696   1
   3 -14   5 30466.3 621.581   1
   3  14   9 2329.31 267.283   1
   3  14  11 191.026 226.974   1
   3  14  15 5317.66 242.257   1
   3 -15 -14 1843.36 214.439   1
   3 -15 -12 9191.43 254.528   1
   3 -15 -10 65.6149 179.554   1
   3 -15  -8 6702.94 387.187   1
  -3  15  -2 54301.6 995.943  -2
   3 -15  -2 54301.6 995.943   1
  -3  15   0 1726.25 356.272  -2
   3 -15   0 1726.25 356.272   1
  -3  15   2 55136.4 993.758  -2
   3 -15   2 55136.4 993.758   1
   3 -15   4 15504.5 481.771   1
   3  15   8 7984.06 368.192   1
   3  15  10 685.078 231.963   1
   3  15  14 3776.48 259.982   1
   3 -16 -13 2199.11 226.743   1
   3 -16 -11 5904.57 225.657   1
   3 -16  -9 3139.50 289.528   1
   3 -16  -7 3630.99 333.617   1
  -3  16  -1 29569.6 867.054  -2
   3 -16  -1 29569.6 867.054   1
  -3  16   1 28513.3 862.547  -2
   3 -16   1 28513.3 862.547   1
  -3  16   3 9470.37 465.975  -2
   3 -16   3 9470.37 465.975   1
   3 -16   5 3964.86 326.331   1
   3  16   7 2874.82 300.940   1
   3  16   9 1909.82 247.681   1
   3  16  11 492.029 199.490   1
   3 -17 -12 747.102 192.543   1
   3 -17  -8 5293.44 332.486   1
   3 -17  -6 34049.0 664.510   1
  -3  17  -4 27548.3 767.620  -2
   3 -17  -4 27548.3 767.620   1
  -3  17   0 3634.99 440.497  -2
   3 -17   0 3634.99 440.497   1
  -3  17   2 11527.7 555.065  -2
   3 -17   2 11527.7 555.065   1
  -3  17   4 26974.3 493.890  -2
   3 -17   4 26974.3 493.890   1
   3  17   8 2081.07 240.514   1
   3  17  10 1379.55 215.472   1
   3  17  14 1798.75 155.274   1
  -3  18  -3 21204.5 459.899  -2
   3 -18  -3 21204.5 459.899   1
  -3  18  -1 5890.01 383.133  -2
   3 -18  -1 5890.01 383.133   1
  -3  18   1 5589.75 378.749  -2
   3 -18   1 5589.75 378.749   1
  -3  18   3 21543.5 466.251  -2
   3 -18   3 21543.5 466.251   1
   3 -18   5 5592.55 387.580   1
   3  18   9 1231.40 197.687   1
   3  18  13 4976.41 200.719   1
  -3  19  -2 23228.6 831.240  -2
   3 -19  -2 23228.6 831.240   1
  -3  19   0 445.640 239.034  -2
   3 -19   0 445.640 239.034   1
  -3  19   2 22889.4 812.684  -2
   3 -19   2 22889.4 812.684   1
  -3  19   4 2491.26 430.510  -2
   3 -19   4 2491.26 430.510   1
   3  19  12 4439.65 193.206   1
  -3  20  -3 5881.03 494.312  -2
   3 -20  -3 5881.03 494.312   1
  -3  20  -1 179.454 350.007  -2
   3 -20  -1 179.454 350.007   1
  -3  20   1 948.204 432.442  -2
   3 -20   1 948.204 432.442   1
  -3  20   3 5539.62 480.491  -2
   3 -20   3 5539.62 480.491   1
   3 -20   5 11552.4 451.050   1
   3  20  11 1070.53 138.927   1
  -3  21  -2 10116.0 590.696  -2
   3 -21  -2 10116.0 590.696   1
  -3  21   0 2537.54 339.211  -2
   3 -21   0 2537.54 339.211   1
  -3  21   2 10251.8 565.237  -2
   3 -21   2 10251.8 565.237   1
  -3  21   4 5234.97 408.487  -2
   3 -21   4 5234.97 408.487   1
   3 -21   4 2830.67 259.187   1
   3 -21   6 2867.38 254.075   1
  -3  22  -1 15863.1 679.451  -2
   3 -22  -1 15863.1 679.451   1
  -3  22   1 16421.0 683.881  -2
   3 -22   1 16421.0 683.881   1
  -3  22   3 25352.0 617.300  -2
   3 -22   3 25352.0 617.300   1
   3 -22   5 1584.23 236.690   1
  -3  23   0 1143.59 345.240  -2
   3 -23   0 1143.59 345.240   1
  -3  23   2 4874.07 388.159  -2
   3 -23   2 4874.07 388.159   1
  -3  23   4 10138.7 363.620  -2
   3 -23   4 10138.7 363.620   1
   4   0 -18 6591.91 188.077   1
   4   0 -16 12337.7 415.915   1
   4   0 -14 31305.7 738.779   1
   4   0 -12 2550.51 312.823   1
   4   0 -10 12205.6 455.200   1
   4   0  -8 23246.1 528.875   1
   4   0  -6 1277.19 217.973   1
   4   0  -4 19616.8 395.973   1
  -4   0  -2 77950.8 522.765  -2
   4   0  -2 77950.8 522.765   1
  -4   0   0 249118. 898.239  -2
   4   0   0 249118. 898.239   1
  -4   0   2 82356.2 538.446  -2
   4   0   2 82356.2 538.446   1
   4   0   4 11564.4 346.554   1
   4   0  14 23787.1 669.072   1
   4   0  16 33459.8 677.842   1
   4   0  18 2406.24 204.666   1
   4  -1 -19 2764.11 156.136   1
   4   1 -17 49.3398 121.636   1
   4   1 -15 768.148 195.676   1
   4   1 -13 377.066 198.915   1
   4   1 -11 3640.74 230.174   1
   4  -1  -9 1876.70 186.203   1
   4   1  -7 2787.74 146.165   1
   4   1  -5 30411.9 296.443   1
  -4  -1  -3 30865.2 269.813  -2
   4   1  -3 30865.2 269.813   1
  -4  -1  -1 19283.1 206.443  -2
   4   1  -1 19283.1 206.443   1
  -4   1   1 18648.4 226.087  -2
   4  -1   1 18648.4 226.087   1
  -4  -1   3 32609.7 359.673  -2
   4   1   3 32609.7 359.673   1
   4   1  13 2865.51 263.810   1
   4  -1  15 361.762 195.973   1
   4   1  17 1273.07 130.253   1
   4   2 -18 3620.87 131.327   1
   4  -2 -16 2480.53 144.225   1
   4  -2 -14 1333.27 212.360   1
   4  -2 -12 127.002 180.865   1
   4  -2 -10 4690.01 235.856   1
   4   2  -8 9559.48 263.675   1
   4  -2  -6 16390.3 242.536   1
   4   2  -4 2972.44 124.095   1
  -4  -2  -2 4010.51 109.245  -2
   4   2  -2 4010.51 109.245   1
  -4   2   0 37368.9 226.121  -2
   4  -2   0 37368.9 226.121   1
  -4   2   2 3940.95 155.420  -2
   4  -2   2 3940.95 155.420   1
   4   2   4 3405.08 176.049   1
   4  -2  14 2657.88 245.743   1
   4   2  16 9.43397 176.752   1
   4   2  18 4118.95 153.398   1
   4  -3 -19 14050.1 250.332   1
   4  -3 -17 3489.68 182.543   1
   4  -3 -15 25543.3 425.453   1
   4  -3 -13 11121.2 231.648   1
   4   3 -11 19638.7 399.274   1
   4   3  -9 9403.40 281.943   1
   4  -3  -7 1079.78 130.224   1
   4   3  -5 75411.9 369.809   1
  -4  -3  -3 7855.20 170.560  -2
   4   3  -3 7855.20 170.560   1
  -4  -3  -1 189325. 558.630  -2
   4   3  -1 189325. 558.630   1
  -4   3   1 188145. 656.920  -2
   4  -3   1 188145. 656.920   1
  -4   3   3 8290.34 173.888  -2
   4  -3   3 8290.34 173.888   1
   4  -3   5 63920.7 536.689   1
   4  -3  13 15654.4 405.527   1
   4  -3  15 21257.7 415.829   1
   4  -3  17 9607.28 241.667   1
   4  -4 -18 4173.76 169.465   1
   4   4 -16 12736.6 298.336   1
   4  -4 -14 10219.4 312.514   1
   4   4 -12 1178.89 321.611   1
   4  -4 -10 10992.6 307.944   1
   4   4  -8 21659.7 301.999   1
   4   4  -6 4541.74 205.481   1
  -4   4  -4 30764.7 591.037  -2
   4  -4  -4 30764.7 591.037   1
   4   4  -4 14111.4 216.270   1
  -4   4  -2 50133.7 282.256  -2
   4  -4  -2 50133.7 282.256   1
  -4  -4   0 275124. 587.910  -2
   4   4   0 275124. 587.910   1
  -4   4   2 50679.7 353.571  -2
   4  -4   2 50679.7 353.571   1
  -4  -4   4 34902.0 383.420  -2
   4   4   4 34902.0 383.420   1
   4  -4   6 12823.7 389.954   1
   4  -4  14 7460.57 306.676   1
   4   4  16 15538.7 490.778   1
   4   4  18 272.974 108.831   1
   4  -5 -17 837.014 154.093   1
   4  -5 -15 11344.9 305.108   1
   4  -5 -13 900.647 169.913   1
   4   5 -11 11591.3 482.500   1
   4  -5  -9 5331.08 242.433   1
   4   5  -7 4420.66 212.380   1
   4   5  -5 8215.35 233.221   1
  -4  -5  -3 32178.6 266.276  -2
   4   5  -3 32178.6 266.276   1
  -4   5  -1 47163.5 356.080  -2
   4  -5  -1 47163.5 356.080   1
  -4   5   1 44386.9 349.718  -2
   4  -5   1 44386.9 349.718   1
  -4   5   3 34569.8 275.048  -2
   4  -5   3 34569.8 275.048   1
   4   5   5 17107.3 297.659   1
   4  -5   7 2084.89 243.678   1
   4   5  13 4941.82 267.654   1
   4   5  15 14920.0 521.216   1
   4   5  17 818.101 223.013   1
   4  -6 -18 5415.72 223.516   1
   4  -6 -16 215.736 232.373   1
   4  -6 -14 3415.87 233.179   1
   4   6 -12 6147.56 400.953   1
   4   6 -10 4905.70 354.928   1
   4   6  -8 5646.01 244.311   1
   4  -6  -6 18960.5 340.096   1
  -4   6  -4 17407.0 509.499  -2
   4  -6  -4 17407.0 509.499   1
   4   6  -4 7989.40 275.479   1
  -4  -6  -2 22772.2 369.904  -2
   4   6  -2 22772.2 369.904   1
  -4   6   0 100476. 485.139  -2
   4  -6   0 100476. 485.139   1
  -4   6   2 21010.0 254.562  -2
   4  -6   2 21010.0 254.562   1
  -4  -6   4 20159.8 465.939  -2
   4   6   4 20159.8 465.939   1
   4   6   6 21504.6 521.884   1
   4   6  12 9525.05 306.103   1
   4   6  14 1724.85 211.408   1
   4   6  16 4461.29 317.184   1
   4   6  18 835.581 101.841   1
   4  -7 -17 10094.7 189.751   1
   4  -7 -15 19724.8 553.486   1
   4  -7 -13 3277.59 237.643   1
   4   7 -11 23770.9 637.638   1
   4   7  -9 14413.7 355.607   1
   4  -7  -7 6468.36 245.738   1
   4   7  -5 28857.1 392.312   1
  -4   7  -3 11103.4 464.608  -2
   4  -7  -3 11103.4 464.608   1
  -4   7  -1 92834.0 801.071  -2
   4  -7  -1 92834.0 801.071   1
  -4   7   1 88756.8 485.658  -2
   4  -7   1 88756.8 485.658   1
  -4  -7   3 13206.6 386.454  -2
   4   7   3 13206.6 386.454   1
   4   7   5 27865.6 543.317   1
   4   7   7 2423.39 283.611   1
   4   7  11 24449.8 695.141   1
   4   7  13 1275.92 197.174   1
   4   7  15 13675.3 306.276   1
   4   7  17 19956.5 416.145   1
   4  -8 -18 1126.05 105.116   1
   4  -8 -16 2796.91 267.825   1
   4  -8 -14 889.923 191.958   1
   4  -8 -12 1918.21 183.175   1
   4   8 -10 3796.69 244.057   1
   4  -8  -8 2733.39 213.171   1
   4  -8  -6 11911.0 291.939   1
  -4   8  -4 19044.7 568.803  -2
   4  -8  -4 19044.7 568.803   1
  -4   8  -2 52310.4 959.542  -2
   4  -8  -2 52310.4 959.542   1
  -4   8   0 11518.5 250.088  -2
   4  -8   0 11518.5 250.088   1
  -4  -8   2 56345.0 538.921  -2
   4   8   2 56345.0 538.921   1
  -4  -8   4 22113.5 476.563  -2
   4   8   4 22113.5 476.563   1
   4   8   6 10755.5 395.819   1
   4   8   8 1392.88 274.680   1
   4   8  10 6250.53 418.216   1
   4   8  12 6963.88 275.063   1
   4   8  14 65.1859 177.972   1
   4   8  16 1029.73 224.833   1
   4  -9 -17 2266.69 112.800   1
   4  -9 -15 4041.92 311.054   1
   4  -9 -13 137.509 187.246   1
   4   9 -11 8002.74 432.167   1
   4  -9  -9 4260.58 249.284   1
   4  -9  -7 4712.96 235.775   1
   4  -9  -5 8439.30 422.859   1
  -4   9  -3 7822.48 473.363  -2
   4  -9  -3 7822.48 473.363   1
  -4   9  -1 10750.8 543.586  -2
   4  -9  -1 10750.8 543.586   1
  -4   9   1 11447.8 323.870  -2
   4  -9   1 11447.8 323.870   1
   4   9  11 5588.61 336.732   1
   4   9  13 2917.60 214.169   1
   4   9  15 2180.52 176.953   1
   4   9  17 1577.43 160.579   1
   4 -10 -16 5134.61 263.018   1
   4 -10 -14 5268.62 231.040   1
   4 -10 -12 2270.42 221.676   1
   4  10 -10 33699.6 533.979   1
   4  10  -8 286.162 177.171   1
   4 -10  -6 13037.7 520.466   1
  -4  10  -4 992.006 370.285  -2
   4 -10  -4 992.006 370.285   1
  -4  10  -2 25012.1 750.525  -2
   4 -10  -2 25012.1 750.525   1
  -4  10   0 10078.9 275.348  -2
   4 -10   0 10078.9 275.348   1
  -4  10   2 26761.0 536.005  -2
   4 -10   2 26761.0 536.005   1
   4  10  12 2241.33 278.838   1
   4  10  14 2578.62 208.987   1
   4  10  16 10644.4 203.625   1
   4 -11 -17 1093.22 99.0974   1
   4 -11 -15 15841.1 421.602   1
   4 -11 -13 987.874 184.159   1
   4 -11 -11 273.117 263.595   1
   4 -11  -9 994.288 320.234   1
   4 -11  -7 12019.8 532.715   1
   4 -11  -5 4618.44 384.297   1
  -4  11  -1 586.087 208.965  -2
   4 -11  -1 586.087 208.965   1
  -4  11   1 692.014 201.240  -2
   4 -11   1 692.014 201.240   1
   4  11  11 152.888 236.581   1
   4  11  13 6015.30 321.140   1
   4  11  15 9611.64 326.602   1
   4 -12 -16 494.983 147.774   1
   4 -12 -14 4989.97 205.308   1
   4 -12 -12 4279.32 233.559   1
   4 -12 -10 7058.18 298.729   1
   4 -12  -8 14010.9 574.004   1
   4 -12  -6 3065.80 369.939   1
  -4  12  -2 26721.4 831.332  -2
   4 -12  -2 26721.4 831.332   1
  -4  12   0 48824.8 726.266  -2
   4 -12   0 48824.8 726.266   1
  -4  12   2 29547.8 624.748  -2
   4 -12   2 29547.8 624.748   1
   4  12  10 14319.1 457.266   1
   4  12  12 539.031 232.725   1
   4  12  14 6892.53 324.693   1
   4  12  16 2106.33 155.505   1
   4 -13 -15 9494.08 280.980   1
   4 -13 -13 12385.7 282.811   1
   4 -13 -11 11672.2 441.788   1
   4 -13  -9 4668.13 273.629   1
   4 -13  -7 10412.1 537.688   1
  -4  13  -5 100821. 1352.06  -2
   4 -13  -5 100821. 1352.06   1
  -4  13  -3 18496.7 668.222  -2
   4 -13  -3 18496.7 668.222   1
  -4  13  -1 42440.4 1101.10  -2
   4 -13  -1 42440.4 1101.10   1
  -4  13   1 42069.9 924.610  -2
   4 -13   1 42069.9 924.610   1
   4  13   9 952.919 295.237   1
   4  13  11 23323.6 537.695   1
   4  13  13 7703.79 363.747   1
   4  13  15 7477.62 261.924   1
   4 -14 -14 9340.93 299.869   1
   4 -14 -12 1844.29 246.138   1
   4 -14 -10 14945.7 485.155   1
   4 -14  -8 19691.0 431.625   1
   4 -14  -6 35598.3 880.007   1
  -4  14  -4 22043.3 739.355  -2
   4 -14  -4 22043.3 739.355   1
  -4  14  -2 67745.0 1377.68  -2
   4 -14  -2 67745.0 1377.68   1
  -4  14   0 49227.2 1062.20  -2
   4 -14   0 49227.2 1062.20   1
  -4  14   2 73850.0 1036.31  -2
   4 -14   2 73850.0 1036.31   1
   4  14   8 9233.77 394.716   1
   4  14  10 20385.1 501.151   1
   4  14  12 450.961 214.595   1
   4  14  14 13634.1 359.842   1
   4 -15 -15 2670.65 187.580   1
   4 -15 -13 754.400 175.109   1
   4 -15 -11 7779.91 350.787   1
   4 -15  -9 3387.96 315.100   1
  -4  15  -7 11617.9 391.350  -2
   4 -15  -7 11617.9 391.350   1
   4 -15  -7 6656.66 297.170   1
   4 -15  -5 6665.96 457.950   1
  -4  15  -3 55284.4 1198.34  -2
   4 -15  -3 55284.4 1198.34   1
  -4  15  -1 28366.4 969.757  -2
   4 -15  -1 28366.4 969.757   1
  -4  15   1 27786.9 825.867  -2
   4 -15   1 27786.9 825.867   1
   4  15   7 3706.62 314.139   1
   4  15   9 6291.53 328.367   1
   4  15  11 5350.48 294.903   1
   4 -16 -12 1802.25 204.099   1
   4 -16 -10 7965.20 349.649   1
   4 -16  -8 8359.16 390.501   1
  -4  16  -6 24616.6 474.016  -2
   4 -16  -6 24616.6 474.016   1
   4 -16  -6 8384.76 317.898   1
  -4  16  -4 7683.59 362.379  -2
   4 -16  -4 7683.59 362.379   1
  -4  16  -2 23313.6 888.703  -2
   4 -16  -2 23313.6 888.703   1
  -4  16   2 24324.5 700.437  -2
   4 -16   2 24324.5 700.437   1
  -4 -16   6 23105.9 548.967  -2
   4  16   6 23105.9 548.967   1
   4  16   8 4131.96 296.898   1
   4  16  10 7585.24 326.439   1
   4  16  12 426.993 205.073   1
   4  16  14 8806.19 238.667   1
   4 -17 -11 7465.03 286.014   1
   4 -17  -9 4980.65 300.049   1
   4 -17  -7 1000.22 259.782   1
   4 -17  -5 18250.4 530.683   1
  -4  17  -3 11972.3 340.471  -2
   4 -17  -3 11972.3 340.471   1
  -4  17  -1 70697.3 960.252  -2
   4 -17  -1 70697.3 960.252   1
  -4  17   1 70438.5 960.970  -2
   4 -17   1 70438.5 960.970   1
   4  17   7 891.757 243.514   1
   4  17   9 2737.67 234.438   1
   4  17  11 10162.0 347.226   1
   4  17  13 4768.33 207.131   1
   4 -18 -10 7991.95 290.409   1
   4 -18  -8 5924.82 309.717   1
   4 -18  -6 18238.3 496.774   1
  -4  18  -4 7437.23 436.482  -2
   4 -18  -4 7437.23 436.482   1
  -4  18  -2 2569.22 310.133  -2
   4 -18  -2 2569.22 310.133   1
  -4  18   0 7950.56 349.932  -2
   4 -18   0 7950.56 349.932   1
  -4  18   2 2287.81 463.010  -2
   4 -18   2 2287.81 463.010   1
   4  18   8 1822.34 160.949   1
   4  18  10 7347.10 304.487   1
   4  18  12 420.333 151.875   1
   4 -19  -9 1810.81 198.335   1
   4 -19  -7 4155.09 277.051   1
   4 -19  -5 1357.90 245.716   1
  -4  19  -3 7126.64 421.482  -2
   4 -19  -3 7126.64 421.482   1
  -4  19  -1 2309.83 308.668  -2
   4 -19  -1 2309.83 308.668   1
  -4  19   1 2407.75 304.586  -2
   4 -19   1 2407.75 304.586   1
  -4  19   3 6744.13 469.020  -2
   4 -19   3 6744.13 469.020   1
   4  19   9 3342.12 221.968   1
   4  19  11 353.988 143.496   1
   4 -20  -6 3237.31 244.110   1
  -4  20  -4 1648.55 315.413  -2
   4 -20  -4 1648.55 315.413   1
  -4  20  -2 4435.68 392.988  -2
   4 -20  -2 4435.68 392.988   1
  -4  20   0 6918.57 312.495  -2
   4 -20   0 6918.57 312.495   1
  -4  20   2 4715.68 304.140  -2
   4 -20   2 4715.68 304.140   1
  -4  21  -3 6842.19 342.350  -2
   4 -21  -3 6842.19 342.350   1
  -4  21  -1 11763.5 515.760  -2
   4 -21  -1 11763.5 515.760   1
  -4  21   1 11843.9 391.671  -2
   4 -21   1 11843.9 391.671   1
  -4  21   3 6550.13 294.537  -2
   4 -21   3 6550.13 294.537   1
   4 -21   5 421.188 197.310   1
   4 -21   9 1681.18 144.047   1
  -4  22   0 25413.4 622.709  -2
   4 -22   0 25413.4 622.709   1
  -4  22   2 5855.35 262.244  -2
   4 -22   2 5855.35 262.244   1
  -4  22   4 7450.40 304.504  -2
   4 -22   4 7450.40 304.504   1
   4 -22   6 1622.37 164.891   1
   5   1 -18 3643.62 109.206   1
   5  -1 -16 4949.45 156.610   1
   5  -1 -14 4970.61 245.103   1
   5  -1 -12 20379.5 433.432   1
   5  -1 -10 12467.7 342.546   1
   5  -1  -8 5534.46 241.760   1
   5   1  -6 6840.63 180.018   1
   5   1  -4 7455.80 166.664   1
  -5  -1  -2 81205.5 433.064  -2
   5   1  -2 81205.5 433.064   1
  -5   1   0 9352.03 156.720  -2
   5  -1   0 9352.03 156.720   1
  -5  -1   2 82248.7 426.342  -2
   5   1   2 82248.7 426.342   1
   5   1   4 15570.0 309.450   1
   5   1   6 1396.77 184.764   1
   5   1   8 10392.8 319.319   1
   5  -1  10 4638.93 280.237   1
   5  -1  12 23404.2 345.327   1
   5  -1  14 2001.79 235.803   1
   5   1  16 2041.70 149.705   1
   5   1  18 6143.47 210.912   1
   5   2 -17 6921.97 143.139   1
   5   2 -15 1183.73 187.046   1
   5  -2 -13 13680.1 526.398   1
   5  -2 -11 450.446 193.026   1
   5  -2  -9 7981.75 281.208   1
   5  -2  -7 20312.1 273.720   1
   5   2  -5 4378.54 152.191   1
  -5   2  -3 103399. 583.155  -2
   5  -2  -3 103399. 583.155   1
  -5  -2  -1 176663. 725.487  -2
   5   2  -1 176663. 725.487   1
  -5   2   1 172476. 718.816  -2
   5  -2   1 172476. 718.816   1
  -5  -2   3 112069. 531.109  -2
   5   2   3 112069. 531.109   1
   5  -2   5 1863.71 179.427   1
   5   2   7 11858.9 322.031   1
   5   2   9 12883.9 364.888   1
   5   2  11 9156.68 346.848   1
   5  -2  13 7549.09 320.135   1
   5   2  15 568.062 193.355   1
   5   2  17 5254.64 145.345   1
   5  -3 -18 1253.11 116.546   1
   5  -3 -16 3076.22 149.909   1
   5   3 -14 2096.20 230.487   1
   5   3 -12 38462.7 812.227   1
   5   3 -10 3482.67 327.851   1
   5  -3  -8 4997.16 240.003   1
   5   3  -6 836.518 125.196   1
   5  -3  -4 19780.9 250.281   1
  -5  -3  -2 20142.6 219.540  -2
   5   3  -2 20142.6 219.540   1
  -5   3   0 2127.72 115.329  -2
   5  -3   0 2127.72 115.329   1
  -5  -3   2 19838.2 276.358  -2
   5   3   2 19838.2 276.358   1
   5  -3   4 12646.6 283.971   1
   5   3   6 690.967 168.824   1
   5   3   8 5403.82 259.079   1
   5  -3  10 547.179 209.131   1
   5  -3  12 42554.4 382.699   1
   5  -3  14 11086.4 340.441   1
   5   3  16 1292.52 170.254   1
   5   3  18 2087.36 157.187   1
   5  -4 -17 9119.09 235.311   1
   5   4 -15 4084.56 190.939   1
   5  -4 -13 24555.8 364.529   1
   5   4 -11 8359.81 442.106   1
   5   4  -9 3338.24 320.975   1
   5  -4  -7 3006.07 209.100   1
   5  -4  -5 3581.47 198.431   1
  -5   4  -3 68434.4 416.121  -2
   5  -4  -3 68434.4 416.121   1
  -5  -4  -1 10955.1 196.278  -2
   5   4  -1 10955.1 196.278   1
  -5  -4   1 10043.3 244.939  -2
   5   4   1 10043.3 244.939   1
  -5   4   3 70952.9 427.032  -2
   5  -4   3 70952.9 427.032   1
   5  -4   5 13289.1 301.655   1
   5  -4   7 3597.92 227.370   1
   5  -4   9 1820.94 225.673   1
   5   4  11 1216.31 234.010   1
   5  -4  13 27061.2 482.674   1
   5   4  15 6495.97 256.280   1
   5   4  17 8414.51 204.253   1
   5  -5 -18 2567.68 121.624   1
   5  -5 -16 4081.77 301.485   1
   5  -5 -14 6598.45 389.514   1
   5  -5 -12 6421.85 207.904   1
   5   5 -10 2350.42 305.468   1
   5  -5  -8 6141.09 259.214   1
   5  -5  -6 32742.7 457.675   1
  -5   5  -4 12129.1 499.150  -2
   5  -5  -4 12129.1 499.150   1
   5   5  -4 2393.10 222.221   1
  -5  -5  -2 19268.5 245.082  -2
   5   5  -2 19268.5 245.082   1
  -5   5   0 1781.04 133.132  -2
   5  -5   0 1781.04 133.132   1
  -5  -5   2 19692.3 272.056  -2
   5   5   2 19692.3 272.056   1
  -5  -5   4 14733.0 462.168  -2
   5   5   4 14733.0 462.168   1
   5  -5   4 11800.9 364.229   1
   5   5   6 24419.9 400.234   1
   5  -5   8 20582.8 412.040   1
   5  -5  10 388.008 203.579   1
   5   5  12 1221.17 162.614   1
   5   5  14 5247.32 383.274   1
   5   5  16 2315.40 260.366   1
   5  -6 -17 2427.71 125.959   1
   5  -6 -15 2671.99 284.693   1
   5  -6 -13 2821.68 222.350   1
   5   6 -11 8086.68 431.300   1
   5   6  -9 2362.70 219.678   1
   5   6  -7 7753.72 272.548   1
   5   6  -5 15066.3 320.029   1
  -5   6  -3 52489.8 880.088  -2
   5  -6  -3 52489.8 880.088   1
  -5  -6  -1 24584.1 373.705  -2
   5   6  -1 24584.1 373.705   1
  -5   6   1 23451.0 348.877  -2
   5  -6   1 23451.0 348.877   1
  -5  -6   3 59292.8 471.045  -2
   5   6   3 59292.8 471.045   1
   5   6   5 10507.1 406.852   1
   5   6   7 8352.28 417.623   1
   5   6   9 4502.26 394.434   1
   5   6  11 4486.19 189.132   1
   5   6  13 3392.89 181.665   1
   5   6  15 9510.59 405.704   1
   5   6  17 1989.00 134.897   1
   5  -7 -16 3458.81 186.921   1
   5  -7 -14 2776.36 207.959   1
   5  -7 -12 3060.77 318.318   1
   5   7 -10 3059.62 335.720   1
   5  -7  -8 4933.21 253.145   1
   5  -7  -6 11834.7 309.955   1
   5  -7  -4 2084.94 312.046   1
  -5   7  -2 53937.9 997.393  -2
   5  -7  -2 53937.9 997.393   1
  -5   7   0 3328.14 169.549  -2
   5  -7   0 3328.14 169.549   1
  -5  -7   2 56275.5 445.567  -2
   5   7   2 56275.5 445.567   1
  -5  -7   4 13227.9 451.670  -2
   5   7   4 13227.9 451.670   1
   5   7   6 6642.48 369.280   1
   5   7   8 1341.40 299.381   1
   5   7  10 1031.72 323.033   1
   5   7  12 3901.88 190.056   1
   5   7  14 2380.93 203.302   1
   5   7  16 4326.61 266.218   1
   5  -8 -17 15422.1 189.278   1
   5  -8 -15 522.432 213.908   1
   5  -8 -13 17912.3 367.867   1
   5   8 -11 11455.6 335.007   1
   5  -8  -9 348.900 194.365   1
   5  -8  -7 54657.9 623.307   1
   5  -8  -5 676.278 262.522   1
  -5   8  -3 11863.5 544.353  -2
   5  -8  -3 11863.5 544.353   1
  -5   8  -1 22030.3 367.609  -2
   5  -8  -1 22030.3 367.609   1
  -5  -8   1 21969.7 457.964  -2
   5   8   1 21969.7 457.964   1
  -5  -8   3 12856.4 430.586  -2
   5   8   3 12856.4 430.586   1
   5   8   5 6952.47 351.071   1
   5   8   7 46077.3 821.013   1
   5   8   9 10700.0 496.817   1
   5   8  11 3494.07 175.865   1
   5   8  13 23677.4 325.557   1
   5   8  15 4270.05 191.015   1
   5   8  17 9132.84 235.347   1
   5  -9 -16 5046.21 287.986   1
   5  -9 -14 5471.73 225.368   1
   5  -9 -12 5674.63 363.776   1
   5  -9 -10 12414.4 364.561   1
   5  -9  -8 344.004 188.205   1
   5  -9  -6 44682.5 905.726   1
   5  -9  -4 7292.59 426.106   1
  -5   9  -2 4833.44 442.033  -2
   5  -9  -2 4833.44 442.033   1
  -5   9   0 893.360 336.181  -2
   5  -9   0 893.360 336.181   1
   5   9  10 7525.06 384.749   1
   5   9  12 750.097 154.893   1
   5   9  14 7422.56 242.054   1
   5   9  16 737.735 109.110   1
   5 -10 -17 969.634 120.888   1
   5 -10 -15 1223.25 203.511   1
   5 -10 -13 4056.08 307.933   1
   5 -10 -11 3731.22 333.227   1
   5 -10  -9 8404.69 487.577   1
   5 -10  -7 9503.18 498.823   1
   5 -10  -5 2295.33 333.415   1
  -5  10  -3 11934.2 585.298  -2
   5 -10  -3 11934.2 585.298   1
  -5  10  -1 3702.25 444.531  -2
   5 -10  -1 3702.25 444.531   1
  -5  10   1 3668.88 412.308  -2
   5 -10   1 3668.88 412.308   1
   5  10  11 2284.60 209.615   1
   5  10  13 3128.32 194.542   1
   5  10  15 138.376 124.616   1
   5 -11 -14 2331.57 239.112   1
   5 -11 -12 13985.2 466.687   1
   5 -11 -10 243.766 272.275   1
   5 -11  -8 14569.7 610.405   1
   5 -11  -6 19620.9 668.966   1
  -5  11  -4 24636.6 733.454  -2
   5 -11  -4 24636.6 733.454   1
  -5  11  -2 34249.8 911.540  -2
   5 -11  -2 34249.8 911.540   1
  -5  11   0 1584.49 370.207  -2
   5 -11   0 1584.49 370.207   1
   5  11  10-100.864 262.182   1
   5  11  12 10675.0 287.823   1
   5  11  14 7490.37 318.886   1
   5  11  16 187.891 125.129   1
   5 -12 -15 2271.32 240.947   1
   5 -12 -13 6424.72 316.572   1
   5 -12 -11 5196.78 347.761   1
   5 -12  -9 4445.07 196.024   1
   5 -12  -7 50076.3 1027.31   1
   5 -12  -5 871.417 337.235   1
  -5  12  -3 10997.3 569.422  -2
   5 -12  -3 10997.3 569.422   1
  -5  12  -1 7309.82 562.117  -2
   5 -12  -1 7309.82 562.117   1
   5  12   9 7563.48 374.364   1
   5  12  11 2633.62 205.014   1
   5  12  13 6178.47 216.036   1
   5  12  15 345.794 151.811   1
   5 -13 -14 5263.30 246.388   1
   5 -13 -12 420.947 221.824   1
   5 -13 -10 543.626 262.066   1
   5 -13  -8 2768.91 179.079   1
   5 -13  -6 17676.0 661.859   1
  -5  13  -4 37418.9 890.861  -2
   5 -13  -4 37418.9 890.861   1
  -5  13  -2 47948.6 1162.45  -2
   5 -13  -2 47948.6 1162.45   1
  -5  13   0 5734.14 531.221  -2
   5 -13   0 5734.14 531.221   1
   5  13   8 3463.72 313.477   1
   5  13  10 489.854 241.477   1
   5  13  12 234.740 155.000   1
   5  13  14 4889.47 251.431   1
   5 -14 -15 5019.00 207.155   1
   5 -14 -13 93.0868 171.312   1
   5 -14 -11 1891.09 257.860   1
   5 -14  -9 7369.01 389.032   1
   5 -14  -7 1845.19 163.570   1
  -5  14  -5 4533.73 506.279  -2
   5 -14  -5 4533.73 506.279   1
  -5  14  -3 22183.1 821.084  -2
   5 -14  -3 22183.1 821.084   1
  -5  14  -1 71552.1 1472.80  -2
   5 -14  -1 71552.1 1472.80   1
   5  14   7 3992.38 322.867   1
   5  14   9 7751.29 275.952   1
   5  14  11 2355.54 188.518   1
   5  14  13 52.0865 189.099   1
   5 -15 -14 4869.74 228.873   1
   5 -15 -12 2794.54 228.090   1
   5 -15 -10 354.092 225.512   1
   5 -15  -8 3045.46 315.199   1
  -5  15  -6 8557.92 360.439  -2
   5 -15  -6 8557.92 360.439   1
   5 -15  -6 4752.22 351.954   1
  -5  15  -4 6778.27 350.670  -2
   5 -15  -4 6778.27 350.670   1
  -5  15  -2 10187.8 640.363  -2
   5 -15  -2 10187.8 640.363   1
  -5 -15   4 7460.75 419.635  -2
   5  15   4 7460.75 419.635   1
   5  15   6 3117.41 298.128   1
   5  15   8 3572.12 220.425   1
   5  15  10 879.537 218.314   1
   5  15  12 3216.76 170.088   1
   5  15  14 6283.96 205.058   1
   5 -16 -13 4196.58 142.715   1
   5 -16 -11 3339.96 244.218   1
   5 -16  -9 1868.09 263.200   1
   5 -16  -7 13275.2 469.876   1
  -5  16  -5 11416.2 375.700  -2
   5 -16  -5 11416.2 375.700   1
   5 -16  -5 2429.04 312.909   1
  -5  16  -3 11682.5 412.574  -2
   5 -16  -3 11682.5 412.574   1
  -5  16  -1 29916.5 656.922  -2
   5 -16  -1 29916.5 656.922   1
  -5 -16   3 13847.1 482.960  -2
   5  16   3 13847.1 482.960   1
  -5 -16   5 12487.8 451.890  -2
   5  16   5 12487.8 451.890   1
   5  16   7 9826.42 278.450   1
   5  16   9 4002.76 202.062   1
   5  16  11 2199.02 158.625   1
   5  16  13 8070.18 238.023   1
   5 -17 -12 5556.19 155.486   1
   5 -17 -10 824.139 201.067   1
   5 -17  -8 1584.59 250.405   1
   5 -17  -6 708.084 259.847   1
  -5  17  -4 3965.05 402.682  -2
   5 -17  -4 3965.05 402.682   1
  -5  17  -2 25086.5 748.751  -2
   5 -17  -2 25086.5 748.751   1
  -5  17   0 347.787 204.246  -2
   5 -17   0 347.787 204.246   1
  -5 -17   4 5123.81 358.420  -2
   5  17   4 5123.81 358.420   1
   5  17   6 2592.78 263.606   1
   5  17   8 820.810 149.085   1
   5  17  10 2590.70 159.088   1
   5  17  12 8468.71 250.680   1
   5 -18 -11 4079.65 188.590   1
   5 -18  -9 3475.76 240.663   1
   5 -18  -7 1953.46 250.961   1
   5 -18  -5 3384.48 303.526   1
  -5  18  -3 50500.1 835.626  -2
   5 -18  -3 50500.1 835.626   1
  -5  18  -1 24135.1 804.602  -2
   5 -18  -1 24135.1 804.602   1
  -5  18   1 23919.4 576.505  -2
   5 -18   1 23919.4 576.505   1
  -5 -18   5 7357.60 367.630  -2
   5  18   5 7357.60 367.630   1
   5  18   7 238.573 167.744   1
   5  18   9 10039.5 215.537   1
   5  18  11 943.670 152.149   1
   5 -19 -10 5937.85 202.983   1
   5 -19  -8 7056.26 281.528   1
   5 -19  -6 2823.90 257.447   1
  -5  19  -4 8537.84 420.432  -2
   5 -19  -4 8537.84 420.432   1
  -5  19  -2 31856.0 754.883  -2
   5 -19  -2 31856.0 754.883   1
  -5  19   0 3049.35 309.323  -2
   5 -19   0 3049.35 309.323   1
  -5  19   2 28837.8 739.639  -2
   5 -19   2 28837.8 739.639   1
   5  19   6 410.233 162.716   1
   5  19   8 11071.5 288.569   1
   5 -20  -9 499.746 126.351   1
   5 -20  -7 1993.16 196.761   1
   5 -20  -5 314.772 200.022   1
  -5  20  -3 9467.29 408.235  -2
   5 -20  -3 9467.29 408.235   1
  -5  20  -1 26913.3 754.192  -2
   5 -20  -1 26913.3 754.192   1
  -5  20   1 26364.3 751.613  -2
   5 -20   1 26364.3 751.613   1
  -5  20   3 9117.60 416.129  -2
   5 -20   3 9117.60 416.129   1
   5 -21  -6 649.935 161.722   1
  -5  21  -4 11909.2 365.951  -2
   5 -21  -4 11909.2 365.951   1
  -5  21  -2 19723.5 527.219  -2
   5 -21  -2 19723.5 527.219   1
  -5  21   0 895.206 213.881  -2
   5 -21   0 895.206 213.881   1
  -5  21   2 19315.2 532.872  -2
   5 -21   2 19315.2 532.872   1
  -5  21   4 10930.2 378.586  -2
   5 -21   4 10930.2 378.586   1
   5 -21   6 323.665 169.627   1
   5 -21   8 2253.81 156.491   1
   5 -22  -5 309.076 133.246   1
  -5  22  -3 2330.20 231.724  -2
   5 -22  -3 2330.20 231.724   1
  -5  22  -1 5717.34 337.323  -2
   5 -22  -1 5717.34 337.323   1
  -5  22   1 6067.99 343.141  -2
   5 -22   1 6067.99 343.141   1
  -5  22   3 2282.12 243.022  -2
   5 -22   3 2282.12 243.022   1
   5 -22   5 1558.85 162.141   1
  -5  23   0 291.361 183.374  -2
   5 -23   0 291.361 183.374   1
  -5  23   2 13019.6 299.091  -2
   5 -23   2 13019.6 299.091   1
   6   0 -16 491.822 140.520   1
   6   0 -14 6303.96 424.705   1
   6   0 -12 19247.6 621.898   1
   6   0 -10 19540.6 610.829   1
   6   0  -8 28680.7 442.238   1
   6   0  -6-10.0310 178.135   1
   6   0  -4 20015.1 449.211   1
  -6   0  -2 68029.5 643.906  -2
   6   0  -2 68029.5 643.906   1
  -6   0   0 14247.3 271.121  -2
   6   0   0 14247.3 271.121   1
  -6   0   2 68212.7 625.481  -2
   6   0   2 68212.7 625.481   1
   6   0   4 6300.82 350.738   1
   6   0   6 7067.89 394.193   1
   6   0   8 13143.0 533.753   1
   6   0  10 35882.5 845.080   1
   6   0  12 3399.75 372.708   1
   6   0  14 8421.36 286.189   1
   6   0  16 4740.21 181.410   1
   6  -1 -17 147.861 91.7239   1
   6  -1 -15 11757.1 245.211   1
   6   1 -13 583.235 228.247   1
   6   1 -11 4543.76 393.551   1
   6   1  -9 10865.9 304.010   1
   6   1  -7 7057.05 196.159   1
   6   1  -5 19792.7 319.982   1
  -6   1  -3 10513.3 255.213  -2
   6  -1  -3 10513.3 255.213   1
  -6  -1  -1 2342.58 159.071  -2
   6   1  -1 2342.58 159.071   1
  -6   1   1 2235.74 152.832  -2
   6  -1   1 2235.74 152.832   1
  -6  -1   3 11870.1 320.704  -2
   6   1   3 11870.1 320.704   1
   6   1   5 19573.1 388.109   1
   6   1   7 26574.8 478.963   1
   6   1   9 2103.43 247.264   1
   6   1  11 5208.08 190.461   1
   6  -1  13 3940.50 212.542   1
   6  -1  15 4859.81 154.045   1
   6   1  17 58.9144 120.058   1
   6   2 -16 1857.15 134.334   1
   6  -2 -14 5626.72 272.982   1
   6  -2 -12 4011.21 212.754   1
   6   2 -10 1182.19 308.567   1
   6   2  -8 4503.57 353.763   1
   6   2  -6 2715.68 146.391   1
   6  -2  -4 10888.5 248.899   1
  -6   2  -2 30334.0 311.377  -2
   6  -2  -2 30334.0 311.377   1
  -6   2   0 41239.8 303.670  -2
   6  -2   0 41239.8 303.670   1
  -6  -2   2 30235.9 364.825  -2
   6   2   2 30235.9 364.825   1
   6   2   4 6894.80 255.318   1
   6   2   6 7702.08 286.558   1
   6   2   8 768.713 210.864   1
   6   2  10 2443.16 263.422   1
   6  -2  12 5681.73 234.799   1
   6  -2  14 3293.75 158.120   1
   6   2  16 2761.78 166.942   1
   6  -3 -17 4244.46 124.022   1
   6  -3 -15 4470.91 194.555   1
   6   3 -13 4430.83 282.490   1
   6  -3 -11 15601.2 314.142   1
   6   3  -9 20565.4 606.799   1
   6   3  -7 167.415 236.975   1
   6  -3  -5 19312.3 314.107   1
  -6  -3  -3 13333.9 278.204  -2
   6   3  -3 13333.9 278.204   1
  -6  -3  -1 66242.9 511.222  -2
   6   3  -1 66242.9 511.222   1
  -6   3   1 63564.3 598.668  -2
   6  -3   1 63564.3 598.668   1
  -6   3   3 14314.2 256.377  -2
   6  -3   3 14314.2 256.377   1
   6   3   5 17809.5 371.314   1
   6   3   7 11773.8 346.080   1
   6   3   9 8918.15 338.188   1
   6  -3  11 19188.6 249.828   1
   6  -3  13 935.504 171.046   1
   6   3  15 3321.09 162.276   1
   6   3  17 6452.82 199.678   1
   6  -4 -16 1104.32 106.340   1
   6  -4 -14 11463.5 335.214   1
   6  -4 -12 267.251 192.022   1
   6   4 -10 5901.82 405.605   1
   6   4  -8 7339.62 403.280   1
   6   4  -6 7508.06 362.168   1
   6  -4  -4 11413.0 219.410   1
  -6  -4  -2 11680.1 246.135  -2
   6   4  -2 11680.1 246.135   1
  -6   4   0 2441.82 137.294  -2
   6  -4   0 2441.82 137.294   1
  -6   4   2 11461.3 253.615  -2
   6  -4   2 11461.3 253.615   1
   6   4   4 3111.79 207.290   1
   6   4   6 10754.4 317.968   1
   6  -4   8 2089.35 232.676   1
   6   4  10 6843.87 317.212   1
   6  -4  12 3608.64 176.471   1
   6  -4  14 9122.94 288.169   1
   6   4  16 3897.16 174.520   1
   6  -5 -17 6213.25 163.978   1
   6   5 -15 10556.3 280.900   1
   6  -5 -13 1089.46 165.571   1
   6  -5 -11 7004.31 242.854   1
   6   5  -9 1996.88 308.858   1
   6  -5  -7 8469.30 301.787   1
   6  -5  -5 1267.93 306.737   1
  -6   5  -3 11942.9 236.546  -2
   6  -5  -3 11942.9 236.546   1
  -6  -5  -1 22480.4 376.971  -2
   6   5  -1 22480.4 376.971   1
  -6  -5   1 21043.0 367.481  -2
   6   5   1 21043.0 367.481   1
  -6   5   3 12612.3 241.504  -2
   6  -5   3 12612.3 241.504   1
   6   5   5 601.249 167.189   1
   6   5   7 3501.52 238.926   1
   6   5   9 4318.75 397.794   1
   6  -5  11 2624.47 172.697   1
   6   5  13 3416.99 189.459   1
   6   5  15 4540.55 214.727   1
   6   5  17 9599.15 214.401   1
   6  -6 -16 3496.63 184.333   1
   6   6 -14 13638.8 333.568   1
   6  -6 -12 2402.42 223.766   1
   6   6 -10 4070.96 366.583   1
   6   6  -8 19719.5 426.173   1
   6  -6  -6 10016.8 311.057   1
   6  -6  -4 22850.4 404.930   1
  -6   6  -2 9479.93 323.335  -2
   6  -6  -2 9479.93 323.335   1
  -6   6   0 62000.0 533.985  -2
   6  -6   0 62000.0 533.985   1
  -6   6   2 10885.1 297.019  -2
   6  -6   2 10885.1 297.019   1
   6   6   4 21129.4 563.148   1
   6   6   6 26955.3 676.708   1
   6   6   8 4790.12 404.823   1
   6   6  10 1965.75 167.181   1
   6   6  12 5549.88 269.113   1
   6   6  14 5490.36 222.487   1
   6   6  16 2390.10 143.597   1
   6  -7 -17 1614.53 103.508   1
   6  -7 -15 8787.71 384.341   1
   6  -7 -13 4319.12 305.889   1
   6  -7 -11 4103.84 254.350   1
   6  -7  -9 4329.00 263.891   1
   6  -7  -7 19265.3 411.029   1
   6  -7  -5 51149.2 971.068   1
  -6   7  -3 11408.8 330.050  -2
   6  -7  -3 11408.8 330.050   1
  -6   7  -1 91994.8 772.705  -2
   6  -7  -1 91994.8 772.705   1
  -6  -7   1 91935.7 873.643  -2
   6   7   1 91935.7 873.643   1
  -6  -7   3 12456.1 469.316  -2
   6   7   3 12456.1 469.316   1
   6   7   5 61902.2 936.482   1
   6   7   7 6834.24 417.814   1
   6   7   9 5562.44 428.584   1
   6   7  11 10210.6 247.529   1
   6   7  13 312.145 129.664   1
   6   7  15 11596.4 197.098   1
   6  -8 -16 584.008 128.069   1
   6  -8 -14 4183.80 216.385   1
   6  -8 -12 462.790 246.563   1
   6  -8 -10 10998.8 217.467   1
   6  -8  -8 10464.9 336.692   1
   6  -8  -6 28798.4 775.836   1
  -6   8  -4 2157.06 313.642  -2
   6  -8  -4 2157.06 313.642   1
   6  -8  -4 1367.31 307.149   1
  -6   8  -2 3657.34 268.582  -2
   6  -8  -2 3657.34 268.582   1
  -6  -8   0 28733.8 398.993  -2
   6   8   0 28733.8 398.993   1
  -6  -8   2 3819.71 371.721  -2
   6   8   2 3819.71 371.721   1
  -6  -8   4 2456.94 349.258  -2
   6   8   4 2456.94 349.258   1
   6   8   6 30655.2 696.962   1
   6   8   8 8154.65 451.436   1
   6   8  10 9067.32 246.800   1
   6   8  12 1855.01 160.472   1
   6   8  14 2115.88 168.311   1
   6   8  16 1273.44 158.480   1
   6  -9 -15 2839.98 179.195   1
   6  -9 -13 880.390 232.494   1
   6  -9 -11 213.130 248.963   1
   6  -9  -9 8487.70 231.636   1
   6  -9  -7 14480.0 599.141   1
   6  -9  -5 32221.5 824.732   1
  -6   9  -3 9648.59 323.030  -2
   6  -9  -3 9648.59 323.030   1
  -6   9  -1 9263.28 364.335  -2
   6  -9  -1 9263.28 364.335   1
   6   9   9 10401.9 307.045   1
   6   9  11 1286.34 186.680   1
   6   9  13 1928.53 141.043   1
   6   9  15 923.139 121.997   1
   6 -10 -16 6130.03 147.584   1
   6 -10 -14 4001.72 198.772   1
   6 -10 -12 1476.73 261.866   1
   6 -10 -10 7705.25 247.616   1
   6 -10  -8 14686.5 617.230   1
   6 -10  -6 38290.8 912.276   1
  -6  10  -4 22912.1 562.729  -2
   6 -10  -4 22912.1 562.729   1
   6 -10  -4 6518.98 448.280   1
  -6  10  -2 22714.4 497.605  -2
   6 -10  -2 22714.4 497.605   1
  -6  10   0 26721.3 908.238  -2
   6 -10   0 26721.3 908.238   1
   6  10   8 2458.06 226.182   1
   6  10  10 6522.48 263.949   1
   6  10  12 1094.80 174.008   1
   6  10  14 1674.33 212.849   1
   6 -11 -15 4933.82 166.125   1
   6 -11 -13 2566.53 189.805   1
   6 -11 -11 1460.45 263.514   1
   6 -11  -9 7376.88 247.770   1
   6 -11  -7 8868.12 511.243   1
   6 -11  -5 19630.5 690.179   1
  -6  11  -3 5966.48 296.815  -2
   6 -11  -3 5966.48 296.815   1
  -6  11  -1 10166.0 647.953  -2
   6 -11  -1 10166.0 647.953   1
   6  11   7 1069.11 209.739   1
   6  11   9 6859.48 272.875   1
   6  11  11 3689.90 212.720   1
   6  11  13 2218.23 160.615   1
   6  11  15 5798.49 136.240   1
   6 -12 -14 1915.80 238.864   1
   6 -12 -12 2395.90 257.261   1
   6 -12 -10 2672.51 301.818   1
   6 -12  -8 2042.68 187.762   1
   6 -12  -6 2226.31 384.329   1
  -6  12  -4 12683.2 375.434  -2
   6 -12  -4 12683.2 375.434   1
  -6  12  -2 5556.19 529.306  -2
   6 -12  -2 5556.19 529.306   1
  -6  12   0 33749.3 1031.55  -2
   6 -12   0 33749.3 1031.55   1
   6  12   6 9495.88 304.507   1
   6  12   8 3272.99 232.594   1
   6  12  10 594.204 189.589   1
   6  12  12 2458.51 172.370   1
   6  12  14 2347.07 128.878   1
   6 -13 -13 739.058 140.861   1
   6 -13 -11 6793.93 334.569   1
   6 -13  -9 6047.74 225.225   1
   6 -13  -7 269.068 160.197   1
  -6  13  -5 26694.3 539.336  -2
   6 -13  -5 26694.3 539.336   1
   6 -13  -5 13008.3 378.555   1
  -6  13  -3 11270.9 604.052  -2
   6 -13  -3 11270.9 604.052   1
  -6  13  -1 13899.9 747.835  -2
   6 -13  -1 13899.9 747.835   1
   6  13   5 12483.5 432.409   1
   6  13   7 6566.00 262.710   1
   6  13   9 1367.85 198.113   1
   6  13  11 6411.93 225.952   1
   6  13  13 1160.75 127.863   1
   6 -14 -14 5287.71 212.101   1
   6 -14 -12 2381.81 170.891   1
   6 -14 -10 8400.54 364.966   1
   6 -14  -8 109.076 149.662   1
   6 -14  -6 2187.79 187.517   1
  -6  14  -4 5709.23 352.349  -2
   6 -14  -4 5709.23 352.349   1
   6 -14  -4 4550.53 274.663   1
  -6  14  -2 6794.31 609.861  -2
   6 -14  -2 6794.31 609.861   1
  -6 -14   4 6078.91 392.314  -2
   6  14   4 6078.91 392.314   1
   6  14   6 3436.51 227.192   1
   6  14   8 1711.69 194.118   1
   6  14  10 4809.08 207.349   1
   6  14  12 8131.85 204.558   1
   6 -15 -13 3464.23 131.168   1
   6 -15 -11 880.457 148.277   1
   6 -15  -9 1284.95 248.782   1
   6 -15  -7 1159.96 165.432   1
  -6  15  -5 2922.22 294.166  -2
   6 -15  -5 2922.22 294.166   1
   6 -15  -5 1464.33 287.988   1
  -6  15  -3 6691.91 286.924  -2
   6 -15  -3 6691.91 286.924   1
  -6  15  -1 23466.4 819.207  -2
   6 -15  -1 23466.4 819.207   1
  -6 -15   1 25655.2 703.085  -2
   6  15   1 25655.2 703.085   1
  -6 -15   3 7335.93 412.593  -2
   6  15   3 7335.93 412.593   1
  -6 -15   5 3943.20 362.131  -2
   6  15   5 3943.20 362.131   1
   6  15   7 3268.05 209.329   1
   6  15   9 481.345 157.010   1
   6  15  11 124.724 128.326   1
   6  15  13 3585.26 173.229   1
   6 -16 -12 2181.71 124.138   1
   6 -16 -10 6989.29 298.016   1
   6 -16  -8 978.936 242.625   1
   6 -16  -6 991.934 154.260   1
  -6  16  -4 14272.6 395.582  -2
   6 -16  -4 14272.6 395.582   1
   6 -16  -4 7951.42 400.002   1
  -6  16  -2 15465.5 628.232  -2
   6 -16  -2 15465.5 628.232   1
  -6  16   0 59406.5 916.291  -2
   6 -16   0 59406.5 916.291   1
  -6 -16   2 17062.8 555.878  -2
   6  16   2 17062.8 555.878   1
  -6 -16   4 14186.4 446.947  -2
   6  16   4 14186.4 446.947   1
   6  16   6 1118.11 241.583   1
   6  16   8 1404.55 169.387   1
   6  16  10 8101.02 210.553   1
   6  16  12 1059.37 149.291   1
   6 -17 -11 4287.11 198.949   1
   6 -17  -9 5378.00 274.428   1
   6 -17  -7 1231.91 243.815   1
  -6  17  -5 3999.59 262.895  -2
   6 -17  -5 3999.59 262.895   1
   6 -17  -5 2496.61 284.927   1
  -6  17  -3 4542.45 412.476  -2
   6 -17  -3 4542.45 412.476   1
  -6  17  -1 14263.9 655.988  -2
   6 -17  -1 14263.9 655.988   1
  -6  17   1 13706.5 660.014  -2
   6 -17   1 13706.5 660.014   1
  -6 -17   3 5793.41 357.316  -2
   6  17   3 5793.41 357.316   1
   6  17   5 1459.16 243.734   1
   6  17   7 2988.22 255.883   1
   6  17   9 399.011 121.704   1
   6  17  11 3146.17 172.473   1
   6 -18 -10 139.678 135.127   1
   6 -18  -8 1628.92 208.937   1
   6 -18  -6 3075.42 270.465   1
   6 -18  -4 7375.00 371.485   1
  -6  18  -2 15446.5 576.557  -2
   6 -18  -2 15446.5 576.557   1
  -6  18   0 11048.4 600.313  -2
   6 -18   0 11048.4 600.313   1
  -6  18   2 14192.5 558.307  -2
   6 -18   2 14192.5 558.307   1
  -6 -18   4 11417.3 377.948  -2
   6  18   4 11417.3 377.948   1
   6  18   6 5540.50 266.975   1
   6  18   8 1571.04 180.335   1
   6 -19  -9 2745.72 173.991   1
   6 -19  -7 4365.11 247.069   1
   6 -19  -5 956.446 212.049   1
  -6  19  -3 10691.7 432.460  -2
   6 -19  -3 10691.7 432.460   1
  -6  19  -1 9190.11 509.280  -2
   6 -19  -1 9190.11 509.280   1
  -6  19   1 8381.39 501.091  -2
   6 -19   1 8381.39 501.091   1
  -6  19   3 10171.7 435.825  -2
   6 -19   3 10171.7 435.825   1
  -6 -19   5 2105.61 254.520  -2
   6  19   5 2105.61 254.520   1
   6 -19   5 2540.41 255.367   1
   6  19   7 4484.42 200.376   1
   6 -19   9 2652.64 180.256   1
   6 -20  -8 5059.78 187.637   1
   6 -20  -6 519.368 167.439   1
   6 -20  -4 11301.3 348.840   1
  -6  20  -2 7465.91 396.203  -2
   6 -20  -2 7465.91 396.203   1
  -6  20   0 4268.12 280.210  -2
   6 -20   0 4268.12 280.210   1
  -6  20   2 7130.73 398.872  -2
   6 -20   2 7130.73 398.872   1
   6 -20   4 9137.70 333.207   1
   6 -20   6 6818.98 273.976   1
   6 -20   8 992.258 146.932   1
   6 -21  -5 2040.22 170.915   1
  -6  21  -3 1129.91 239.081  -2
   6 -21  -3 1129.91 239.081   1
  -6  21  -1 9739.98 421.291  -2
   6 -21  -1 9739.98 421.291   1
  -6  21   1 9462.42 424.777  -2
   6 -21   1 9462.42 424.777   1
  -6  21   3 1164.86 247.784  -2
   6 -21   3 1164.86 247.784   1
   6 -21   5 1558.36 175.016   1
   6 -22  -4 6097.47 188.671   1
  -6  22  -2 2167.58 215.738  -2
   6 -22  -2 2167.58 215.738   1
  -6  22   0 7470.30 331.841  -2
   6 -22   0 7470.30 331.841   1
  -6  22   2 2150.23 220.839  -2
   6 -22   2 2150.23 220.839   1
   6 -22   4 3233.18 167.627   1
   7  -1 -16 2744.86 166.723   1
   7   1 -14 8369.35 232.794   1
   7  -1 -12 8185.08 232.643   1
   7   1 -10 3000.42 204.878   1
   7  -1  -8 28475.2 419.212   1
   7  -1  -6 6564.02 234.691   1
   7   1  -4 11650.2 280.936   1
  -7   1  -2 32526.6 482.043  -2
   7  -1  -2 32526.6 482.043   1
  -7   1   0 3013.76 145.052  -2
   7  -1   0 3013.76 145.052   1
  -7  -1   2 35051.2 570.954  -2
   7   1   2 35051.2 570.954   1
   7   1   4 5768.40 269.007   1
   7   1   6 16375.4 403.659   1
   7  -1   8 25046.3 504.310   1
   7  -1  10 501.877 120.086   1
   7  -1  12 3650.14 178.874   1
   7  -1  14 12603.3 208.369   1
   7   1  16 728.883 139.453   1
   7  -2 -17 5621.14 204.890   1
   7  -2 -15 1962.21 147.090   1
   7   2 -13 9172.18 267.522   1
   7   2 -11 9186.70 246.709   1
   7  -2  -9 27432.7 648.279   1
   7  -2  -7 59166.2 582.002   1
   7  -2  -5 15745.9 317.782   1
  -7   2  -3 24459.5 381.762  -2
   7  -2  -3 24459.5 381.762   1
  -7   2  -1 9753.43 256.761  -2
   7  -2  -1 9753.43 256.761   1
  -7   2   1 9367.18 297.015  -2
   7  -2   1 9367.18 297.015   1
  -7  -2   3 26029.8 463.142  -2
   7   2   3 26029.8 463.142   1
   7   2   5 17082.3 396.267   1
   7   2   7 50278.5 667.469   1
   7   2   9 35457.7 459.982   1
   7  -2  11 760.964 136.454   1
   7  -2  13 10572.9 215.690   1
   7  -2  15 1012.54 131.877   1
   7  -3 -16 2699.81 97.3440   1
   7   3 -14 4821.22 199.810   1
   7  -3 -12 771.899 144.511   1
   7  -3 -10 2018.27 156.443   1
   7  -3  -8 9947.43 425.361   1
   7  -3  -6 14034.2 306.080   1
   7  -3  -4 23464.0 372.270   1
  -7   3  -2 1761.68 206.330  -2
   7  -3  -2 1761.68 206.330   1
  -7   3   0 572.864 145.820  -2
   7  -3   0 572.864 145.820   1
  -7   3   2 2059.75 196.159  -2
   7  -3   2 2059.75 196.159   1
   7   3   4 28445.8 474.590   1
   7   3   6 3259.59 252.547   1
   7   3   8 13243.6 388.314   1
   7  -3  10 5771.45 205.515   1
   7  -3  12 1871.16 134.682   1
   7  -3  14 1776.09 139.507   1
   7   3  16 2700.21 168.787   1
   7  -4 -15 517.797 101.919   1
   7   4 -13 747.234 170.980   1
   7  -4 -11 9587.19 233.591   1
   7  -4  -9 7059.78 378.278   1
   7  -4  -7 8116.93 393.285   1
   7  -4  -5 23635.6 371.922   1
  -7   4  -3 34237.5 434.765  -2
   7  -4  -3 34237.5 434.765   1
  -7   4  -1 7610.92 341.594  -2
   7  -4  -1 7610.92 341.594   1
  -7   4   1 7645.32 276.218  -2
   7  -4   1 7645.32 276.218   1
  -7  -4   3 37209.4 529.423  -2
   7   4   3 37209.4 529.423   1
   7  -4   5 19010.7 410.604   1
   7   4   7 10729.0 351.012   1
   7  -4   9 87.2945 128.575   1
   7  -4  11 6702.78 204.005   1
   7  -4  13 4998.80 159.526   1
   7   4  15 1740.92 215.593   1
   7  -5 -16 12672.0 165.770   1
   7  -5 -14 5987.59 204.207   1
   7  -5 -12 5409.05 193.057   1
   7  -5 -10 5447.73 232.346   1
   7  -5  -8 13158.9 474.878   1
   7  -5  -6 59373.6 888.422   1
   7  -5  -4 9460.80 385.597   1
  -7   5  -2 39904.5 771.848  -2
   7  -5  -2 39904.5 771.848   1
  -7   5   0 8840.75 213.718  -2
   7  -5   0 8840.75 213.718   1
  -7   5   2 44464.1 477.730  -2
   7  -5   2 44464.1 477.730   1
   7   5   4 42462.8 554.895   1
   7  -5   6 32855.7 522.726   1
   7   5   8 27016.1 742.672   1
   7  -5  10 2123.78 189.870   1
   7  -5  12 1694.81 162.373   1
   7   5  14 10943.4 205.020   1
   7   5  16 4504.19 177.020   1
   7  -6 -15 1109.90 156.765   1
   7  -6 -13 1542.27 137.881   1
   7  -6 -11 2852.72 197.291   1
   7  -6  -9 5631.64 164.212   1
   7  -6  -7 21410.5 576.717   1
   7  -6  -5 5840.81 347.633   1
  -7   6  -3 29478.2 627.426  -2
   7  -6  -3 29478.2 627.426   1
  -7   6  -1 10334.3 375.974  -2
   7  -6  -1 10334.3 375.974   1
  -7   6   1 10397.4 372.413  -2
   7  -6   1 10397.4 372.413   1
  -7  -6   3 32488.6 725.329  -2
   7   6   3 32488.6 725.329   1
   7   6   5 29583.4 718.122   1
   7   6   7 9848.70 493.510   1
   7  -6   9 711.736 137.025   1
   7  -6  11 1605.53 174.837   1
   7   6  13 5903.52 188.862   1
   7   6  15 2138.50 198.698   1
   7  -7 -16 295.297 74.4738   1
   7  -7 -14 2297.96 192.791   1
   7  -7 -12 4406.91 173.602   1
   7  -7 -10 2042.06 141.896   1
   7  -7  -8 3774.38 321.149   1
   7  -7  -6 3910.97 310.034   1
   7  -7  -4 9035.59 387.368   1
  -7   7  -2 20947.4 621.835  -2
   7  -7  -2 20947.4 621.835   1
  -7   7   0 1136.25 169.837  -2
   7  -7   0 1136.25 169.837   1
  -7   7   2 21361.3 419.741  -2
   7  -7   2 21361.3 419.741   1
   7   7   4 5303.29 375.526   1
   7   7   6 5997.42 413.292   1
   7   7   8 824.735 154.229   1
   7   7  10 1260.97 165.907   1
   7   7  12 2912.32 173.833   1
   7   7  14 450.688 174.159   1
   7  -8 -15 836.484 132.762   1
   7  -8 -13 1272.24 171.189   1
   7  -8 -11 5768.18 218.545   1
   7  -8  -9 3178.49 174.794   1
   7  -8  -7 10029.2 440.384   1
   7  -8  -5 904.285 204.195   1
  -7   8  -3 44240.0 739.975  -2
   7  -8  -3 44240.0 739.975   1
  -7   8  -1 12025.7 533.015  -2
   7  -8  -1 12025.7 533.015   1
  -7   8   1 13678.6 401.513  -2
   7  -8   1 13678.6 401.513   1
  -7  -8   3 49528.9 851.099  -2
   7   8   3 49528.9 851.099   1
   7   8   5 6602.62 407.267   1
   7  -8   7 5509.89 192.627   1
   7   8   9 7714.60 275.484   1
   7   8  11 2740.70 163.377   1
   7   8  13 6460.72 220.482   1
   7   8  15 287.368 138.539   1
   7  -9 -14 2068.16 167.960   1
   7  -9 -12 4543.40 188.531   1
   7  -9 -10 2891.65 164.497   1
   7  -9  -8 2881.46 153.581   1
   7  -9  -6 10124.9 340.519   1
  -7   9  -4 7601.84 429.472  -2
   7  -9  -4 7601.84 429.472   1
   7  -9  -4 1596.62 368.346   1
  -7   9  -2 39035.2 805.956  -2
   7  -9  -2 39035.2 805.956   1
   7   9   8 3966.46 240.580   1
   7   9  10 6169.65 248.174   1
   7   9  12 920.074 124.617   1
   7   9  14 7284.17 180.170   1
   7 -10 -15 621.945 155.571   1
   7 -10 -13 875.143 123.577   1
   7 -10 -11 661.030 183.720   1
   7 -10  -9 12043.5 249.057   1
   7 -10  -7 2032.09 146.058   1
   7 -10  -5 2141.40 235.520   1
  -7  10  -3 2793.14 273.293  -2
   7 -10  -3 2793.14 273.293   1
   7  10   7 3069.99 230.199   1
   7  10   9 8066.22 274.142   1
   7  10  11 372.211 149.153   1
   7  10  13 2385.26 154.368   1
   7 -11 -14 1801.13 203.597   1
   7 -11 -12 4229.03 205.688   1
   7 -11 -10 417.405 184.058   1
   7 -11  -8 1602.41 157.318   1
   7 -11  -6 10504.7 217.017   1
  -7  11  -4 9889.04 453.632  -2
   7 -11  -4 9889.04 453.632   1
   7 -11  -4 1743.33 359.388   1
  -7  11  -2 21033.7 776.062  -2
   7 -11  -2 21033.7 776.062   1
   7  11   4 8417.43 376.613   1
   7  11   6 4660.58 248.642   1
   7  11   8 4284.39 236.438   1
   7  11  10 937.464 179.153   1
   7  11  12 2943.43 131.424   1
   7  11  14 1572.33 146.606   1
   7 -12 -13 6912.57 190.192   1
   7 -12 -11 4099.61 213.685   1
   7 -12  -9 9154.38 215.364   1
   7 -12  -7 11506.5 280.545   1
   7 -12  -5 2309.94 175.851   1
  -7  12  -3 17667.3 337.947  -2
   7 -12  -3 17667.3 337.947   1
  -7 -12   3 17694.7 533.886  -2
   7  12   3 17694.7 533.886   1
   7  12   5 784.613 191.666   1
   7  12   7 6337.24 255.543   1
   7  12   9 21316.1 365.924   1
   7  12  11 276.387 137.195   1
   7  12  13 4994.52 221.993   1
   7 -13 -12 3602.08 166.877   1
   7 -13 -10 3798.92 206.844   1
   7 -13  -8 3403.24 188.767   1
   7 -13  -6 409.555 159.276   1
  -7  13  -4 17091.1 460.824  -2
   7 -13  -4 17091.1 460.824   1
   7 -13  -4 9253.17 429.906   1
  -7 -13  -2 2088.68 214.044  -2
   7  13  -2 2088.68 214.044   1
  -7 -13   0 931.825 168.603  -2
   7  13   0 931.825 168.603   1
  -7 -13   2 2362.30 362.638  -2
   7  13   2 2362.30 362.638   1
  -7 -13   4 17257.5 490.094  -2
   7  13   4 17257.5 490.094   1
   7  13   6 4727.95 234.085   1
   7  13   8 3555.80 210.729   1
   7  13  10 275.498 144.044   1
   7  13  12 1708.09 124.624   1
   7 -14 -11 3212.12 168.242   1
   7 -14  -9 204.848 214.234   1
   7 -14  -7 2895.15 181.932   1
   7 -14  -5 7958.97 245.122   1
  -7  14  -3 1444.18 189.291  -2
   7 -14  -3 1444.18 189.291   1
  -7 -14  -1 11941.3 318.745  -2
   7  14  -1 11941.3 318.745   1
  -7  14   1 11567.5 405.001  -2
   7 -14   1 11567.5 405.001   1
  -7 -14   3 1993.14 321.539  -2
   7  14   3 1993.14 321.539   1
   7  14   5 11721.6 406.167   1
   7  14   7 332.833 168.352   1
   7  14   9 2483.54 183.708   1
   7  14  11 2682.93 146.124   1
   7 -15 -12 15599.9 278.500   1
   7 -15 -10 2560.53 221.577   1
   7 -15  -8 9680.01 369.915   1
   7 -15  -6 13893.0 281.458   1
  -7  15  -4 10460.8 365.531  -2
   7 -15  -4 10460.8 365.531   1
   7 -15  -4 1750.47 284.948   1
  -7 -15  -2 17650.0 318.706  -2
   7  15  -2 17650.0 318.706   1
  -7 -15   0 3413.02 246.602  -2
   7  15   0 3413.02 246.602   1
  -7 -15   2 18514.9 563.113  -2
   7  15   2 18514.9 563.113   1
  -7 -15   4 11566.8 431.256  -2
   7  15   4 11566.8 431.256   1
   7  15   6 3793.75 289.217   1
   7  15   8 17960.1 304.809   1
   7  15  10 1319.90 130.116   1
   7 -16 -11 881.584 145.824   1
   7 -16  -9 527.508 185.047   1
   7 -16  -7 10866.4 379.233   1
   7 -16  -5 6807.69 211.097   1
  -7  16  -3 20719.5 361.553  -2
   7 -16  -3 20719.5 361.553   1
  -7  16  -1 3876.68 275.390  -2
   7 -16  -1 3876.68 275.390   1
  -7 -16   1 3654.10 266.941  -2
   7  16   1 3654.10 266.941   1
  -7 -16   3 21105.7 506.205  -2
   7  16   3 21105.7 506.205   1
   7  16   5 784.496 231.831   1
   7  16   7 13195.4 370.206   1
   7  16   9 436.891 118.694   1
   7 -17 -10 1595.58 150.797   1
   7 -17  -8 1520.03 201.593   1
   7 -17  -6 9.15018 205.770   1
  -7  17  -4 14798.3 345.054  -2
   7 -17  -4 14798.3 345.054   1
   7 -17  -4 9190.90 378.997   1
  -7  17  -2 4462.63 400.147  -2
   7 -17  -2 4462.63 400.147   1
  -7 -17   0 141.277 147.708  -2
   7  17   0 141.277 147.708   1
  -7 -17   2 4914.32 263.832  -2
   7  17   2 4914.32 263.832   1
  -7 -17   4 15227.5 401.768  -2
   7  17   4 15227.5 401.768   1
   7 -17   4 5451.52 328.069   1
   7  17   6 1022.02 203.048   1
   7  17   8 499.153 152.535   1
   7 -17  10 404.356 120.283   1
   7 -18  -9 927.092 140.189   1
   7 -18  -7 5674.35 257.269   1
   7 -18  -5 5685.34 291.103   1
  -7  18  -3 951.917 303.200  -2
   7 -18  -3 951.917 303.200   1
  -7  18  -1 1485.86 340.174  -2
   7 -18  -1 1485.86 340.174   1
  -7  18   1 1664.18 339.664  -2
   7 -18   1 1664.18 339.664   1
  -7  18   3 1269.13 194.960  -2
   7 -18   3 1269.13 194.960   1
   7 -18   5 9844.37 226.266   1
   7 -18   7 2687.30 134.410   1
   7 -18   9 4932.31 118.844   1
   7 -19  -8 6756.18 201.194   1
   7 -19  -6 8243.79 273.639   1
   7 -19  -4 6341.77 284.082   1
  -7  19  -2 6954.25 376.269  -2
   7 -19  -2 6954.25 376.269   1
  -7  19   0 2107.06 331.777  -2
   7 -19   0 2107.06 331.777   1
  -7  19   2 6550.54 370.827  -2
   7 -19   2 6550.54 370.827   1
  -7 -19   4 11671.8 298.729  -2
   7  19   4 11671.8 298.729   1
   7 -19   4 7254.73 301.116   1
   7 -19   6 4623.15 140.855   1
   7 -19   8 7951.38 201.714   1
   7 -20  -5 2280.53 174.945   1
  -7  20  -3 3421.69 261.436  -2
   7 -20  -3 3421.69 261.436   1
  -7  20  -1 4585.72 326.766  -2
   7 -20  -1 4585.72 326.766   1
  -7  20   1 4833.75 338.774  -2
   7 -20   1 4833.75 338.774   1
  -7  20   3 3603.34 272.526  -2
   7 -20   3 3603.34 272.526   1
   7 -20   5 542.848 154.228   1
   7 -21  -4 2075.82 150.499   1
  -7  21  -2 2964.09 226.980  -2
   7 -21  -2 2964.09 226.980   1
  -7  21   0 1554.26 233.135  -2
   7 -21   0 1554.26 233.135   1
  -7  21   2 3074.64 227.898  -2
   7 -21   2 3074.64 227.898   1
   7 -21   4 1108.32 134.744   1
   8   0 -14 8085.30 234.576   1
   8   0 -12 377.795 199.535   1
   8   0 -10 12746.8 387.234   1
   8   0  -8 27810.4 400.273   1
   8   0  -6 42537.5 735.658   1
   8   0  -4 68663.1 915.506   1
  -8   0  -2 48522.6 843.607  -2
   8   0  -2 48522.6 843.607   1
  -8   0   0 42049.2 531.971  -2
   8   0   0 42049.2 531.971   1
  -8   0   2 48235.8 1031.82  -2
   8   0   2 48235.8 1031.82   1
   8   0   4 57026.8 984.406   1
   8   0   6 79020.0 1179.91   1
   8   0   8 4236.28 220.860   1
   8   0  10 12150.5 330.467   1
   8   0  12 9633.24 400.067   1
   8   0  14 4437.62 242.426   1
   8  -1 -15 3842.87 132.504   1
   8   1 -13 2156.42 143.475   1
   8  -1 -11 3962.55 186.888   1
   8   1  -9 12621.8 280.606   1
   8  -1  -7 21875.5 387.249   1
   8  -1  -5 34849.4 478.457   1
  -8   1  -3 13150.7 332.741  -2
   8  -1  -3 13150.7 332.741   1
  -8   1  -1 5602.27 263.620  -2
   8  -1  -1 5602.27 263.620   1
  -8   1   1 5484.75 286.907  -2
   8  -1   1 5484.75 286.907   1
  -8  -1   3 14590.1 419.897  -2
   8   1   3 14590.1 419.897   1
   8   1   5 60911.3 725.112   1
   8  -1   7 2217.35 143.413   1
   8  -1   9 13875.1 254.376   1
   8  -1  11 1326.87 161.824   1
   8  -1  13 1610.31 167.407   1
   8  -1  15 2724.19 111.349   1
   8  -2 -16 547.938 137.298   1
   8   2 -14 181.844 126.330   1
   8  -2 -12 21.9978 133.050   1
   8  -2 -10 5400.69 214.736   1
   8   2  -8 4531.31 179.366   1
   8   2  -6 3319.05 204.906   1
   8   2  -4 903.864 170.317   1
  -8   2  -2 2488.24 244.539  -2
   8  -2  -2 2488.24 244.539   1
  -8   2   0 14020.0 315.286  -2
   8  -2   0 14020.0 315.286   1
  -8  -2   2 2456.69 300.274  -2
   8   2   2 2456.69 300.274   1
   8   2   4 123.401 196.504   1
   8   2   6 758.178 218.083   1
   8  -2   8 9060.40 189.112   1
   8  -2  10 3289.72 196.381   1
   8  -2  12 541.383 134.922   1
   8  -2  14 80.9029 119.004   1
   8  -3 -15 9175.53 202.463   1
   8  -3 -13 1929.16 167.576   1
   8   3 -11 3515.93 178.944   1
   8  -3  -9 11993.7 273.111   1
   8  -3  -7 4378.23 344.250   1
   8  -3  -5 8700.58 265.950   1
  -8   3  -3 18447.6 375.911  -2
   8  -3  -3 18447.6 375.911   1
  -8   3  -1 24859.7 573.898  -2
   8  -3  -1 24859.7 573.898   1
  -8   3   1 24670.3 481.143  -2
   8  -3   1 24670.3 481.143   1
  -8  -3   3 20451.2 463.287  -2
   8   3   3 20451.2 463.287   1
   8  -3   5 14832.6 392.707   1
   8  -3   7 4655.49 160.295   1
   8  -3   9 7187.59 240.887   1
   8  -3  11 4560.71 192.777   1
   8  -3  13 2961.97 178.252   1
   8   3  15 7313.82 209.663   1
   8  -4 -14 6181.14 220.751   1
   8  -4 -12 3937.43 204.381   1
   8  -4 -10 1404.43 163.365   1
   8  -4  -8 4259.46 174.420   1
   8  -4  -6 3924.29 322.840   1
   8   4  -4 23571.8 390.758   1
  -8   4  -2 18212.4 613.313  -2
   8  -4  -2 18212.4 613.313   1
  -8   4   0 50480.9 672.561  -2
   8  -4   0 50480.9 672.561   1
  -8  -4   2 21306.3 516.535  -2
   8   4   2 21306.3 516.535   1
   8  -4   4 9276.07 327.452   1
   8   4   6 12818.1 374.878   1
   8  -4   8 1116.58 179.496   1
   8  -4  10 1189.11 167.530   1
   8  -4  12 8212.29 202.309   1
   8  -4  14 1857.94 121.220   1
   8  -5 -15 989.514 122.570   1
   8  -5 -13 391.185 177.244   1
   8   5 -11 264.167 166.572   1
   8  -5  -9 73.3064 116.849   1
   8  -5  -7 9166.34 195.623   1
   8  -5  -5 2776.23 290.261   1
  -8   5  -3 13457.6 504.279  -2
   8  -5  -3 13457.6 504.279   1
  -8   5  -1 572.231 321.266  -2
   8  -5  -1 572.231 321.266   1
  -8   5   1 546.540 195.179  -2
   8  -5   1 546.540 195.179   1
  -8  -5   3 14949.7 405.376  -2
   8   5   3 14949.7 405.376   1
   8   5   5 7390.21 451.927   1
   8  -5   7 4480.63 194.545   1
   8  -5   9 121.687 157.736   1
   8  -5  11 468.244 143.768   1
   8   5  13 1119.67 110.265   1
   8  -6 -14 3780.89 179.527   1
   8  -6 -12 1111.91 137.938   1
   8  -6 -10 10605.1 231.443   1
   8  -6  -8 4887.48 196.214   1
   8  -6  -6 730.323 208.431   1
   8  -6  -4 6395.64 366.400   1
  -8   6  -2 2765.04 360.892  -2
   8  -6  -2 2765.04 360.892   1
  -8   6   0 415.796 169.202  -2
   8  -6   0 415.796 169.202   1
  -8  -6   2 3171.75 442.585  -2
   8   6   2 3171.75 442.585   1
   8   6   4 3541.40 367.298   1
   8  -6   6 1544.97 152.222   1
   8  -6   8 6562.77 189.493   1
   8  -6  10 3403.99 183.251   1
   8  -6  12 3911.37 153.193   1
   8   6  14 348.580 97.3049   1
   8  -7 -15 17531.8 304.502   1
   8  -7 -13 1416.06 166.705   1
   8  -7 -11 7186.85 210.225   1
   8  -7  -9 3130.56 163.076   1
   8  -7  -7 1443.42 162.685   1
   8  -7  -5 15536.9 504.316   1
  -8   7  -3 3939.67 378.067  -2
   8  -7  -3 3939.67 378.067   1
  -8   7  -1 16112.7 630.739  -2
   8  -7  -1 16112.7 630.739   1
  -8   7   1 16428.4 481.013  -2
   8  -7   1 16428.4 481.013   1
  -8  -7   3 4556.92 456.899  -2
   8   7   3 4556.92 456.899   1
   8  -7   5 3054.75 165.842   1
   8  -7   7 2927.38 158.023   1
   8  -7   9 918.263 131.743   1
   8  -7  11 6413.90 185.997   1
   8   7  13 7204.71 190.442   1
   8  -8 -14 322.051 116.449   1
   8  -8 -12 80.9780 114.596   1
   8  -8 -10 1101.77 133.334   1
   8  -8  -8 1510.22 149.697   1
   8  -8  -6 699.094 131.222   1
   8  -8  -4 16528.9 502.292   1
  -8   8  -2 4812.18 407.225  -2
   8  -8  -2 4812.18 407.225   1
  -8   8   0 18183.1 471.157  -2
   8  -8   0 18183.1 471.157   1
  -8  -8   2 5141.26 476.811  -2
   8   8   2 5141.26 476.811   1
   8  -8   4 14443.3 248.688   1
   8  -8   6 6140.64 211.619   1
   8  -8   8 442.722 128.755   1
   8   8  10 2824.95 134.890   1
   8   8  12 179.544 139.937   1
   8  -9 -13 6274.11 300.411   1
   8  -9 -11 8336.82 252.633   1
   8  -9  -9 3167.92 158.797   1
   8  -9  -7 3275.01 175.486   1
   8  -9  -5 4086.69 160.789   1
  -8   9  -3 4218.32 226.309  -2
   8  -9  -3 4218.32 226.309   1
  -8   9  -1 5732.82 445.809  -2
   8  -9  -1 5732.82 445.809   1
  -8  -9   3 4059.16 239.201  -2
   8   9   3 4059.16 239.201   1
   8  -9   5 3826.57 187.444   1
   8  -9   7 12045.9 250.734   1
   8   9   9 23.2856 134.753   1
   8   9  11 18856.4 239.844   1
   8   9  13 266.639 102.494   1
   8 -10 -14 4252.63 189.482   1
   8 -10 -12 3639.09 170.856   1
   8 -10 -10 11612.0 293.633   1
   8 -10  -8 26398.6 323.321   1
   8 -10  -6 5930.16 229.797   1
  -8 -10  -4 26365.6 415.618  -2
   8  10  -4 26365.6 415.618   1
   8 -10  -4 18658.8 367.633   1
  -8  10  -2 13185.3 330.529  -2
   8 -10  -2 13185.3 330.529   1
  -8  10   0 26476.9 372.161  -2
   8 -10   0 26476.9 372.161   1
  -8 -10   2 12520.2 390.617  -2
   8  10   2 12520.2 390.617   1
  -8 -10   4 25389.7 347.414  -2
   8  10   4 25389.7 347.414   1
   8 -10   6 20629.0 303.499   1
   8  10   8 4015.34 216.379   1
   8  10  10 11939.3 259.489   1
   8  10  12-19.6361 84.4511   1
   8 -11 -13 4208.56 213.492   1
   8 -11 -11 1172.02 148.753   1
   8 -11  -9 7696.95 187.444   1
   8 -11  -7 2634.27 181.102   1
   8 -11  -5 15316.3 318.656   1
  -8  11  -3 5458.54 231.479  -2
   8 -11  -3 5458.54 231.479   1
  -8  11  -1 4117.34 250.550  -2
   8 -11  -1 4117.34 250.550   1
  -8  11   1 3546.46 245.330  -2
   8 -11   1 3546.46 245.330   1
  -8 -11   3 5239.46 274.599  -2
   8  11   3 5239.46 274.599   1
   8 -11   5 9378.22 228.526   1
   8  11   7 14434.2 315.257   1
   8  11   9 2311.96 182.172   1
   8  11  11 8477.40 197.411   1
   8 -12 -12 1525.27 122.121   1
   8 -12 -10 5370.68 204.447   1
   8 -12  -8 1013.22 129.273   1
   8 -12  -6 11783.2 275.856   1
  -8  12  -4 5409.51 348.427  -2
   8 -12  -4 5409.51 348.427   1
   8 -12  -4 2305.61 296.537   1
  -8 -12  -2 10927.3 286.388  -2
   8  12  -2 10927.3 286.388   1
  -8 -12   0 343.106 172.683  -2
   8  12   0 343.106 172.683   1
  -8 -12   2 11304.1 286.861  -2
   8  12   2 11304.1 286.861   1
  -8  12   4 5718.58 368.277  -2
   8 -12   4 5718.58 368.277   1
   8  12   4 2873.77 283.873   1
   8  12   6 2677.47 201.446   1
   8  12   8 2140.75 183.232   1
   8  12  10 5651.43 184.246   1
   8  12  12 144.870 136.926   1
   8 -13 -11 5436.80 164.545   1
   8 -13  -9 9045.65 329.010   1
   8 -13  -7 1166.53 150.778   1
   8 -13  -5 4359.00 201.974   1
  -8  13  -3 2657.45 195.164  -2
   8 -13  -3 2657.45 195.164   1
  -8 -13  -1 5350.25 247.278  -2
   8  13  -1 5350.25 247.278   1
  -8 -13   1 5190.44 248.157  -2
   8  13   1 5190.44 248.157   1
  -8 -13   3 3216.06 231.556  -2
   8  13   3 3216.06 231.556   1
   8  13   5 5469.96 226.594   1
   8  13   7 10350.1 257.134   1
   8  13   9 14.0385 135.138   1
   8  13  11 17737.2 218.504   1
   8 -14 -10 6843.67 250.910   1
   8 -14  -8 3750.82 161.170   1
   8 -14  -6 76.1665 131.256   1
  -8 -14  -4 14524.6 293.041  -2
   8  14  -4 14524.6 293.041   1
   8 -14  -4 9462.17 393.966   1
  -8 -14  -2 5571.82 222.908  -2
   8  14  -2 5571.82 222.908   1
  -8 -14   0 56089.8 526.610  -2
   8  14   0 56089.8 526.610   1
  -8 -14   2 5439.88 276.298  -2
   8  14   2 5439.88 276.298   1
   8 -14   4 5021.17 218.965   1
   8  14   6 1683.82 166.916   1
   8  14   8 628.360 137.468   1
   8  14  10 8062.30 133.710   1
   8 -15 -11 1123.47 114.818   1
   8 -15  -9 395.100 163.534   1
   8 -15  -7 844.038 128.502   1
   8 -15  -5 1588.47 149.771   1
  -8 -15  -3 6935.94 199.341  -2
   8  15  -3 6935.94 199.341   1
  -8 -15  -1 1581.77 177.062  -2
   8  15  -1 1581.77 177.062   1
  -8 -15   1 1869.35 232.307  -2
   8  15   1 1869.35 232.307   1
  -8 -15   3 7444.94 370.878  -2
   8  15   3 7444.94 370.878   1
   8 -15   3 2578.69 263.528   1
   8 -15   5 2269.38 174.844   1
   8  15   7 3562.59 136.888   1
   8  15   9 908.405 85.8413   1
   8 -16 -10 4368.48 159.988   1
   8 -16  -8 2863.65 201.528   1
   8 -16  -6 8157.17 192.450   1
   8 -16  -4 5323.45 181.154   1
  -8 -16  -2 3301.47 170.088  -2
   8  16  -2 3301.47 170.088   1
  -8 -16   0 1275.31 180.439  -2
   8  16   0 1275.31 180.439   1
  -8  16   2 3687.48 242.450  -2
   8 -16   2 3687.48 242.450   1
   8 -16   4 541.386 148.112   1
   8 -16   6 10436.5 224.432   1
   8 -16   8 1368.01 113.439   1
   8 -17  -9 8926.46 202.566   1
   8 -17  -7 3960.93 211.669   1
   8 -17  -5 7079.94 172.384   1
  -8  17  -3 4847.78 184.353  -2
   8 -17  -3 4847.78 184.353   1
  -8 -17  -1 14384.1 331.196  -2
   8  17  -1 14384.1 331.196   1
  -8  17   1 14332.5 337.339  -2
   8 -17   1 14332.5 337.339   1
  -8 -17   3 5849.31 284.743  -2
   8  17   3 5849.31 284.743   1
   8 -17   3 1222.54 215.518   1
   8 -17   5 8476.07 201.586   1
   8 -17   7 3597.78 128.968   1
   8 -18  -6 999.183 159.397   1
   8 -18  -4 2787.06 210.787   1
  -8  18  -2 2168.23 280.714  -2
   8 -18  -2 2168.23 280.714   1
  -8  18   0 3270.48 337.591  -2
   8 -18   0 3270.48 337.591   1
  -8  18   2 2309.67 178.527  -2
   8 -18   2 2309.67 178.527   1
   8 -18   4 379.220 110.844   1
   8 -18   6 1994.25 105.782   1
   8 -19  -5 2115.61 157.202   1
   8 -19  -3 4191.61 214.804   1
  -8  19  -1 5003.06 311.487  -2
   8 -19  -1 5003.06 311.487   1
  -8  19   1 4944.48 305.309  -2
   8 -19   1 4944.48 305.309   1
  -8 -19   3 4067.77 192.416  -2
   8  19   3 4067.77 192.416   1
   8 -19   3 1700.54 170.180   1
   8 -19   5 1584.73 141.629   1
  -8  20  -2 9095.04 265.547  -2
   8 -20  -2 9095.04 265.547   1
  -8  20   0 4985.79 270.513  -2
   8 -20   0 4985.79 270.513   1
  -8  20   2 8907.12 256.462  -2
   8 -20   2 8907.12 256.462   1
   9  -1 -14 1865.71 167.945   1
   9   1 -12 6170.85 169.726   1
   9   1 -10 327.648 145.158   1
   9   1  -8 10916.7 260.409   1
   9  -1  -6 6047.85 220.503   1
   9   1  -4 29440.1 449.191   1
  -9   1  -2 48699.2 627.931  -2
   9  -1  -2 48699.2 627.931   1
  -9  -1   2 55079.2 770.934  -2
   9   1   2 55079.2 770.934   1
   9  -1   4 39288.6 322.819   1
   9  -1   6 3875.83 176.515   1
   9  -1   8 7437.79 199.785   1
   9  -1  10 7653.01 176.828   1
   9  -1  12 2397.51 164.840   1
   9   2 -13 7658.00 169.073   1
   9   2 -11 4177.07 168.648   1
   9  -2  -9 6037.72 208.081   1
   9  -2  -7 6773.30 226.546   1
   9  -2  -5 11983.3 242.057   1
  -9   2  -3 11519.8 339.540  -2
   9  -2  -3 11519.8 339.540   1
  -9   2  -1 3804.86 420.686  -2
   9  -2  -1 3804.86 420.686   1
  -9  -2   1 4382.06 371.432  -2
   9   2   1 4382.06 371.432   1
  -9  -2   3 12515.7 418.590  -2
   9   2   3 12515.7 418.590   1
   9   2   3 10733.0 322.081   1
   9  -2   5 5009.41 158.248   1
   9  -2   7 10712.7 230.124   1
   9  -2   9 4697.07 197.981   1
   9  -2  11 300.455 121.883   1
   9  -2  13 5322.81 156.076   1
   9  -3 -14 110.546 152.943   1
   9  -3 -12 1256.97 135.459   1
   9  -3 -10 10704.2 261.636   1
   9  -3  -8 14886.1 319.093   1
   9   3  -6 334.438 231.857   1
   9  -3  -4 3030.67 163.686   1
  -9   3  -2 10932.8 516.221  -2
   9  -3  -2 10932.8 516.221   1
  -9   3   0 835.280 257.616  -2
   9  -3   0 835.280 257.616   1
  -9  -3   2 12319.7 441.292  -2
   9   3   2 12319.7 441.292   1
   9  -3   4 7080.54 169.250   1
   9  -3   6 6499.11 232.825   1
   9  -3   8 17280.0 309.578   1
   9  -3  10 2273.46 157.256   1
   9  -3  12 4588.85 140.484   1
   9  -4 -13 2517.40 164.611   1
   9  -4 -11 453.883 138.097   1
   9  -4  -9 1168.08 171.982   1
   9  -4  -7 11474.8 362.255   1
   9  -4  -5 8561.09 204.833   1
  -9  -4  -3 10482.4 251.436  -2
   9   4  -3 10482.4 251.436   1
  -9   4  -1 18967.6 705.468  -2
   9  -4  -1 18967.6 705.468   1
  -9  -4   1 20731.1 872.567  -2
   9   4   1 20731.1 872.567   1
  -9   4   3 11613.9 241.164  -2
   9  -4   3 11613.9 241.164   1
   9  -4   5 18327.3 322.021   1
   9  -4   7 8463.16 242.100   1
   9  -4   9 1004.93 153.744   1
   9  -4  11 494.121 119.688   1
   9  -4  13 4602.35 132.460   1
   9  -5 -14 1043.10 153.005   1
   9  -5 -12 11028.0 266.579   1
   9  -5 -10 7003.98 213.990   1
   9  -5  -8 13717.7 251.264   1
   9  -5  -6 18086.5 297.780   1
   9  -5  -4 9208.64 213.185   1
  -9   5  -2 21725.1 377.554  -2
   9  -5  -2 21725.1 377.554   1
  -9   5   0 5828.93 191.097  -2
   9  -5   0 5828.93 191.097   1
  -9  -5   2 21953.5 305.875  -2
   9   5   2 21953.5 305.875   1
   9  -5   4 20566.4 314.938   1
   9  -5   6 190.183 153.317   1
   9  -5   8 23994.8 336.653   1
   9  -5  10 5844.10 184.889   1
   9  -5  12 4880.26 130.797   1
   9  -6 -13 9114.45 201.416   1
   9  -6 -11 4371.98 216.397   1
   9  -6  -9 2527.68 144.500   1
   9  -6  -7 7631.08 211.137   1
   9  -6  -5 14878.2 279.573   1
  -9   6  -3 16658.6 384.100  -2
   9  -6  -3 16658.6 384.100   1
  -9   6  -1 14033.3 368.733  -2
   9  -6  -1 14033.3 368.733   1
  -9   6   1 14915.4 337.101  -2
   9  -6   1 14915.4 337.101   1
  -9  -6   3 17118.4 255.276  -2
   9   6   3 17118.4 255.276   1
   9  -6   5 1784.56 162.008   1
   9  -6   7 13922.4 271.886   1
   9  -6   9 629.203 138.567   1
   9  -6  11 1254.14 116.753   1
   9   6  13 6969.32 201.023   1
   9  -7 -12 7378.71 317.677   1
   9  -7 -10 1187.99 279.871   1
   9  -7  -8 2613.93 149.388   1
   9  -7  -6 511.316 139.589   1
   9  -7  -4 1541.65 189.286   1
  -9   7  -2 656.448 248.899  -2
   9  -7  -2 656.448 248.899   1
   9  -7  -2 261.515 246.315   1
  -9   7   0 378.627 145.220  -2
   9  -7   0 378.627 145.220   1
  -9  -7   2 898.922 180.710  -2
   9   7   2 898.922 180.710   1
   9   7   4 613.727 149.806   1
   9   7   6 887.170 149.203   1
   9  -7   8 470.952 114.614   1
   9  -7  10 2158.28 132.473   1
   9   7  12 4026.41 142.427   1
   9  -8 -13 3247.04 193.934   1
   9  -8 -11 4829.62 303.813   1
   9  -8  -9 2275.90 162.528   1
   9  -8  -7 5882.76 185.902   1
   9  -8  -5 945.359 170.515   1
  -9   8  -3 6578.95 289.761  -2
   9  -8  -3 6578.95 289.761   1
  -9   8  -1 13931.4 440.015  -2
   9  -8  -1 13931.4 440.015   1
  -9  -8   1 13824.9 361.345  -2
   9   8   1 13824.9 361.345   1
  -9  -8   3 6071.33 236.752  -2
   9   8   3 6071.33 236.752   1
   9   8   5 1459.54 154.538   1
   9  -8   7 5816.85 183.579   1
   9  -8   9 7232.79 151.037   1
   9   8  11 473.213 120.155   1
   9  -9 -12 17010.3 370.254   1
   9  -9 -10 811.529 140.020   1
   9  -9  -8 4866.60 194.241   1
   9  -9  -6 7430.70 199.383   1
   9  -9  -4 1456.81 178.044   1
  -9   9  -2 5753.16 300.218  -2
   9  -9  -2 5753.16 300.218   1
  -9  -9   0 1399.87 161.805  -2
   9   9   0 1399.87 161.805   1
  -9  -9   2 5307.45 293.985  -2
   9   9   2 5307.45 293.985   1
   9  -9   4 2038.94 155.624   1
   9  -9   6 3139.84 163.619   1
   9  -9   8 6430.22 169.732   1
   9   9  10 6468.02 177.818   1
   9   9  12 8374.88 217.836   1
   9 -10 -11 2341.90 130.032   1
   9 -10  -9 740.106 104.810   1
   9 -10  -7 317.844 114.679   1
   9 -10  -5 5231.94 210.603   1
  -9  10  -3 13235.4 323.970  -2
   9 -10  -3 13235.4 323.970   1
  -9 -10  -1 43793.6 548.061  -2
   9  10  -1 43793.6 548.061   1
  -9 -10   1 42297.1 652.758  -2
   9  10   1 42297.1 652.758   1
  -9 -10   3 12077.6 264.043  -2
   9  10   3 12077.6 264.043   1
   9 -10   5 1522.00 145.071   1
   9 -10   7 1068.30 126.679   1
   9  10   9 4011.14 174.025   1
   9  10  11 1317.81 163.470   1
   9 -11 -10 3243.68 145.578   1
   9 -11  -8 9021.66 175.639   1
   9 -11  -6 1637.43 151.224   1
   9 -11  -4 3656.98 158.005   1
  -9 -11  -2 21430.5 342.225  -2
   9  11  -2 21430.5 342.225   1
  -9  11   0 6318.62 231.869  -2
   9 -11   0 6318.62 231.869   1
  -9 -11   2 21869.8 412.743  -2
   9  11   2 21869.8 412.743   1
   9 -11   4 3291.60 158.436   1
   9 -11   6 292.755 118.648   1
   9  11   8 8351.33 214.442   1
   9  11  10 2795.75 126.504   1
   9 -12  -9 1601.23 118.199   1
   9 -12  -7 3574.39 158.958   1
   9 -12  -5 6964.80 208.876   1
  -9 -12  -3 28327.4 386.400  -2
   9  12  -3 28327.4 386.400   1
   9 -12  -3 9380.85 370.968   1
  -9 -12  -1 5472.02 233.292  -2
   9  12  -1 5472.02 233.292   1
  -9 -12   1 5442.09 230.004  -2
   9  12   1 5442.09 230.004   1
  -9 -12   3 30007.3 390.595  -2
   9  12   3 30007.3 390.595   1
   9 -12   5 189.667 114.104   1
   9  12   7 4330.42 181.239   1
   9  12   9 1738.18 122.421   1
   9 -13 -10 1301.44 128.746   1
   9 -13  -8 2252.74 100.952   1
   9 -13  -6 5373.93 145.214   1
   9 -13  -4 3452.04 150.612   1
  -9 -13  -2 4634.00 194.981  -2
   9  13  -2 4634.00 194.981   1
  -9 -13   0 998.510 152.231  -2
   9  13   0 998.510 152.231   1
  -9 -13   2 4517.30 189.698  -2
   9  13   2 4517.30 189.698   1
   9 -13   4 9729.96 184.085   1
   9  13   6 1149.02 141.436   1
   9  13   8 1834.10 130.842   1
   9 -14  -9 1870.56 143.263   1
   9 -14  -7 1719.17 95.3030   1
   9 -14  -5 2213.39 116.357   1
  -9 -14  -3 1939.96 179.612  -2
   9  14  -3 1939.96 179.612   1
   9 -14  -3 456.730 205.512   1
  -9 -14  -1 2685.30 175.602  -2
   9  14  -1 2685.30 175.602   1
  -9 -14   1 3049.12 174.174  -2
   9  14   1 3049.12 174.174   1
  -9 -14   3 2509.19 180.672  -2
   9  14   3 2509.19 180.672   1
   9 -14   3 1729.86 212.706   1
   9 -14   5 90.5964 123.616   1
   9  14   7 360.602 109.657   1
   9  14   9 2206.86 127.951   1
   9 -15  -8 3759.83 171.064   1
   9 -15  -6 9775.56 180.792   1
   9 -15  -4 3445.93 120.792   1
  -9  15  -2 17935.2 240.002  -2
   9 -15  -2 17935.2 240.002   1
  -9  15   0 7915.66 177.190  -2
   9 -15   0 7915.66 177.190   1
  -9 -15   2 17542.8 309.140  -2
   9  15   2 17542.8 309.140   1
   9 -15   4 14005.1 237.514   1
   9 -15   6 2471.89 127.505   1
   9  15   8 7223.68 184.049   1
   9 -16  -7 10827.8 234.030   1
   9 -16  -5 751.040 97.5376   1
  -9 -16  -3 16678.2 212.146  -2
   9  16  -3 16678.2 212.146   1
   9 -16  -3 6912.22 267.308   1
  -9 -16  -1 6024.44 166.831  -2
   9  16  -1 6024.44 166.831   1
  -9  16   1 5981.19 227.864  -2
   9 -16   1 5981.19 227.864   1
  -9 -16   3 18358.5 358.210  -2
   9  16   3 18358.5 358.210   1
   9 -16   3 9382.37 277.701   1
   9 -16   5 6769.31 155.575   1
   9  16   7 5980.95 170.431   1
   9 -17  -6 1238.29 123.412   1
   9 -17  -4 542.024 145.300   1
  -9  17  -2 7096.75 133.364  -2
   9 -17  -2 7096.75 133.364   1
  -9  17   0 182.738 136.558  -2
   9 -17   0 182.738 136.558   1
  -9  17   2 7212.66 187.399  -2
   9 -17   2 7212.66 187.399   1
   9 -17   4 636.092 94.1600   1
   9 -18  -3 3292.67 161.843   1
  -9  18  -1 9663.29 291.397  -2
   9 -18  -1 9663.29 291.397   1
  -9  18   1 9594.43 287.713  -2
   9 -18   1 9594.43 287.713   1
  10   0 -12 4978.62 227.141   1
  10   0 -10 3110.82 285.384   1
  10   0  -8 3285.27 344.872   1
  10   0  -6 12768.5 511.888   1
  10   0  -4 10396.0 487.599   1
 -10   0  -2 20835.1 687.042  -2
  10   0  -2 20835.1 687.042   1
 -10   0   0 85761.0 683.940  -2
  10   0   0 85761.0 683.940   1
 -10   0   2 20253.6 600.780  -2
  10   0   2 20253.6 600.780   1
  10   0   4 6114.71 360.020   1
  10   0   6 13539.8 455.775   1
  10   0   8 2037.88 265.724   1
  10   0  10 1174.56 208.396   1
  10   0  12 3777.94 169.764   1
  10   1 -11 2632.42 168.924   1
  10  -1  -9 5470.64 248.711   1
  10  -1  -7 1156.50 217.563   1
  10   1  -5 4156.24 263.050   1
 -10  -1  -3 7460.00 347.470  -2
  10   1  -3 7460.00 347.470   1
 -10   1  -1 28926.3 470.313  -2
  10  -1  -1 28926.3 470.313   1
 -10   1   1 28147.6 572.140  -2
  10  -1   1 28147.6 572.140   1
 -10   1   3 7846.38 317.091  -2
  10  -1   3 7846.38 317.091   1
  10  -1   5 216.539 148.700   1
  10  -1   7 5467.28 193.715   1
  10  -1   9 174.892 148.399   1
  10  -1  11 6327.05 172.958   1
  10  -2 -12 690.866 112.235   1
  10   2 -10 909.652 169.294   1
  10   2  -8 2514.90 225.492   1
  10   2  -6 255.248 205.140   1
  10   2  -4 5668.36 287.582   1
 -10   2  -2 15250.8 321.175  -2
  10  -2  -2 15250.8 321.175   1
 -10   2   0 2365.48 224.547  -2
  10  -2   0 2365.48 224.547   1
 -10   2   2 15208.9 395.814  -2
  10  -2   2 15208.9 395.814   1
  10  -2   4 2958.33 176.621   1
  10  -2   6 3054.96 177.164   1
  10  -2   8 1013.00 139.256   1
  10  -2  10 1373.28 142.786   1
  10  -2  12 107.193 80.5689   1
  10  -3 -11 2151.86 154.881   1
  10   3  -9 15278.9 329.959   1
  10   3  -7 6845.60 287.935   1
  10   3  -5 10083.7 332.650   1
 -10   3  -3 14841.3 294.520  -2
  10  -3  -3 14841.3 294.520   1
 -10   3  -1 1057.60 255.498  -2
  10  -3  -1 1057.60 255.498   1
 -10   3   1 1193.43 262.744  -2
  10  -3   1 1193.43 262.744   1
 -10   3   3 14998.0 301.029  -2
  10  -3   3 14998.0 301.029   1
  10  -3   5 7003.49 212.328   1
  10  -3   7 14203.4 256.095   1
  10  -3   9 2298.33 139.615   1
  10  -3  11 18469.3 238.780   1
  10  -4 -12 1675.58 191.196   1
  10   4 -10 17769.8 306.133   1
  10   4  -8 918.453 186.308   1
  10   4  -6 207.764 194.000   1
  10  -4  -4 11266.8 243.139   1
 -10   4  -2 13569.3 306.619  -2
  10  -4  -2 13569.3 306.619   1
 -10   4   0 58168.0 582.434  -2
  10  -4   0 58168.0 582.434   1
 -10  -4   2 13903.6 259.358  -2
  10   4   2 13903.6 259.358   1
  10  -4   4 8092.19 277.936   1
  10  -4   6 1380.96 152.143   1
  10  -4   8 7699.03 194.923   1
  10  -4  10 6990.80 153.987   1
  10  -5 -11 1043.58 209.301   1
  10   5  -9 4274.69 202.264   1
  10  -5  -7 6467.82 178.660   1
  10  -5  -5 4407.55 173.844   1
 -10   5  -3 15929.1 295.585  -2
  10  -5  -3 15929.1 295.585   1
 -10   5  -1 6484.88 337.702  -2
  10  -5  -1 6484.88 337.702   1
 -10  -5   1 6295.17 272.715  -2
  10   5   1 6295.17 272.715   1
 -10  -5   3 16279.3 290.503  -2
  10   5   3 16279.3 290.503   1
  10  -5   5 5574.75 243.883   1
  10  -5   7 6147.26 184.347   1
  10  -5   9 1843.57 123.536   1
  10  -5  11 1803.17 102.794   1
  10  -6 -12 573.384 147.048   1
  10   6 -10 5639.21 182.034   1
  10  -6  -8 4106.23 143.837   1
  10  -6  -6 1767.88 143.738   1
  10  -6  -4 19421.3 289.341   1
 -10   6  -2 23618.5 435.210  -2
  10  -6  -2 23618.5 435.210   1
 -10  -6   0 25422.5 327.941  -2
  10   6   0 25422.5 327.941   1
 -10  -6   2 24081.2 309.574  -2
  10   6   2 24081.2 309.574   1
  10  -6   4 13075.5 235.283   1
  10  -6   6 6883.88 246.291   1
  10  -6   8 831.699 119.390   1
  10  -6  10 2835.62 108.032   1
  10  -7 -11 703.004 172.435   1
  10  -7  -9 25289.9 232.803   1
  10  -7  -7 929.418 118.095   1
  10  -7  -5 7957.49 200.250   1
 -10   7  -3 20093.8 360.881  -2
  10  -7  -3 20093.8 360.881   1
 -10   7  -1 25479.1 424.461  -2
  10  -7  -1 25479.1 424.461   1
 -10  -7   1 26336.4 431.698  -2
  10   7   1 26336.4 431.698   1
 -10  -7   3 20080.3 298.311  -2
  10   7   3 20080.3 298.311   1
  10  -7   5 4283.02 165.548   1
  10  -7   7 15791.8 294.129   1
  10  -7   9 13114.4 229.031   1
  10  -8 -10 7304.36 281.077   1
  10  -8  -8 587.793 96.3893   1
  10  -8  -6 99.1692 112.127   1
  10  -8  -4 6459.50 219.894   1
 -10   8  -2 3918.48 258.771  -2
  10  -8  -2 3918.48 258.771   1
 -10  -8   0 5807.84 232.093  -2
  10   8   0 5807.84 232.093   1
 -10  -8   2 3801.03 204.945  -2
  10   8   2 3801.03 204.945   1
  10  -8   4 2002.44 139.691   1
  10  -8   6 2870.33 136.719   1
  10  -8   8 2632.14 148.351   1
  10   8  10 9545.82 253.634   1
  10  -9  -9 5599.56 258.987   1
  10  -9  -7 288.650 99.1644   1
  10  -9  -5 460.188 135.297   1
 -10   9  -3 2502.54 211.923  -2
  10  -9  -3 2502.54 211.923   1
 -10  -9  -1 121.738 159.694  -2
  10   9  -1 121.738 159.694   1
 -10  -9   1 25.6711 188.213  -2
  10   9   1 25.6711 188.213   1
 -10  -9   3 2373.25 176.485  -2
  10   9   3 2373.25 176.485   1
  10  -9   5 893.850 121.425   1
  10  -9   7 1911.16 114.842   1
  10  -9   9 3096.54 117.742   1
  10  10 -10 1435.62 125.796   1
  10 -10  -8 8501.94 173.331   1
  10 -10  -6 2313.35 140.860   1
  10 -10  -4 11837.1 207.752   1
 -10 -10  -2 7692.18 272.088  -2
  10  10  -2 7692.18 272.088   1
 -10  10   0 4456.35 229.455  -2
  10 -10   0 4456.35 229.455   1
 -10 -10   2 8192.04 275.041  -2
  10  10   2 8192.04 275.041   1
  10 -10   4 3908.62 148.277   1
  10 -10   6 14952.8 200.023   1
  10  10   8 1565.98 88.1107   1
  10  11  -9 6343.93 183.403   1
  10 -11  -7 3148.11 132.778   1
  10 -11  -5 23007.9 293.734   1
 -10 -11  -3 7800.96 237.350  -2
  10  11  -3 7800.96 237.350   1
 -10 -11  -1 8156.76 290.536  -2
  10  11  -1 8156.76 290.536   1
 -10 -11   1 8056.60 285.761  -2
  10  11   1 8056.60 285.761   1
 -10 -11   3 8984.93 240.051  -2
  10  11   3 8984.93 240.051   1
  10 -11   5 15234.9 198.794   1
  10 -11   7 2053.16 93.8153   1
  10  12  -8 3256.45 153.636   1
  10  12  -6 187.434 100.884   1
  10 -12  -4 2612.73 144.549   1
 -10 -12  -2 2794.33 196.973  -2
  10  12  -2 2794.33 196.973   1
 -10 -12   0 8717.60 245.154  -2
  10  12   0 8717.60 245.154   1
 -10 -12   2 3677.53 195.961  -2
  10  12   2 3677.53 195.961   1
  10 -12   4 510.090 115.519   1
  10 -12   6 835.655 82.6082   1
  10  13  -7 246.626 111.199   1
  10 -13  -5 3265.49 129.773   1
 -10  13  -3 2119.99 211.779  -2
  10 -13  -3 2119.99 211.779   1
  10  13  -3 2109.62 204.858   1
 -10 -13  -1 3257.67 197.216  -2
  10  13  -1 3257.67 197.216   1
 -10 -13   1 3541.52 191.194  -2
  10  13   1 3541.52 191.194   1
  10 -13   3 125.435 104.215   1
  10  13   5 3662.50 197.617   1
  10  13   7 2255.07 134.313   1
  10  14  -6 395.214 74.3757   1
  10 -14  -4 5874.69 115.407   1
 -10 -14  -2 6968.18 186.502  -2
  10  14  -2 6968.18 186.502   1
 -10  14   0 22807.2 291.070  -2
  10 -14   0 22807.2 291.070   1
 -10  14   2 7033.65 182.195  -2
  10 -14   2 7033.65 182.195   1
  10  14   4 3404.62 187.829   1
  10  14   6 1518.62 136.146   1
  10 -15  -3 837.732 71.9636   1
 -10 -15  -1 4153.48 154.470  -2
  10  15  -1 4153.48 154.470   1
 -10  15   1 4229.76 149.645  -2
  10 -15   1 4229.76 149.645   1
  10  15   3 514.167 143.365   1
  10  15   5 3150.00 144.001   1
 -10 -16   0 3969.91 153.232  -2
  10  16   0 3969.91 153.232   1
 -10 -16   2 13767.8 252.765  -2
  10  16   2 13767.8 252.765   1
  11   1 -10 1029.28 120.626   1
  11   1  -8 866.288 155.937   1
  11   1  -6 9611.89 273.966   1
  11   1  -4 181.688 170.202   1
 -11  -1  -2 16187.5 371.114  -2
  11   1  -2 16187.5 371.114   1
 -11   1   0 4553.33 175.058  -2
  11  -1   0 4553.33 175.058   1
 -11   1   2 17453.3 271.122  -2
  11  -1   2 17453.3 271.122   1
  11   1   4 8672.39 229.178   1
  11  -1   6 1454.14 146.367   1
  11  -1   8 2831.61 141.033   1
  11  -1  10 4395.68 110.223   1
  11  -2 -11 11000.6 232.396   1
  11   2  -9 1502.65 144.099   1
  11   2  -7 5361.87 215.214   1
  11   2  -5 7726.98 261.373   1
  11   2  -3 8707.96 271.472   1
 -11   2  -1 30284.7 401.174  -2
  11  -2  -1 30284.7 401.174   1
 -11   2   1 31008.7 494.058  -2
  11  -2   1 31008.7 494.058   1
  11  -2   3 13234.8 259.182   1
  11  -2   5 3742.60 174.800   1
  11  -2   7 5896.26 179.957   1
  11  -2   9 11820.7 184.379   1
  11   3 -10 3006.47 129.859   1
  11   3  -8 2989.34 172.604   1
  11   3  -6 1189.15 174.985   1
  11   3  -4 3891.89 214.192   1
 -11   3  -2 1672.67 172.836  -2
  11  -3  -2 1672.67 172.836   1
 -11   3   0 1737.21 165.081  -2
  11  -3   0 1737.21 165.081   1
 -11   3   2 1682.12 295.832  -2
  11  -3   2 1682.12 295.832   1
  11  -3   4 2064.94 235.561   1
  11  -3   6 6151.61 188.526   1
  11  -3   8 5037.53 152.650   1
  11   4  -9 969.596 125.452   1
  11   4  -7 312.719 145.364   1
  11   4  -5 191.808 155.698   1
  11  -4  -3 371.080 116.253   1
 -11  -4  -1 9.99218 151.629  -2
  11   4  -1 9.99218 151.629   1
 -11   4   1 200.609 199.143  -2
  11  -4   1 200.609 199.143   1
  11  -4   3 660.536 203.928   1
  11  -4   5 353.153 192.483   1
  11  -4   7 159.807 110.547   1
  11  -4   9 415.983 84.0126   1
  11  -5 -10 5844.98 207.851   1
  11  -5  -8 12467.5 232.177   1
  11  -5  -6 10966.3 178.579   1
  11  -5  -4 3517.47 141.697   1
 -11  -5  -2 15059.9 252.557  -2
  11   5  -2 15059.9 252.557   1
 -11  -5   0 3949.94 151.532  -2
  11   5   0 3949.94 151.532   1
 -11  -5   2 16372.9 299.034  -2
  11   5   2 16372.9 299.034   1
  11  -5   4 10397.6 339.941   1
  11  -5   6 4055.09 237.318   1
  11  -5   8 23172.9 354.523   1
  11   6  -9 963.226 102.568   1
  11  -6  -7 4499.74 118.956   1
  11  -6  -5 631.025 102.868   1
  11  -6  -3 2178.59 128.099   1
 -11  -6  -1 3496.73 190.528  -2
  11   6  -1 3496.73 190.528   1
 -11  -6   1 3467.21 222.630  -2
  11   6   1 3467.21 222.630   1
  11  -6   3 4978.54 174.975   1
  11  -6   5 6119.58 272.354   1
  11  -6   7 469.042 151.334   1
  11   7  -8 2910.96 125.065   1
  11  -7  -6 8079.02 148.629   1
  11  -7  -4 63.8320 101.187   1
 -11  -7  -2 2572.88 164.142  -2
  11   7  -2 2572.88 164.142   1
 -11  -7   0 602.698 131.000  -2
  11   7   0 602.698 131.000   1
 -11  -7   2 2602.96 190.584  -2
  11   7   2 2602.96 190.584   1
  11  -7   4 5669.53 169.531   1
  11  -7   6 5339.51 230.028   1
  11  -7   8 4273.80 159.721   1
  11   8  -9 7312.00 183.981   1
  11  -8  -7 2076.33 87.4348   1
  11  -8  -5 7239.94 148.427   1
  11  -8  -3 8502.01 172.522   1
 -11  -8  -1 8875.44 265.788  -2
  11   8  -1 8875.44 265.788   1
 -11  -8   1 8892.91 261.204  -2
  11   8   1 8892.91 261.204   1
  11  -8   3 16347.9 246.811   1
  11  -8   5 3337.89 133.651   1
  11  -8   7 3487.15 161.656   1
  11   9  -8 8509.60 206.457   1
  11  -9  -6 2743.89 116.514   1
  11  -9  -4 3674.67 146.352   1
 -11  -9  -2 33232.4 356.050  -2
  11   9  -2 33232.4 356.050   1
 -11   9   0 9531.35 239.561  -2
  11  -9   0 9531.35 239.561   1
 -11  -9   2 34332.3 355.413  -2
  11   9   2 34332.3 355.413   1
  11  -9   4 3028.91 133.923   1
  11  -9   6 2298.93 104.076   1
  11  10  -7 827.165 129.849   1
  11  10  -5 747.990 98.1475   1
  11 -10  -3 1294.10 120.824   1
 -11 -10  -1 390.979 150.663  -2
  11  10  -1 390.979 150.663   1
 -11 -10   1 466.107 148.385  -2
  11  10   1 466.107 148.385   1
  11 -10   3 3205.92 132.502   1
  11 -10   5 88.9548 84.4913   1
  11  11  -6 512.696 75.9149   1
  11 -11  -4 4869.28 134.279   1
 -11 -11  -2 6440.01 180.107  -2
  11  11  -2 6440.01 180.107   1
 -11 -11   0 2916.46 145.474  -2
  11  11   0 2916.46 145.474   1
 -11 -11   2 6316.65 178.495  -2
  11  11   2 6316.65 178.495   1
  11 -11   4 4731.07 121.854   1
  11 -12  -5 13315.5 152.138   1
  11 -12  -3 8704.99 151.355   1
 -11 -12  -1 6848.38 180.042  -2
  11  12  -1 6848.38 180.042   1
 -11 -12   1 6683.82 181.481  -2
  11  12   1 6683.82 181.481   1
  11 -12   3 19709.7 190.894   1
  11 -13  -4 1151.36 96.7781   1
 -11 -13  -2 4733.77 125.796  -2
  11  13  -2 4733.77 125.796   1
 -11  13   0 2275.07 130.035  -2
  11 -13   0 2275.07 130.035   1
 -11 -13   2 5374.37 198.456  -2
  11  13   2 5374.37 198.456   1
  12   0  -8 10752.0 231.382   1
  12   0  -6 17.7548 157.745   1
  12   0  -4 8447.80 290.186   1
 -12   0  -2 5546.45 290.502  -2
  12   0  -2 5546.45 290.502   1
 -12   0   2 5005.04 228.010  -2
  12   0   2 5005.04 228.010   1
  12   0   4 2367.55 159.853   1
  12   0   6 5099.98 166.307   1
  12   1  -7 955.443 109.439   1
  12   1  -5 2576.31 148.208   1
  12   1  -3 10540.3 221.584   1
 -12  -1  -1 11035.1 270.090  -2
  12   1  -1 11035.1 270.090   1
 -12   1   1 10055.7 315.300  -2
  12  -1   1 10055.7 315.300   1
  12  -1   3 4711.85 198.405   1
  12   1   5 5390.79 129.131   1
  12   2  -8 315.575 81.4696   1
  12   2  -6 241.109 82.2457   1
  12   2  -4 1888.06 140.530   1
 -12  -2  -2 2308.69 172.614  -2
  12   2  -2 2308.69 172.614   1
 -12   2   0 4531.38 265.553  -2
  12  -2   0 4531.38 265.553   1
 -12   2   2 1985.89 214.091  -2
  12  -2   2 1985.89 214.091   1
  12  -2   4 355.127 137.744   1
  12  -2   6 2834.35 148.769   1
  12  -3  -7 2799.52 91.0615   1
  12  -3  -5 1943.34 102.744   1
  12   3  -3 18556.1 200.875   1
 -12   3  -1 22726.2 322.737  -2
  12  -3  -1 22726.2 322.737   1
 -12   3   1 21814.0 439.136  -2
  12  -3   1 21814.0 439.136   1
  12  -3   3 678.999 145.370   1
  12  -3   5 8167.93 218.586   1
  12   4  -6 5105.66 112.669   1
  12   4  -4 12577.5 166.847   1
 -12  -4  -2 10324.1 159.047  -2
  12   4  -2 10324.1 159.047   1
 -12   4   0 13135.1 374.662  -2
  12  -4   0 13135.1 374.662   1
 -12   4   2 9980.03 286.600  -2
  12  -4   2 9980.03 286.600   1
  12  -4   4 5501.69 200.529   1
  12  -4   6 5820.05 168.922   1
  12   5  -5 702.551 105.078   1
  12   5  -3 791.747 82.1687   1
 -12  -5  -1 2421.33 144.725  -2
  12   5  -1 2421.33 144.725   1
 -12   5   1 2437.07 221.088  -2
  12  -5   1 2437.07 221.088   1
  12  -5   3 917.265 145.563   1
  12  -5   5 4233.47 164.905   1
  12   6  -6 1388.46 127.807   1
  12  -6  -4 6662.28 128.134   1
 -12  -6  -2 3735.28 141.125  -2
  12   6  -2 3735.28 141.125   1
 -12   6   0 10743.0 192.211  -2
  12  -6   0 10743.0 192.211   1
 -12   6   2 4144.83 213.247  -2
  12  -6   2 4144.83 213.247   1
  12  -6   4 2380.30 147.495   1
  12   7  -5 287.833 113.091   1
  12  -7  -3 12564.5 165.410   1
 -12  -7  -1 15948.0 236.363  -2
  12   7  -1 15948.0 236.363   1
 -12  -7   1 16079.5 235.213  -2
  12   7   1 16079.5 235.213   1
  12  -7   3 2521.93 146.790   1
  12  -7   5 262.283 88.3621   1
  12  -8  -4 2259.76 85.0855   1
 -12   8  -2 4490.15 173.712  -2
  12  -8  -2 4490.15 173.712   1
  12   8  -2 1400.04 136.249   1
 -12  -8   0 3222.20 145.255  -2
  12   8   0 3222.20 145.255   1
  12  -8   2 3233.35 146.507   1
  12  -8   4 165.478 87.8362   1
  12  -9  -3 1433.49 78.1493   1
 -12  -9  -1 5022.78 137.992  -2
  12   9  -1 5022.78 137.992   1
 -12   9   1 5148.15 139.150  -2
  12  -9   1 5148.15 139.150   1
 -12  10   0 4164.19 172.685  -2
  12 -10   0 4164.19 172.685   1
 -12   0  -6 5444.08 206.810   2
 -12   0  -4 2769.53 206.611   2
 -12   0   4 8505.19 248.331   2
 -12   0   6 68.9291 129.330   2
 -12  -1  -7 1635.90 94.4110   2
 -12  -1  -5 5577.96 158.824   2
 -12  -1  -3 4968.84 167.529   2
 -12   1   3 10556.5 275.324   2
 -12  -1   5 2529.68 124.411   2
 -12   1   7 961.148 90.3172   2
 -12  -2  -6 3043.49 120.212   2
 -12  -2  -4 520.561 113.335   2
 -12   2   4 1799.23 180.963   2
 -12   2   6 271.108 91.8036   2
 -12   2   8 290.764 100.998   2
 -12  -3  -5 7501.80 124.512   2
 -12  -3  -3 877.752 118.192   2
 -12   3   3 18335.2 345.904   2
 -12   3   5 2014.30 172.156   2
 -12   3   7 2847.24 153.919   2
 -12  -4  -6 6623.38 196.687   2
 -12  -4  -4 5575.89 116.937   2
 -12   4   4 12738.3 290.261   2
 -12   4   6 5405.66 196.262   2
 -12  -5  -5 4137.25 120.522   2
 -12  -5  -3 857.210 88.8682   2
 -12   5   3 771.290 155.001   2
 -12   5   5 681.980 142.662   2
 -12   5   7 4718.27 154.399   2
 -12   6  -4 2290.22 88.7146   2
 -12   6   4 7005.51 216.900   2
 -12   6   6 1666.40 129.957   2
 -12   7  -3 2399.52 94.4589   2
 -12   7   3 13118.9 262.456   2
 -12   7   5 367.724 109.153   2
 -12  -8  -2 3431.46 151.509   2
 -12   8   2 1404.89 92.9337   2
 -12   8   4 2376.02 130.555   2
 -12   9   3 1580.82 112.788   2
 -11  -1 -10 4417.25 121.805   2
 -11  -1  -8 3124.25 163.594   2
 -11  -1  -6 1426.46 170.127   2
 -11  -1  -4 8867.25 268.679   2
 -11   1   4 239.229 146.602   2
 -11   1   6 9744.09 248.629   2
 -11   1   8 906.225 137.322   2
 -11   1  10 876.194 108.651   2
 -11  -2  -9 12769.4 209.882   2
 -11  -2  -7 5833.33 205.985   2
 -11  -2  -5 3814.77 208.931   2
 -11  -2  -3 13414.4 310.700   2
 -11   2   3 8602.50 242.841   2
 -11   2   5 7768.46 236.319   2
 -11   2   7 5405.27 197.780   2
 -11   2   9 1336.53 127.105   2
 -11   2  11 9891.24 198.740   2
 -11  -3  -8 5287.93 174.602   2
 -11  -3  -6 5672.03 212.843   2
 -11  -3  -4 2045.63 187.579   2
 -11   3   4 3941.76 279.657   2
 -11   3   6 1336.18 151.268   2
 -11   3   8 2868.83 154.294   2
 -11   3  10 2863.67 117.391   2
 -11  -4  -9 370.591 92.9982   2
 -11  -4  -7 148.629 129.993   2
 -11  -4  -5 304.051 152.070   2
 -11   4  -3 643.819 113.558   2
 -11   4   3 318.470 210.176   2
 -11   4   5 206.989 205.778   2
 -11   4   7 408.216 126.625   2
 -11   4   9 948.707 112.571   2
 -11  -5  -8 22633.3 260.666   2
 -11  -5  -6 4075.25 179.233   2
 -11   5  -4 10399.7 186.017   2
 -11   5   4 3503.25 264.949   2
 -11   5   6 10990.6 349.357   2
 -11   5   8 11753.0 203.649   2
 -11   5  10 5917.49 171.338   2
 -11  -6  -7 560.634 115.704   2
 -11   6  -5 6089.93 142.046   2
 -11   6  -3 4807.08 149.498   2
 -11   6   3 2306.59 154.092   2
 -11   6   5 598.982 202.824   2
 -11   6   7 4419.38 229.973   2
 -11   6   9 951.315 137.595   2
 -11  -7  -8 3220.81 171.375   2
 -11   7  -6 5648.33 121.173   2
 -11   7  -4 5030.54 140.308   2
 -11   7   4 178.306 130.294   2
 -11   7   6 7963.53 284.297   2
 -11   7   8 3053.61 174.825   2
 -11   8  -7 3159.43 100.309   2
 -11   8  -5 3081.85 110.367   2
 -11   8  -3 16528.8 213.675   2
 -11   8   3 8575.07 204.020   2
 -11   8   5 7327.06 175.632   2
 -11   8   7 2064.04 165.407   2
 -11   9  -6 2250.51 102.342   2
 -11   9  -4 2709.92 130.064   2
 -11   9   4 3791.63 151.758   2
 -11   9   6 2907.53 122.005   2
 -11 -10  -5 70.6308 83.2545   2
 -11  10  -3 3150.64 134.036   2
 -11  10   3 1311.26 121.341   2
 -11  10   5 941.108 102.333   2
 -11  11  -4 4632.54 123.763   2
 -11  11   4 5131.38 134.824   2
 -11 -11   6 203.694 112.830   2
 -11  12  -3 19853.2 198.663   2
 -11  12   3 8623.60 147.548   2
 -11 -12   5 12539.7 220.568   2
 -11  13   2 2276.93 118.354   2
 -11 -13   4 982.896 115.107   2
 -10   0 -12 3832.76 166.232   2
 -10   0 -10 1264.11 222.363   2
 -10   0  -8 2120.85 293.459   2
 -10   0  -6 13529.3 505.013   2
 -10   0  -4 5970.17 409.469   2
 -10   0   4 10692.6 451.544   2
 -10   0   6 12859.0 330.205   2
 -10   0   8 3346.60 209.390   2
 -10   0  10 2804.22 261.591   2
 -10   0  12 4492.95 221.085   2
 -10  -1 -11 6480.97 181.687   2
 -10  -1  -9 257.997 160.758   2
 -10  -1  -7 5622.73 264.355   2
 -10  -1  -5 315.079 201.931   2
 -10   1   5 3981.79 196.043   2
 -10   1   7 1085.55 155.353   2
 -10   1   9 5107.40 181.799   2
 -10   1  11 2463.66 161.973   2
 -10   1  13 4838.94 121.693   2
 -10   2 -12 31.2828 127.099   2
 -10  -2 -10 1739.61 158.423   2
 -10  -2  -8 787.773 186.033   2
 -10  -2  -6 2845.64 238.051   2
 -10  -2  -4 3130.83 246.825   2
 -10   2   4 6010.08 216.875   2
 -10   2   6 136.511 148.180   2
 -10   2   8 2664.24 166.683   2
 -10  -2  10 826.972 123.187   2
 -10   2  12 598.720 113.267   2
 -10  -3 -11 18984.6 247.893   2
 -10  -3  -9 2108.51 181.909   2
 -10  -3  -7 13719.2 341.461   2
 -10  -3  -5 7092.96 289.632   2
 -10   3   5 10327.4 248.810   2
 -10   3   7 7201.17 215.635   2
 -10   3   9 15125.3 250.555   2
 -10   3  11 2029.57 119.061   2
 -10  -3  13 14759.4 246.516   2
 -10  -4 -10 6771.89 197.127   2
 -10  -4  -8 7716.70 258.028   2
 -10  -4  -6 1300.56 200.785   2
 -10   4  -4 8433.35 215.354   2
 -10   4   4 11505.8 322.051   2
 -10   4   6 287.088 146.524   2
 -10   4   8 1010.52 144.657   2
 -10   4  10 17381.6 235.973   2
 -10   4  12 1696.00 110.131   2
 -10   5 -11 1797.27 179.808   2
 -10  -5  -9 1911.71 161.427   2
 -10   5  -7 6259.26 164.683   2
 -10   5  -5 5863.77 185.141   2
 -10   5   5 3987.14 234.298   2
 -10   5   7 6008.75 194.173   2
 -10   5   9 4288.22 160.002   2
 -10   5  11 1170.25 100.049   2
 -10   6 -10 2494.95 216.553   2
 -10   6  -8 854.962 106.340   2
 -10   6  -6 6709.77 179.226   2
 -10   6  -4 12851.4 244.023   2
 -10   6   4 20528.2 291.004   2
 -10   6   6 1742.42 193.451   2
 -10   6   8 4244.43 161.372   2
 -10   6  10 5293.26 145.398   2
 -10  -6  12 559.572 86.7410   2
 -10   7 -11 9798.13 228.926   2
 -10  -7  -9 12729.1 224.061   2
 -10   7  -7 16399.5 221.307   2
 -10   7  -5 4162.61 161.769   2
 -10   7   5 8053.21 201.184   2
 -10   7   7 1023.64 129.129   2
 -10   7   9 24989.5 259.344   2
 -10   7  11 803.704 79.4075   2
 -10   8 -10 8348.01 241.425   2
 -10   8  -8 2388.03 105.978   2
 -10   8  -6 2925.10 135.143   2
 -10   8  -4 1810.24 164.190   2
 -10   8   4 6298.03 184.369   2
 -10   8   6 163.367 119.411   2
 -10   8   8 505.540 107.500   2
 -10   8  10 8046.71 168.946   2
 -10   9  -9 3100.33 190.223   2
 -10   9  -7 1958.33 107.867   2
 -10   9  -5 812.278 135.332   2
 -10   9   5 413.107 120.306   2
 -10   9   7 179.686 106.923   2
 -10   9   9 6008.53 125.741   2
 -10  -9  11 324.840 124.413   2
 -10  10  -8 1455.82 100.891   2
 -10  10  -6 14345.8 301.735   2
 -10  10  -4 3559.50 143.548   2
 -10  10   4 12276.9 210.973   2
 -10  10   6 2202.98 125.471   2
 -10  10   8 8690.88 149.022   2
 -10 -10  10 1423.51 154.462   2
 -10  11  -7 1933.55 111.989   2
 -10  11  -5 14298.5 232.565   2
 -10  11   5 23738.6 246.759   2
 -10  11   7 2988.12 111.800   2
 -10 -11   9 6405.69 138.552   2
 -10 -12  -6 799.564 100.332   2
 -10  12  -4 359.902 114.209   2
 -10  12   4 2932.44 147.148   2
 -10  12   6 201.290 83.5384   2
 -10 -12   8 3263.57 118.395   2
 -10  13  -5 3562.95 123.333   2
 -10 -13  -3 47.3352 161.564   2
 -10  13   3 2094.32 129.084   2
 -10 -13   5 3450.64 204.871   2
 -10 -13   7 117.241 92.7253   2
 -10  14  -4 2845.87 109.642   2
 -10 -14   4 6414.04 224.920   2
 -10 -14   6 93.8057 134.676   2
 -10  15  -3 568.988 78.5072   2
 -10 -15   3 1041.28 151.920   2
 -10 -15   5 2362.36 150.248   2
  -9  -1 -12 2535.79 166.353   2
  -9   1 -10 7075.03 228.441   2
  -9  -1  -8 6843.61 217.925   2
  -9   1  -6 3492.40 225.213   2
  -9   1  -4 37038.2 382.415   2
  -9  -1   4 33325.9 582.993   2
  -9   1   6 5826.30 197.031   2
  -9   1   8 11563.6 233.504   2
  -9   1  10 372.584 146.870   2
  -9   1  12 6174.35 225.862   2
  -9   1  14 1777.07 118.465   2
  -9   2 -13 5386.14 238.640   2
  -9   2 -11 283.466 134.220   2
  -9   2  -9 4426.11 212.263   2
  -9   2  -7 10301.9 289.348   2
  -9   2  -5 4929.23 184.430   2
  -9   2  -3 10798.6 521.163   2
  -9   2   5 12839.5 209.860   2
  -9   2   7 6331.93 195.800   2
  -9   2   9 6086.25 183.545   2
  -9   2  11 4145.48 175.156   2
  -9   2  13 7431.89 203.380   2
  -9  -3 -12 4590.26 173.846   2
  -9   3 -10 2324.17 168.574   2
  -9   3  -8 16983.7 327.160   2
  -9  -3  -6 6479.10 318.446   2
  -9   3  -4 6576.43 191.682   2
  -9   3   4 3258.03 147.237   2
  -9   3   6 316.821 141.385   2
  -9   3   8 15987.6 256.612   2
  -9   3  10 10890.1 243.558   2
  -9   3  12 1208.56 125.346   2
  -9   3  14 132.210 91.7607   2
  -9   4 -13 4577.26 222.043   2
  -9   4 -11 415.639 125.242   2
  -9   4  -9 949.539 161.610   2
  -9  -4  -7 8204.23 319.168   2
  -9   4  -5 18424.4 307.912   2
  -9   4   5 8651.28 223.390   2
  -9   4   7 11840.8 273.926   2
  -9   4   9 1322.66 161.902   2
  -9   4  11 548.372 129.978   2
  -9   4  13 2636.61 112.186   2
  -9   5 -12 4652.68 270.056   2
  -9   5 -10 5643.96 189.649   2
  -9   5  -8 25463.2 306.319   2
  -9   5  -6 300.119 142.251   2
  -9   5  -4 20519.7 325.340   2
  -9   5   4 10068.5 223.327   2
  -9   5   6 17017.2 309.406   2
  -9   5   8 12720.2 271.833   2
  -9   5  10 6946.11 204.900   2
  -9   5  12 11670.8 195.700   2
  -9  -5  14 1171.17 144.184   2
  -9   6 -13 6934.37 225.829   2
  -9   6 -11 1432.54 250.593   2
  -9   6  -9 569.840 114.137   2
  -9   6  -7 14239.4 256.451   2
  -9   6  -5 1875.38 166.979   2
  -9   6   5 15054.3 277.524   2
  -9   6   7 7909.27 191.356   2
  -9   6   9 2275.55 162.846   2
  -9   6  11 4056.81 155.321   2
  -9  -6  13 9089.32 183.657   2
  -9   7 -12 4921.44 243.622   2
  -9   7 -10 2142.46 277.010   2
  -9   7  -8 736.692 123.940   2
  -9   7  -6 708.764 144.308   2
  -9   7  -4 440.159 173.543   2
  -9  -7   2 420.723 318.159   2
  -9  -7   4 1568.15 163.088   2
  -9  -7   6 394.186 145.976   2
  -9   7   8 2434.94 136.327   2
  -9   7  10 1103.66 133.335   2
  -9  -7  12 7330.95 197.370   2
  -9   8 -11 710.118 210.228   2
  -9   8  -9 7006.07 198.943   2
  -9   8  -7 5325.09 177.593   2
  -9   8  -5 1452.55 173.903   2
  -9  -8   5 942.830 148.437   2
  -9   8   7 6039.43 194.347   2
  -9   8   9 2221.14 124.329   2
  -9  -8  11 4775.23 183.592   2
  -9  -8  13 3294.85 116.373   2
  -9   9 -12 7890.48 225.823   2
  -9   9 -10 6126.23 296.394   2
  -9   9  -8 6006.73 197.831   2
  -9   9  -6 2863.68 157.773   2
  -9   9  -4 2125.87 184.207   2
  -9   9   4 1356.30 150.147   2
  -9   9   6 7141.86 202.715   2
  -9   9   8 4744.42 165.683   2
  -9  -9  10 732.354 108.881   2
  -9  -9  12 17547.5 226.616   2
  -9  10 -11 1126.27 167.276   2
  -9  10  -9 4165.98 155.911   2
  -9  10  -7 1021.58 147.205   2
  -9  10  -5 1580.21 167.279   2
  -9  10   5 5148.29 182.699   2
  -9  10   7 427.729 123.564   2
  -9 -10   9 592.322 146.515   2
  -9 -10  11 2274.99 126.409   2
  -9  11 -10 2490.80 93.0643   2
  -9  11  -8 8505.31 186.071   2
  -9  11  -6 251.252 128.046   2
  -9  11  -4 3213.65 153.937   2
  -9  11   4 3596.52 160.825   2
  -9  11   6 1668.19 136.262   2
  -9 -11   8 8439.50 226.801   2
  -9 -11  10 3337.83 147.615   2
  -9 -11  12 6936.17 195.719   2
  -9  12  -9 1695.90 106.226   2
  -9  12  -7 3966.01 127.818   2
  -9 -12  -5 61.0804 110.397   2
  -9  12  -3 20311.1 492.162   2
  -9  12   5 7037.33 175.081   2
  -9 -12   7 3452.50 177.208   2
  -9 -12   9 1696.20 135.926   2
  -9 -12  11 1721.82 97.9060   2
  -9  13  -8 1997.74 112.676   2
  -9  13  -6 1004.95 102.572   2
  -9  13  -4 8914.18 183.063   2
  -9  13   4 3783.16 145.983   2
  -9 -13   6 5509.45 153.417   2
  -9 -13   8 1987.88 142.990   2
  -9 -13  10 1262.86 100.666   2
  -9  14  -7 489.683 75.7246   2
  -9  14  -5 71.2179 90.2307   2
  -9  14  -3 1919.40 231.297   2
  -9  14   3 440.549 210.316   2
  -9  14   5 2410.46 153.415   2
  -9 -14   7 1572.89 105.386   2
  -9 -14   9 1857.74 104.708   2
  -9  15  -6 2611.12 116.471   2
  -9  15  -4 13324.2 174.663   2
  -9  15   4 3533.94 160.796   2
  -9  15   6 9289.58 191.047   2
  -9 -15   8 3819.45 172.942   2
  -9  16  -5 7432.55 144.400   2
  -9  16  -3 9495.12 295.038   2
  -9  16   3 6673.55 268.573   2
  -9  16   5 554.225 108.551   2
  -9 -16   7 10608.7 228.996   2
  -9  17  -4 726.611 133.872   2
  -9  17   4 552.541 99.5755   2
  -9 -17   6 1120.76 115.398   2
  -9  18  -3 2620.24 144.806   2
  -9  18   3 2957.14 159.664   2
  -8   0 -14 3999.69 172.891   2
  -8   0 -12 9475.58 300.474   2
  -8   0 -10 11367.1 367.329   2
  -8   0  -8 4093.12 289.638   2
  -8   0  -6 68659.0 921.354   2
  -8   0  -4 53447.0 819.429   2
  -8   0   4 78911.6 1163.95   2
  -8   0   6 51015.9 981.566   2
  -8   0   8 29709.1 363.824   2
  -8   0  10 13128.4 292.910   2
  -8   0  12 592.872 197.725   2
  -8   0  14 7852.45 318.504   2
  -8  -1 -13 1618.67 125.890   2
  -8  -1 -11 1181.24 155.212   2
  -8  -1  -9 12412.7 274.200   2
  -8   1  -7 2280.05 137.529   2
  -8   1  -5 55838.4 591.634   2
  -8  -1   5 38649.0 604.954   2
  -8  -1   7 26777.7 526.802   2
  -8   1   9 12533.2 206.038   2
  -8   1  11 3805.81 157.333   2
  -8   1  13 2101.88 159.791   2
  -8   1  15 3777.16 148.335   2
  -8   2 -14 62.3870 133.549   2
  -8  -2 -12 483.592 131.341   2
  -8  -2 -10 3002.06 184.041   2
  -8  -2  -8 8767.61 250.017   2
  -8   2  -6 780.678 169.931   2
  -8   2  -4 42.3873 155.555   2
  -8  -2   4 973.183 219.335   2
  -8  -2   6 4150.11 284.591   2
  -8   2   8 4462.75 148.043   2
  -8   2  10 5293.31 196.536   2
  -8  -2  12 5.09918 123.455   2
  -8   2  14 152.748 135.582   2
  -8   3 -13 2944.87 197.114   2
  -8  -3 -11 4497.82 182.009   2
  -8  -3  -9 6907.53 226.905   2
  -8   3  -7 4469.23 181.118   2
  -8   3  -5 14142.7 327.331   2
  -8  -3   5 9626.14 347.633   2
  -8  -3   7 4961.42 297.601   2
  -8  -3   9 11630.0 246.589   2
  -8   3  11 3395.43 166.800   2
  -8   3  13 1741.12 150.466   2
  -8  -3  15 9313.22 281.672   2
  -8   4 -14 1874.61 149.725   2
  -8   4 -12 8087.40 280.289   2
  -8  -4 -10 1265.42 159.387   2
  -8  -4  -8 1192.64 172.990   2
  -8   4  -6 11901.6 449.697   2
  -8   4  -4 8217.61 264.702   2
  -8  -4   4 26385.4 496.869   2
  -8  -4   6 4649.80 291.594   2
  -8   4   8 4309.57 171.898   2
  -8  -4  10 1305.94 151.649   2
  -8   4  12 3944.28 158.620   2
  -8   4  14 6064.20 184.893   2
  -8   5 -13 1187.50 161.669   2
  -8   5 -11 380.991 194.053   2
  -8  -5  -9 75.7173 151.181   2
  -8   5  -7 4386.80 171.918   2
  -8   5  -5 7712.79 400.053   2
  -8  -5   5 3032.86 362.411   2
  -8   5   7 8502.58 225.996   2
  -8   5   9 40.2056 143.339   2
  -8  -5  11 316.272 130.303   2
  -8   5  13 450.871 116.621   2
  -8  -5  15 955.261 167.648   2
  -8   6 -14 288.934 114.878   2
  -8   6 -12 3515.26 210.541   2
  -8   6 -10 3601.78 163.929   2
  -8   6  -8 6470.54 206.747   2
  -8   6  -6 1498.14 146.971   2
  -8   6  -4 3400.02 326.885   2
  -8  -6   4 6983.18 435.623   2
  -8  -6   6 517.406 305.652   2
  -8   6   8 4803.18 180.268   2
  -8   6  10 9629.15 214.743   2
  -8   6  12 1187.44 137.785   2
  -8  -6  14 3928.29 155.589   2
  -8   7 -13 7169.30 205.769   2
  -8   7 -11 6017.50 182.030   2
  -8   7  -9 1029.55 161.448   2
  -8   7  -7 2936.72 181.024   2
  -8   7  -5 3273.37 166.444   2
  -8  -7   5 16859.6 598.591   2
  -8   7   7 1386.99 136.195   2
  -8   7   9 2857.72 152.341   2
  -8  -7  11 7546.53 265.122   2
  -8  -7  13 1375.79 156.046   2
  -8  -7  15 17541.3 288.998   2
  -8   8 -14 3476.51 182.782   2
  -8   8 -12 104.757 121.751   2
  -8   8 -10 2734.79 137.039   2
  -8   8  -8 353.120 131.119   2
  -8   8  -6 6390.86 213.366   2
  -8   8  -4 14622.3 279.980   2
  -8  -8   4 19932.4 624.797   2
  -8   8   6 831.047 142.102   2
  -8   8   8 1595.65 142.563   2
  -8  -8  10 1005.82 143.342   2
  -8  -8  12 127.009 111.001   2
  -8  -8  14 273.581 106.113   2
  -8   9 -13 219.687 170.802   2
  -8   9 -11 19010.9 310.072   2
  -8   9  -9 95.1962 119.218   2
  -8   9  -7 11717.3 240.947   2
  -8   9  -5 3692.67 177.623   2
  -8   9   5 3903.64 185.128   2
  -8   9   7 3380.01 181.197   2
  -8  -9   9 2858.56 169.380   2
  -8  -9  11 8646.49 191.924   2
  -8  -9  13 6147.01 183.789   2
  -8  10 -12 27.2562 102.546   2
  -8  10 -10 12049.6 273.287   2
  -8  10  -8 3830.31 161.476   2
  -8  10  -6 20560.6 351.502   2
  -8  10  -4 4611.30 344.212   2
  -8  10   6 5819.14 198.956   2
  -8 -10   8 26467.1 404.357   2
  -8 -10  10 10944.1 219.150   2
  -8 -10  12 3463.34 127.829   2
  -8  11 -11 8066.05 201.356   2
  -8  11  -9 2540.70 135.857   2
  -8  11  -7 14686.2 289.194   2
  -8  11  -5 7826.05 252.162   2
  -8  11   5 15364.7 264.911   2
  -8 -11   7 2511.79 202.625   2
  -8 -11   9 7358.88 242.699   2
  -8 -11  11 1189.27 143.581   2
  -8 -11  13 4373.32 203.014   2
  -8  12 -12 216.877 133.384   2
  -8  12 -10 5598.17 187.440   2
  -8  12  -8 2261.78 152.908   2
  -8  12  -6 2933.12 183.998   2
  -8  12  -4 2840.21 309.945   2
  -8 -12   4 3031.80 274.392   2
  -8 -12   6 10889.2 279.939   2
  -8 -12   8 977.048 170.899   2
  -8 -12  10 5074.03 191.823   2
  -8 -12  12 1642.36 117.950   2
  -8  13 -11 17215.5 209.705   2
  -8  13  -9 40.2521 167.401   2
  -8  13  -7 10992.3 242.719   2
  -8  13  -5 5578.93 213.643   2
  -8 -13   5 4632.13 213.920   2
  -8 -13   7 1232.85 165.448   2
  -8 -13   9 8830.86 233.321   2
  -8 -13  11 5575.28 165.485   2
  -8  14 -10 8378.75 236.514   2
  -8  14  -8 724.347 188.452   2
  -8  14  -6 1562.39 122.247   2
  -8  14  -4 4810.81 328.941   2
  -8 -14   4 10132.5 360.419   2
  -8 -14   6 237.589 149.993   2
  -8 -14   8 3277.73 177.231   2
  -8 -14  10 6852.88 179.971   2
  -8  15  -9 905.511 149.067   2
  -8  15  -7 3983.13 154.104   2
  -8  15  -5 2116.79 153.221   2
  -8  15   3 4189.50 310.020   2
  -8  15   5 1697.67 164.349   2
  -8 -15   7 719.792 140.344   2
  -8 -15   9 440.818 111.729   2
  -8  16  -8 1330.47 158.962   2
  -8  16  -6 11301.1 206.771   2
  -8  16  -4 469.007 123.805   2
  -8  16   4 5163.60 196.285   2
  -8  16   6 7484.92 205.960   2
  -8 -16   8 2634.30 108.039   2
  -8 -16  10 3747.85 153.859   2
  -8  17  -7 3865.81 195.351   2
  -8  17  -5 8297.08 297.120   2
  -8  17   3 3196.76 261.013   2
  -8  17   5 6438.81 186.899   2
  -8  17   7 3775.04 141.168   2
  -8 -17   9 8164.04 188.704   2
  -8  18  -6 2038.87 160.563   2
  -8  18  -4 377.875 170.233   2
  -8  18   4 2299.71 135.172   2
  -8  18   6 857.389 99.8443   2
  -8  19  -5 1673.13 141.916   2
  -8  19  -3 1646.48 174.664   2
  -8  19   3 3890.99 213.842   2
  -8  19   5 2153.96 163.192   2
  -7  -1 -16 724.914 121.666   2
  -7  -1 -14 12672.1 253.605   2
  -7  -1 -12 3630.09 184.622   2
  -7  -1 -10 455.728 168.782   2
  -7   1  -8 21213.9 373.225   2
  -7   1  -6 14310.5 313.058   2
  -7   1  -4 5221.91 216.584   2
  -7  -1   4 13536.0 358.253   2
  -7  -1   6 7036.24 303.337   2
  -7  -1   8 32757.7 568.800   2
  -7   1  10 3018.25 154.757   2
  -7   1  12 8133.56 222.861   2
  -7   1  14 8259.82 193.743   2
  -7   1  16 2733.04 116.625   2
  -7  -2 -15 987.059 123.463   2
  -7  -2 -13 10066.6 261.827   2
  -7  -2 -11 692.853 163.079   2
  -7   2  -9 31674.3 500.062   2
  -7   2  -7 45385.1 520.061   2
  -7   2  -5 15187.4 318.900   2
  -7  -2   5 18417.2 408.227   2
  -7  -2   7 66159.4 757.820   2
  -7  -2   9 30733.0 559.983   2
  -7   2  11 9059.00 230.561   2
  -7   2  13 9224.74 215.534   2
  -7  -2  15 2037.50 121.810   2
  -7   3 -16 2384.42 192.534   2
  -7  -3 -14 1588.22 156.664   2
  -7  -3 -12 1879.05 197.595   2
  -7  -3 -10 5628.71 219.789   2
  -7   3  -8 11742.0 445.030   2
  -7   3  -6 3045.93 191.390   2
  -7   3  -4 26022.6 393.951   2
  -7  -3   4 24569.9 449.099   2
  -7  -3   6 15788.7 396.010   2
  -7  -3   8 12117.8 377.829   2
  -7   3  10 1844.67 143.919   2
  -7   3  12 796.310 143.360   2
  -7   3  14 4803.62 160.658   2
  -7  -3  16 2580.04 150.456   2
  -7   4 -15 1665.51 153.969   2
  -7  -4 -13 4876.09 206.894   2
  -7  -4 -11 6780.59 263.149   2
  -7   4  -9 53.4591 135.997   2
  -7   4  -7 9880.02 419.225   2
  -7   4  -5 18077.5 336.498   2
  -7  -4   5 25413.2 465.348   2
  -7  -4   7 10349.3 345.671   2
  -7  -4   9 9181.15 360.441   2
  -7   4  11 9316.00 227.744   2
  -7   4  13 790.944 128.041   2
  -7  -4  15 614.134 156.501   2
  -7   5 -16 4683.77 196.041   2
  -7   5 -14 10773.0 278.088   2
  -7   5 -12 1604.95 145.382   2
  -7   5 -10 2030.40 165.615   2
  -7   5  -8 23588.8 608.335   2
  -7   5  -6 28658.7 644.551   2
  -7   5  -4 37717.1 707.145   2
  -7  -5   4 10237.2 318.339   2
  -7  -5   6 66094.2 719.970   2
  -7  -5   8 14888.7 579.764   2
  -7   5  10 5138.41 197.432   2
  -7   5  12 5344.97 181.658   2
  -7  -5  14 6096.70 186.461   2
  -7  -5  16 12795.9 308.365   2
  -7   6 -15 1792.54 106.003   2
  -7   6 -13 5922.18 260.117   2
  -7   6 -11 1081.08 148.767   2
  -7   6  -9 543.930 124.485   2
  -7   6  -7 8967.47 421.929   2
  -7   6  -5 27187.8 628.755   2
  -7  -6   5 5861.05 397.154   2
  -7  -6   7 22101.3 656.262   2
  -7   6   9 5722.69 175.728   2
  -7  -6  11 2727.92 236.799   2
  -7  -6  13 1303.19 186.759   2
  -7  -6  15 1034.55 151.517   2
  -7   7 -14 583.774 151.291   2
  -7   7 -12 2691.94 165.115   2
  -7   7 -10 1454.91 125.564   2
  -7   7  -8 914.404 127.661   2
  -7   7  -6 5615.49 361.211   2
  -7   7  -4 5053.74 336.174   2
  -7  -7   4 9761.58 452.668   2
  -7  -7   6 4122.14 370.528   2
  -7  -7   8 3837.22 387.188   2
  -7  -7  10 1715.15 173.322   2
  -7  -7  12 4459.60 178.475   2
  -7  -7  14 2095.15 165.393   2
  -7  -7  16 283.968 137.824   2
  -7   8 -15 270.838 99.6464   2
  -7   8 -13 5949.15 173.217   2
  -7   8 -11 2704.47 176.045   2
  -7   8  -9 7600.52 212.531   2
  -7   8  -7 5704.61 179.424   2
  -7   8  -5 5288.99 342.138   2
  -7  -8   5 986.487 299.572   2
  -7  -8   7 11029.6 500.103   2
  -7  -8   9 3010.90 228.312   2
  -7  -8  11 5647.26 195.440   2
  -7  -8  13 1087.53 129.740   2
  -7  -8  15 808.310 117.029   2
  -7   9 -14 7066.98 189.284   2
  -7   9 -12 924.430 138.144   2
  -7   9 -10 6413.72 191.794   2
  -7   9  -8 3470.39 177.381   2
  -7   9  -6 3270.77 315.279   2
  -7   9  -4 5266.16 428.228   2
  -7  -9   8 3286.80 229.666   2
  -7  -9  10 2338.16 210.833   2
  -7  -9  12 4362.15 201.153   2
  -7  -9  14 2157.50 155.368   2
  -7  10 -13 2339.45 150.944   2
  -7  10 -11 399.731 164.070   2
  -7  10  -9 7626.87 209.093   2
  -7  10  -7 2785.33 197.768   2
  -7  10  -5 3530.47 252.579   2
  -7 -10   7 2006.20 219.345   2
  -7 -10   9 11801.1 313.964   2
  -7 -10  11 792.778 166.024   2
  -7 -10  13 685.803 134.107   2
  -7 -10  15 608.002 91.1187   2
  -7  11 -14 1691.77 164.501   2
  -7  11 -12 3074.40 175.058   2
  -7  11 -10 1068.32 183.230   2
  -7  11  -8 4222.00 180.206   2
  -7  11  -6 4716.24 228.001   2
  -7  11  -4 7981.12 234.442   2
  -7 -11   6 10232.9 292.661   2
  -7 -11   8 1803.94 206.169   2
  -7 -11  10 435.865 177.121   2
  -7 -11  12 3969.30 154.070   2
  -7 -11  14 1642.77 121.445   2
  -7  12 -13 4209.80 226.117   2
  -7  12 -11 390.168 145.167   2
  -7  12  -9 21381.2 285.798   2
  -7  12  -7 6417.81 234.246   2
  -7  12  -5 649.736 174.958   2
  -7 -12   5 2447.67 205.277   2
  -7 -12   7 10663.9 290.069   2
  -7 -12   9 9062.17 277.591   2
  -7 -12  11 4013.04 193.854   2
  -7 -12  13 7122.87 182.022   2
  -7  13 -12 1745.21 127.933   2
  -7  13 -10 395.258 149.865   2
  -7  13  -8 3217.79 182.065   2
  -7  13  -6 4840.84 216.573   2
  -7  13  -4 6869.78 405.455   2
  -7 -13   6 241.271 172.718   2
  -7 -13   8 3176.06 205.984   2
  -7 -13  10 3517.62 192.581   2
  -7 -13  12 3393.80 160.111   2
  -7  14 -11 2844.49 147.027   2
  -7  14  -9 2787.01 256.428   2
  -7  14  -7 330.287 144.064   2
  -7  14  -5 10568.7 270.626   2
  -7 -14   5 7567.53 342.117   2
  -7 -14   7 2851.52 195.689   2
  -7 -14   9 49.1720 157.068   2
  -7 -14  11 2936.58 160.556   2
  -7 -14  13 999.071 145.569   2
  -7  15 -10 1432.72 186.006   2
  -7  15  -8 19566.7 470.203   2
  -7  15  -6 3225.17 181.593   2
  -7  15  -4 9379.26 426.891   2
  -7 -15   6 14196.7 399.115   2
  -7 -15   8 9032.98 241.471   2
  -7 -15  10 2424.89 153.069   2
  -7 -15  12 15050.5 298.698   2
  -7  16 -11 1277.26 124.691   2
  -7  16  -9 381.388 171.536   2
  -7  16  -7 13644.1 407.831   2
  -7  16  -5 595.627 139.765   2
  -7 -16   5 6749.81 309.029   2
  -7 -16   7 9858.63 330.721   2
  -7 -16   9 515.775 127.241   2
  -7 -16  11 739.733 148.830   2
  -7  17 -10 487.474 118.600   2
  -7  17  -8 417.954 170.783   2
  -7  17  -6 1410.81 234.878   2
  -7  17  -4 5492.66 329.912   2
  -7  17   4 8596.74 379.037   2
  -7 -17   6-56.5298 191.871   2
  -7 -17   8 1506.93 180.591   2
  -7 -17  10 1393.84 103.245   2
  -7  18  -9 5432.76 178.259   2
  -7  18  -7 2843.64 208.503   2
  -7  18  -5 10865.7 360.721   2
  -7  18   5 5110.64 183.825   2
  -7  18   7 5056.35 164.973   2
  -7  18   9 714.242 96.3597   2
  -7  19  -8 7366.06 185.596   2
  -7  19  -6 4871.86 223.305   2
  -7  19  -4 7835.07 302.210   2
  -7  19   4 6086.14 291.576   2
  -7  19   6 7507.68 167.195   2
  -7  19   8 5599.97 125.692   2
  -7  20  -5 491.194 144.297   2
  -7  20   5 2280.94 191.345   2
  -7  20   7 5468.79 183.969   2
  -7  21  -4 895.136 125.454   2
  -7  21   4 1812.27 154.324   2
  -6   0 -16 4917.08 301.609   2
  -6   0 -14 8356.65 452.593   2
  -6   0 -12 3669.69 277.658   2
  -6   0  -8 11603.2 399.062   2
  -6   0  -6 6633.70 315.371   2
  -6   0  -4 6123.22 290.266   2
  -6   0   4 22579.0 559.496   2
  -6   0   6 109.433 247.423   2
  -6   0   8 33403.0 758.346   2
  -6   0  10 18414.0 633.576   2
  -6   0  12 19203.0 466.412   2
  -6   0  14 6538.08 281.152   2
  -6   0  16 624.316 146.662   2
  -6  -1 -17 179.477 109.788   2
  -6   1 -15 5067.61 179.710   2
  -6  -1 -13 3487.10 219.552   2
  -6  -1 -11 5307.31 255.885   2
  -6  -1  -9 2163.07 203.420   2
  -6   1  -7 23430.5 369.135   2
  -6   1  -5 17815.5 312.958   2
  -6  -1   5 21800.7 401.199   2
  -6  -1   7 8000.48 299.766   2
  -6  -1   9 11213.8 361.865   2
  -6  -1  11 4461.42 295.670   2
  -6   1  13 618.652 172.974   2
  -6   1  15 11637.3 213.217   2
  -6  -1  17 195.784 93.5046   2
  -6   2 -16 2878.64 130.597   2
  -6  -2 -14 3356.48 199.451   2
  -6   2 -12 5370.37 221.522   2
  -6  -2 -10 2266.09 213.201   2
  -6   2  -8 691.583 170.372   2
  -6   2  -6 7153.06 227.324   2
  -6   2  -4 6572.38 209.726   2
  -6  -2   4 11548.2 302.632   2
  -6  -2   6 2840.87 220.925   2
  -6  -2   8 5177.94 274.474   2
  -6  -2  10 1164.73 227.478   2
  -6   2  12 4005.08 218.433   2
  -6   2  14 5807.37 219.645   2
  -6  -2  16 1950.21 141.846   2
  -6   3 -17 6626.00 243.866   2
  -6  -3 -15 3209.53 172.432   2
  -6  -3 -13 1121.89 223.479   2
  -6   3 -11 18899.7 256.699   2
  -6  -3  -9 7910.33 284.248   2
  -6  -3  -7 10665.1 295.396   2
  -6   3  -5 16294.1 298.984   2
  -6  -3   5 20500.4 389.148   2
  -6  -3   7 218.981 185.511   2
  -6  -3   9 22024.4 465.687   2
  -6   3  11 14737.6 228.196   2
  -6   3  13 4589.46 215.996   2
  -6   3  15 4809.12 237.640   2
  -6  -3  17 4130.37 158.052   2
  -6   4 -16 4011.14 132.018   2
  -6  -4 -14 8235.10 248.722   2
  -6   4 -12 3366.36 199.864   2
  -6  -4 -10 6592.70 406.373   2
  -6  -4  -8 1707.34 374.563   2
  -6  -4  -6 9675.16 278.874   2
  -6   4  -4 2906.77 165.191   2
  -6  -4   4 11949.8 306.981   2
  -6  -4   6 7944.53 286.445   2
  -6  -4   8 8381.74 315.875   2
  -6  -4  10 6263.15 308.890   2
  -6  -4  12 230.314 170.752   2
  -6   4  14 11580.8 324.143   2
  -6  -4  16 1316.06 159.648   2
  -6   5 -17 9617.46 246.284   2
  -6  -5 -15 4897.21 179.489   2
  -6   5 -13 3294.39 187.250   2
  -6   5 -11 2619.89 230.085   2
  -6  -5  -9 3884.31 346.184   2
  -6  -5  -7 2624.67 290.282   2
  -6   5  -5 479.055 162.480   2
  -6  -5   5 1303.01 183.779   2
  -6  -5   7 9256.86 310.352   2
  -6  -5   9 2164.19 351.790   2
  -6  -5  11 6356.55 218.679   2
  -6   5  13 1051.63 170.903   2
  -6  -5  15 10204.8 409.919   2
  -6  -5  17 6479.96 171.875   2
  -6   6 -16 2302.07 112.509   2
  -6  -6 -14 5211.19 203.549   2
  -6   6 -12 5532.60 222.143   2
  -6   6 -10 1972.74 147.135   2
  -6  -6  -8 4369.06 348.136   2
  -6   6  -6 24453.0 440.592   2
  -6   6  -4 19902.3 384.059   2
  -6  -6   4 24304.1 593.430   2
  -6  -6   6 10185.4 454.443   2
  -6  -6   8 20707.6 634.926   2
  -6  -6  10 3816.59 399.451   2
  -6  -6  12 2245.76 233.440   2
  -6  -6  14 13527.9 316.453   2
  -6  -6  16 3644.93 181.387   2
  -6   7 -15 11840.5 274.403   2
  -6   7 -13 325.525 143.575   2
  -6   7 -11 10363.2 320.174   2
  -6  -7  -9 4576.32 359.244   2
  -6   7  -7 6519.22 282.509   2
  -6   7  -5 53845.4 981.093   2
  -6  -7   5 55378.9 881.425   2
  -6  -7   7 20373.0 606.379   2
  -6  -7   9 4762.97 395.048   2
  -6  -7  11 3547.91 193.756   2
  -6  -7  13 3907.60 178.277   2
  -6  -7  15 8686.58 233.086   2
  -6  -7  17 1598.49 104.914   2
  -6   8 -16 1370.25 89.8860   2
  -6   8 -14 2099.76 289.751   2
  -6   8 -12 1994.78 266.744   2
  -6   8 -10 9578.34 231.641   2
  -6   8  -8 7323.04 305.423   2
  -6   8  -6 27939.2 760.756   2
  -6   8  -4 1025.85 310.516   2
  -6  -8   6 31571.4 699.420   2
  -6  -8   8 11040.6 501.579   2
  -6  -8  10 10213.2 230.578   2
  -6  -8  12 348.925 142.136   2
  -6  -8  14 4641.03 215.344   2
  -6  -8  16 600.148 169.810   2
  -6   9 -15 1206.78 138.815   2
  -6   9 -13 1943.23 186.058   2
  -6   9 -11 1254.20 255.033   2
  -6   9  -9 10400.8 243.965   2
  -6   9  -7 12574.8 572.568   2
  -6   9  -5 47261.6 962.145   2
  -6  -9   9 8282.37 287.202   2
  -6  -9  11 210.113 179.302   2
  -6  -9  13 751.303 136.573   2
  -6  -9  15 2850.28 153.829   2
  -6  10 -14 1690.02 167.067   2
  -6  10 -12 1190.18 187.028   2
  -6  10 -10 7158.51 235.498   2
  -6  10  -8 2245.60 172.393   2
  -6  10  -6 38958.5 907.483   2
  -6  10  -4 13015.1 549.428   2
  -6 -10  10 7166.89 273.145   2
  -6 -10  12 1585.52 182.219   2
  -6 -10  14 4272.78 269.869   2
  -6 -10  16 6229.63 205.166   2
  -6  11 -15 5681.02 226.520   2
  -6  11 -13 2352.29 175.884   2
  -6  11 -11 3475.93 291.536   2
  -6  11  -9 7053.07 241.416   2
  -6  11  -7 931.988 159.217   2
  -6  11  -5 20429.9 429.008   2
  -6 -11   9 6984.77 275.088   2
  -6 -11  11 1429.97 187.727   2
  -6 -11  13 1990.38 168.356   2
  -6 -11  15 5011.33 154.926   2
  -6  12 -14 2238.12 212.891   2
  -6  12 -12 2554.21 186.774   2
  -6  12 -10 644.112 245.825   2
  -6  12  -8 3069.97 197.658   2
  -6  12  -6 9009.54 210.198   2
  -6 -12   8 1935.36 208.119   2
  -6 -12  10 2298.41 213.939   2
  -6 -12  12 2169.18 179.101   2
  -6 -12  14 1931.48 210.027   2
  -6  13 -13 1132.23 132.354   2
  -6  13 -11 5766.62 235.133   2
  -6  13  -9 1706.11 167.922   2
  -6  13  -7 6997.65 243.900   2
  -6  13  -5 10802.2 355.047   2
  -6 -13   5 14141.5 437.125   2
  -6 -13   7 390.526 183.780   2
  -6 -13   9 5658.24 248.712   2
  -6 -13  11 6152.99 228.543   2
  -6 -13  13 703.064 208.581   2
  -6  14 -12 8570.63 212.225   2
  -6  14 -10 4483.91 220.157   2
  -6  14  -8 1826.40 173.104   2
  -6  14  -6 3443.83 205.336   2
  -6  14  -4 916.213 216.763   2
  -6 -14   6 2241.59 200.831   2
  -6 -14   8-61.9688 177.604   2
  -6 -14  10 8312.91 252.901   2
  -6 -14  12 2160.42 156.037   2
  -6 -14  14 5895.95 210.115   2
  -6  15 -11 336.567 132.478   2
  -6  15  -9 352.218 218.775   2
  -6  15  -7 3324.20 191.584   2
  -6  15  -5 1422.47 305.573   2
  -6 -15   7 1029.71 176.637   2
  -6 -15   9 988.479 166.329   2
  -6 -15  11 795.080 144.126   2
  -6 -15  13 3340.33 198.624   2
  -6  16 -12 1055.12 133.157   2
  -6  16 -10 8359.02 301.563   2
  -6  16  -8 1693.60 252.838   2
  -6  16  -6 983.757 152.487   2
  -6  16  -4 5608.33 376.942   2
  -6 -16   6 914.343 227.213   2
  -6 -16   8 626.825 161.076   2
  -6 -16  10 6482.76 202.343   2
  -6 -16  12 2211.27 189.350   2
  -6  17 -11 3134.92 165.709   2
  -6  17  -9 467.601 183.713   2
  -6  17  -7 3468.71 287.693   2
  -6  17  -5 1588.26 280.369   2
  -6 -17   5 2306.50 244.928   2
  -6 -17   7 552.305 209.182   2
  -6 -17   9 4384.87 170.287   2
  -6 -17  11 4293.09 211.759   2
  -6  18 -10 1075.37 141.884   2
  -6  18  -8 1404.03 198.401   2
  -6  18  -6 6402.82 320.720   2
  -6  18  -4 4193.00 318.176   2
  -6 -18   6 2768.24 280.965   2
  -6 -18   8 1662.71 181.411   2
  -6 -18  10 92.7169 138.326   2
  -6  19  -9 3366.22 167.168   2
  -6  19  -7 4871.56 243.816   2
  -6  19  -5 2687.82 252.475   2
  -6 -19   7 3751.06 185.154   2
  -6  20  -8 1129.69 126.894   2
  -6  20  -6 7336.60 258.559   2
  -6  20  -4 9524.63 329.772   2
  -6  20   4 10771.2 360.333   2
  -6  20   6 571.014 183.825   2
  -6  20   8 4567.97 202.783   2
  -6  21  -5 1635.42 165.483   2
  -6  21   5 1817.82 188.915   2
  -6  21   7 644.381 129.071   2
  -6  22  -4 3171.33 152.764   2
  -6  22   4 5833.52 200.464   2
  -5  -1 -16 2129.97 124.782   2
  -5  -1 -14 2194.55 277.902   2
  -5   1 -12 23097.1 279.528   2
  -5  -1 -10 4472.37 250.793   2
  -5  -1  -8 9552.63 221.736   2
  -5  -1  -6 1331.17 128.620   2
  -5  -1  -4 13970.7 208.694   2
  -5  -1   4 7838.74 236.621   2
  -5  -1   6 7261.96 251.078   2
  -5   1  14 4653.48 279.193   2
  -5   1  16 4862.35 239.210   2
  -5   1  18 3637.49 148.214   2
  -5   2 -17 5283.46 146.922   2
  -5  -2 -15 714.766 192.434   2
  -5  -2 -13 6909.86 258.806   2
  -5  -2 -11 8870.09 462.529   2
  -5  -2  -9 11831.6 324.991   2
  -5  -2  -7 10756.4 217.540   2
  -5  -2  -5 1765.55 145.096   2
  -5  -2   5 4367.17 210.250   2
  -5  -2   7 21237.2 395.841   2
  -5   2  13 13959.4 397.234   2
  -5   2  15 1268.64 211.393   2
  -5  -2  17 7227.93 174.883   2
  -5   3 -18 1880.61 157.415   2
  -5   3 -16 1388.77 139.197   2
  -5  -3 -14 10654.6 273.550   2
  -5   3 -12 42359.9 406.670   2
  -5  -3 -10 893.707 281.568   2
  -5  -3  -8 4349.32 314.494   2
  -5  -3  -6 668.985 116.096   2
  -5   3  -4 11824.4 206.276   2
  -5  -3   4 21119.2 342.413   2
  -5  -3   6 977.604 176.087   2
  -5  -3   8 5039.61 250.407   2
  -5   3  10 3368.55 357.593   2
  -5   3  12 40534.6 858.224   2
  -5   3  14 2396.86 245.781   2
  -5   3  16 3023.69 203.888   2
  -5  -3  18 1111.22 113.762   2
  -5   4 -17 7906.17 197.684   2
  -5  -4 -15 6372.52 257.169   2
  -5   4 -13 25919.0 368.696   2
  -5  -4 -11 1018.64 290.398   2
  -5  -4  -9 1418.54 267.238   2
  -5   4  -7 3208.59 213.470   2
  -5   4  -5 12617.6 216.653   2
  -5  -4   5 3977.22 206.317   2
  -5  -4   7 3192.33 216.089   2
  -5  -4   9 3393.33 244.982   2
  -5  -4  11 8095.70 329.731   2
  -5   4  13 23478.6 461.897   2
  -5   4  15 3942.61 234.462   2
  -5  -4  17 9603.81 356.187   2
  -5   5 -16 1937.91 182.950   2
  -5  -5 -14 4642.06 252.585   2
  -5  -5 -12 1438.85 179.230   2
  -5  -5 -10 227.694 254.697   2
  -5   5  -8 17816.6 385.078   2
  -5   5  -6 22112.7 390.906   2
  -5  -5  -4 11055.4 345.235   2
  -5   5   4 2959.49 244.590   2
  -5  -5   6 35552.3 466.115   2
  -5  -5   8 7000.96 275.292   2
  -5   5  10 2450.18 242.446   2
  -5  -5  12 6732.31 253.239   2
  -5  -5  14 6574.64 423.656   2
  -5  -5  16 3916.89 309.072   2
  -5  -5  18 2527.42 118.103   2
  -5   6 -17 2005.78 105.867   2
  -5   6 -15 9317.16 269.560   2
  -5   6 -13 3433.49 300.298   2
  -5   6 -11 4799.03 217.195   2
  -5   6  -9 4164.64 248.581   2
  -5   6  -7 7792.79 280.205   2
  -5   6  -5 9477.22 273.480   2
  -5  -6   5 15685.6 468.932   2
  -5  -6   7 8256.35 410.368   2
  -5  -6   9 2638.80 345.523   2
  -5  -6  11 8042.42 474.889   2
  -5  -6  13 2537.78 175.873   2
  -5  -6  15 2787.46 323.468   2
  -5  -6  17 2514.93 231.027   2
  -5   7 -16 3872.99 197.430   2
  -5   7 -14 2435.83 194.164   2
  -5   7 -12 4092.05 323.750   2
  -5  -7 -10 1329.69 298.199   2
  -5   7  -8 1175.23 196.292   2
  -5   7  -6 6053.70 251.330   2
  -5   7  -4 8471.22 424.831   2
  -5  -7   6 12481.3 445.164   2
  -5  -7   8 5488.44 377.085   2
  -5  -7  10 2939.27 364.553   2
  -5  -7  12 3062.17 192.572   2
  -5  -7  14 2532.58 213.511   2
  -5  -7  16 3476.12 269.322   2
  -5   8 -17 8801.72 162.389   2
  -5   8 -15 3306.27 321.237   2
  -5   8 -13 24213.8 567.322   2
  -5   8 -11 3687.50 237.774   2
  -5   8  -9 10314.6 334.628   2
  -5   8  -7 42524.7 560.701   2
  -5   8  -5 6554.25 404.232   2
  -5  -8   5 675.845 227.475   2
  -5  -8   7 56457.7 888.664   2
  -5  -8   9 379.389 289.654   2
  -5  -8  11 11296.1 273.799   2
  -5  -8  13 16363.4 287.918   2
  -5  -8  15 29.2245 151.984   2
  -5  -8  17 14832.6 313.081   2
  -5   9 -16 615.006 129.804   2
  -5   9 -14 7101.68 321.207   2
  -5   9 -12 806.823 254.734   2
  -5   9 -10 7452.83 194.953   2
  -5   9  -8 6116.76 277.633   2
  -5   9  -6 19593.3 639.707   2
  -5   9  -4 28509.9 703.168   2
  -5  -9  12 5337.46 250.865   2
  -5  -9  14 5380.27 237.723   2
  -5  -9  16 5115.09 166.854   2
  -5  10 -15 42.2461 219.656   2
  -5  10 -13 3286.35 274.743   2
  -5  10 -11 2000.02 284.001   2
  -5  10  -9 7267.17 483.590   2
  -5  10  -7 10791.8 526.103   2
  -5  10  -5 1112.28 306.697   2
  -5 -10  11 3614.48 299.510   2
  -5 -10  13 3760.14 212.370   2
  -5 -10  15 1368.33 153.051   2
  -5 -10  17 1092.03 134.373   2
  -5  11 -16 108.857 141.025   2
  -5  11 -14 7137.18 291.982   2
  -5  11 -12 10648.2 407.884   2
  -5  11 -10 98.7319 250.722   2
  -5  11  -8 5639.50 443.717   2
  -5  11  -6 17426.6 637.949   2
  -5 -11  10-20.3870 271.562   2
  -5 -11  12 13234.1 421.395   2
  -5 -11  14 2553.31 264.245   2
  -5 -11  16 964.706 142.614   2
  -5  12 -15 318.331 117.780   2
  -5  12 -13 6240.65 296.720   2
  -5  12 -11 2720.00 290.474   2
  -5  12  -9 7529.22 249.814   2
  -5  12  -7 47970.3 1005.52   2
  -5  12  -5 8055.79 486.551   2
  -5 -12   9 4119.19 328.107   2
  -5 -12  11 4995.74 315.240   2
  -5 -12  13 5994.69 224.133   2
  -5 -12  15 1654.52 190.694   2
  -5  13 -14 4549.89 275.032   2
  -5  13 -12 381.966 207.882   2
  -5  13 -10 403.286 247.063   2
  -5  13  -8 3501.31 206.240   2
  -5  13  -6 7770.12 500.138   2
  -5 -13   8 2774.87 302.320   2
  -5 -13  10 479.888 229.169   2
  -5 -13  12 366.954 157.589   2
  -5 -13  14 5709.12 280.022   2
  -5  14 -13 11.5904 124.575   2
  -5  14 -11 2580.87 263.155   2
  -5  14  -9 8112.74 399.947   2
  -5  14  -7 3925.49 208.644   2
  -5 -14   7 1869.35 281.298   2
  -5 -14   9 6315.29 349.672   2
  -5 -14  11 1846.65 182.995   2
  -5 -14  13 109.017 199.052   2
  -5 -14  15 5157.11 189.124   2
  -5  15 -12 3298.08 172.216   2
  -5  15 -10 816.504 233.624   2
  -5  15  -8 3775.15 327.986   2
  -5  15  -6 2871.15 326.992   2
  -5 -15   6 5166.56 325.460   2
  -5 -15   8 2343.04 276.492   2
  -5 -15  10 303.456 214.056   2
  -5 -15  12 2555.00 170.299   2
  -5 -15  14 5002.98 216.925   2
  -5  16 -13 6879.03 217.849   2
  -5  16 -11 2430.28 164.365   2
  -5  16  -9 3862.17 293.743   2
  -5  16  -7 10585.3 434.441   2
  -5  16  -5 8942.44 433.760   2
  -5 -16   7 11303.3 292.966   2
  -5 -16   9 1736.68 176.197   2
  -5 -16  11 2789.42 171.535   2
  -5 -16  13 4392.06 221.828   2
  -5  17 -12 8378.40 218.941   2
  -5  17 -10 2864.77 224.531   2
  -5  17  -8 881.583 234.448   2
  -5  17  -6 3026.23 308.841   2
  -5 -17   6 367.047 221.032   2
  -5 -17   8 1692.08 166.757   2
  -5 -17  10 789.696 140.098   2
  -5 -17  12 5592.52 243.322   2
  -5  18 -11 863.193 138.446   2
  -5  18  -9 10531.2 325.343   2
  -5  18  -7 108.662 211.953   2
  -5  18  -5 5389.29 343.825   2
  -5 -18   7 1930.93 204.289   2
  -5 -18   9 2931.99 155.363   2
  -5 -18  11 3958.17 212.456   2
  -5  19 -10 4513.75 177.033   2
  -5  19  -8 12262.2 337.697   2
  -5  19  -6 522.916 220.073   2
  -5 -19   8 6360.22 236.494   2
  -5 -19  10 5908.33 212.810   2
  -5  20  -9 1704.14 139.056   2
  -5  20  -7 403.260 170.051   2
  -5  20  -5 1414.64 219.021   2
  -5  21  -6 380.581 153.940   2
  -5  21   6 788.554 174.484   2
  -5  21   8 2717.72 171.610   2
  -5  22  -5 1620.57 150.309   2
  -5  22   5 267.292 147.434   2
  -4   0 -18 2224.48 131.944   2
  -4   0 -16 33725.6 596.887   2
  -4   0 -14 22473.4 641.168   2
  -4   0 -12 9432.26 450.325   2
  -4   0 -10 15521.3 504.853   2
  -4   0  -8 12771.5 426.749   2
  -4   0  -6 10982.0 363.772   2
  -4   0  -4 10906.3 328.323   2
  -4   0   4 20484.1 428.804   2
  -4   0  14 34261.1 784.280   2
  -4   0  16 12825.9 479.260   2
  -4   0  18 6920.60 289.724   2
  -4  -1 -17 1195.60 113.194   2
  -4  -1 -15 412.702 246.663   2
  -4   1 -13 2698.71 173.046   2
  -4  -1 -11 2161.02 210.491   2
  -4  -1  -9 5328.96 234.898   2
  -4  -1  -7 3956.50 194.750   2
  -4   1  -5 33837.2 319.483   2
  -4   1  15 1255.19 222.413   2
  -4   1  17 102.976 160.734   2
  -4  -1  19 2874.72 166.766   2
  -4   2 -18 4073.93 155.088   2
  -4  -2 -16 75.1042 129.899   2
  -4  -2 -14 3241.19 230.776   2
  -4  -2 -12 2046.87 222.763   2
  -4  -2 -10 3284.95 217.076   2
  -4   2  -8 9034.25 216.843   2
  -4   2  -6 11700.4 218.914   2
  -4   2  -4 3063.48 127.123   2
  -4  -2   4 2996.92 165.405   2
  -4   2  14 1526.89 238.359   2
  -4   2  16 2338.74 216.320   2
  -4   2  18 3729.32 165.737   2
  -4  -3 -17 9445.87 219.153   2
  -4  -3 -15 21370.7 281.186   2
  -4   3 -13 15137.5 258.096   2
  -4  -3 -11 23171.5 429.599   2
  -4  -3  -9 3771.16 217.555   2
  -4   3  -7 5627.10 180.991   2
  -4   3  -5 57778.2 380.692   2
  -4   3  13 10842.5 358.048   2
  -4   3  15 26907.1 468.417   2
  -4   3  17 3514.38 196.887   2
  -4  -3  19 13942.4 270.824   2
  -4   4 -18 276.420 109.942   2
  -4  -4 -16 14983.4 251.042   2
  -4  -4 -14 7291.46 302.314   2
  -4  -4 -12 1864.36 311.466   2
  -4  -4 -10 19720.8 390.054   2
  -4   4  -8 7745.88 210.171   2
  -4   4  -6 11393.2 274.936   2
  -4  -4  -4 18645.0 248.130   2
  -4   4  14 10614.4 344.108   2
  -4  -4  16 13681.7 491.455   2
  -4  -4  18 4259.55 253.369   2
  -4   5 -17 664.112 192.460   2
  -4   5 -15 14405.8 488.319   2
  -4   5 -13 4685.12 251.183   2
  -4  -5 -11 10080.6 460.082   2
  -4   5  -9 3197.69 218.381   2
  -4   5  -7 1526.22 180.304   2
  -4   5  -5 15278.8 295.114   2
  -4  -5   5 9266.23 233.642   2
  -4  -5  13 897.485 206.951   2
  -4  -5  15 12222.5 504.035   2
  -4  -5  17 764.583 244.924   2
  -4   6 -18 895.140 107.651   2
  -4   6 -16 4344.64 213.494   2
  -4   6 -14 1456.42 197.608   2
  -4   6 -12 9736.82 263.214   2
  -4  -6 -10 4568.59 350.766   2
  -4   6  -8 6170.18 255.583   2
  -4   6  -6 18865.0 346.964   2
  -4  -6  -4 10685.7 312.658   2
  -4  -6  14 3416.65 381.878   2
  -4  -6  16 305.180 255.927   2
  -4  -6  18 5614.99 244.149   2
  -4   7 -17 18946.8 268.647   2
  -4   7 -15 13409.5 448.508   2
  -4   7 -13 1518.23 204.834   2
  -4  -7 -11 24070.5 648.858   2
  -4   7  -9 9327.37 305.965   2
  -4  -7  -7 2341.69 197.670   2
  -4  -7  -5 27091.5 387.483   2
  -4  -7   5 30065.8 551.342   2
  -4  -7  13 2873.47 230.923   2
  -4  -7  15 19874.4 372.475   2
  -4  -7  17 10209.7 352.853   2
  -4   8 -16 928.919 211.018   2
  -4   8 -14-32.5457 165.807   2
  -4   8 -12 7367.54 286.249   2
  -4   8 -10 6025.44 280.783   2
  -4   8  -8 1551.17 198.274   2
  -4  -8  -6 10373.6 286.360   2
  -4  -8   6 12320.4 402.013   2
  -4  -8   8 3013.04 302.274   2
  -4  -8  12 1913.56 214.182   2
  -4  -8  14 946.460 288.112   2
  -4  -8  16 3076.54 283.205   2
  -4  -8  18 1141.11 142.321   2
  -4   9 -17 1423.42 117.373   2
  -4   9 -15 2072.28 254.723   2
  -4   9 -13 2940.99 218.780   2
  -4   9 -11 5312.25 265.863   2
  -4   9  -9 3318.21 237.789   2
  -4  -9  -7 5421.61 250.854   2
  -4   9  -5 9942.70 463.908   2
  -4  -9  13 72.2784 180.726   2
  -4  -9  15 3961.86 207.774   2
  -4  -9  17 2198.43 196.174   2
  -4  10 -16 9922.80 222.306   2
  -4  10 -14 3044.32 194.654   2
  -4  10 -12 3265.52 317.170   2
  -4  10 -10 34611.4 543.986   2
  -4 -10  -8 3331.86 235.622   2
  -4  10  -6 14519.7 557.990   2
  -4 -10  12 1748.28 264.216   2
  -4 -10  14 5560.18 349.757   2
  -4 -10  16 5400.07 178.589   2
  -4  11 -15 9538.59 317.296   2
  -4  11 -13 6970.48 247.977   2
  -4  11 -11 68.4655 251.212   2
  -4  11  -9 993.974 330.340   2
  -4  11  -7 10605.4 521.844   2
  -4  11  -5 5242.39 396.549   2
  -4 -11  11 318.624 249.150   2
  -4 -11  13 885.048 240.445   2
  -4 -11  15 14899.3 397.279   2
  -4  12 -16 1845.87 190.876   2
  -4  12 -14 6722.74 209.353   2
  -4  12 -12 446.019 236.269   2
  -4  12 -10 15520.7 510.354   2
  -4  12  -8 3916.03 417.751   2
  -4  12  -6 3459.49 383.630   2
  -4 -12  10 6746.22 357.074   2
  -4 -12  12 3602.29 301.163   2
  -4 -12  16 586.031 150.185   2
  -4  13 -13 7075.35 316.286   2
  -4  13 -11 23704.3 570.274   2
  -4  13  -9 1212.08 224.617   2
  -4  13  -7 4621.95 431.288   2
  -4 -13   9 4042.39 326.627   2
  -4 -13  11 10521.2 400.452   2
  -4 -13  15 9855.57 308.904   2
  -4  14 -12 787.619 223.181   2
  -4  14 -10 21364.5 551.001   2
  -4  14  -8 9655.37 240.122   2
  -4  14  -6 37494.9 901.156   2
  -4 -14   8 18225.6 492.833   2
  -4 -14  10 13427.5 434.272   2
  -4 -14  12 1516.15 246.325   2
  -4 -14  14 9710.07 337.454   2
  -4  15 -13 7.53429 150.699   2
  -4  15 -11 5434.50 307.368   2
  -4  15  -9 6297.04 364.795   2
  -4  15  -7 3912.04 263.757   2
  -4  15  -5 2383.06 373.302   2
  -4 -15   7 6039.90 350.140   2
  -4 -15   9 3675.89 287.600   2
  -4 -15  11 6894.32 321.149   2
  -4 -15  15 2667.22 168.919   2
  -4  16 -14 7880.06 231.171   2
  -4  16 -12 408.501 171.652   2
  -4  16 -10 7559.31 337.893   2
  -4  16  -8 4184.02 328.757   2
  -4  16  -6 16078.9 520.355   2
  -4 -16   8 7978.92 334.065   2
  -4 -16  10 6905.56 311.205   2
  -4 -16  14 7900.07 250.529   2
  -4  17 -13 4278.97 200.444   2
  -4  17 -11 9906.21 309.154   2
  -4  17  -9 2965.80 265.292   2
  -4  17  -7 1046.14 259.776   2
  -4  17  -5 27590.3 638.915   2
  -4 -17   7 661.969 215.906   2
  -4 -17   9 4744.44 274.417   2
  -4 -17  11 7445.20 331.832   2
  -4 -17  13 5515.85 237.273   2
  -4  18 -10 7458.83 277.296   2
  -4  18  -8 2144.39 244.750   2
  -4  18  -6 15739.5 472.953   2
  -4 -18   8 5165.87 260.627   2
  -4 -18  10 7561.97 322.158   2
  -4 -18  12 3288.69 209.489   2
  -4  19  -9 3496.59 221.646   2
  -4  19  -7 2458.07 246.357   2
  -4  19  -5 1103.09 244.227   2
  -4 -19   9 1855.15 213.319   2
  -4 -19  11 187.203 155.397   2
  -4  20  -8 683.426 166.649   2
  -4  20  -6 4661.38 261.866   2
  -4  20   4 1545.62 281.789   2
  -4  21  -5 339.701 174.947   2
  -4  21   5 761.380 200.078   2
  -4  21   9 2031.90 152.555   2
  -4  22   4 3645.89 258.957   2
  -4  22   6 1646.48 168.914   2
  -3  -1 -18 14079.5 208.404   2
  -3   1 -16 541.990 148.313   2
  -3  -1 -14 24905.5 328.596   2
  -3  -1 -12 10976.4 317.242   2
  -3  -1 -10 11225.6 296.433   2
  -3  -1  -8 86.3344 142.159   2
  -3   1  -6 52731.3 367.249   2
  -3   1  -4 25129.7 239.365   2
  -3   1  14 18375.7 440.805   2
  -3   1  16 7013.05 285.575   2
  -3   1  18 17867.3 303.624   2
  -3   2 -19 5059.04 195.583   2
  -3  -2 -17 14760.9 293.782   2
  -3   2 -15 632.910 197.290   2
  -3  -2 -13 20288.3 413.244   2
  -3  -2 -11 3139.44 212.991   2
  -3  -2  -9 46119.8 508.839   2
  -3   2  -7 131452. 606.097   2
  -3   2  -5 95425.8 467.663   2
  -3  -2  -3 19506.0 335.129   2
  -3   2  15 1275.88 225.813   2
  -3   2  17 13473.5 314.588   2
  -3  -2  19 3765.51 215.004   2
  -3  -3 -18 5328.59 175.370   2
  -3  -3 -16 2548.09 170.007   2
  -3   3 -14 1240.32 208.373   2
  -3  -3 -12 4055.52 241.549   2
  -3  -3 -10 10866.6 292.687   2
  -3   3  -8 13980.6 237.872   2
  -3  -3  -6 13728.4 213.432   2
  -3  -3  -4 4252.89 109.484   2
  -3   3  14 609.205 225.963   2
  -3   3  16 4911.33 255.028   2
  -3  -3  18 7220.79 324.568   2
  -3   4 -19 2340.58 147.794   2
  -3   4 -17 1035.45 131.636   2
  -3  -4 -15 5062.74 254.268   2
  -3  -4 -13 7433.75 424.549   2
  -3  -4 -11 12093.4 317.034   2
  -3  -4  -9 11216.2 281.679   2
  -3  -4  -7 2904.31 144.200   2
  -3  -4  -5 2073.31 123.177   2
  -3  -4  15 1402.23 326.821   2
  -3  -4  17 180.492 244.308   2
  -3  -4  19 5986.02 227.722   2
  -3   5 -18 27328.4 430.186   2
  -3  -5 -16 6704.88 248.124   2
  -3  -5 -14 14390.3 355.981   2
  -3  -5 -12 7894.24 424.798   2
  -3  -5 -10 27226.9 424.901   2
  -3  -5  -8 30844.7 338.974   2
  -3  -5  -6 2664.45 174.435   2
  -3  -5  -4 10348.1 283.127   2
  -3  -5  14 5458.47 431.976   2
  -3  -5  16 9711.27 450.328   2
  -3  -5  18 20744.0 454.415   2
  -3   6 -17 3060.26 147.826   2
  -3  -6 -15 6301.70 256.201   2
  -3   6 -13 9573.23 260.941   2
  -3  -6 -11 11146.4 466.509   2
  -3  -6  -9 12145.9 315.455   2
  -3  -6  -7 3789.85 198.035   2
  -3  -6  -5 36495.8 519.991   2
  -3  -6  13 5566.45 436.848   2
  -3  -6  15 13102.2 523.193   2
  -3  -6  17 2282.37 274.364   2
  -3  -6  19 1168.33 145.101   2
  -3   7 -18 2610.64 181.054   2
  -3   7 -16 2168.16 280.221   2
  -3   7 -14 7221.68 280.125   2
  -3  -7 -12 28776.9 699.328   2
  -3  -7 -10 8559.49 412.343   2
  -3  -7  -8 6273.94 245.659   2
  -3  -7  -6 18557.4 424.816   2
  -3  -7  -4 1587.61 172.206   2
  -3   7   4 8753.67 191.290   2
  -3  -7  14 12580.5 521.450   2
  -3  -7  16 2958.69 319.512   2
  -3  -7  18 863.574 186.599   2
  -3   8 -17 7440.35 204.581   2
  -3   8 -15 473.294 256.713   2
  -3   8 -13 5933.80 269.529   2
  -3  -8 -11 14394.8 516.563   2
  -3  -8  -9 22971.3 422.334   2
  -3  -8  -7 6456.04 314.148   2
  -3  -8  -5 4965.22 251.428   2
  -3  -8  13 3934.66 240.859   2
  -3  -8  15 298.373 278.576   2
  -3  -8  17 8491.74 336.435   2
  -3   9 -16 2084.94 249.095   2
  -3   9 -14 1715.99 198.541   2
  -3   9 -12 24451.7 366.637   2
  -3  -9 -10 1324.61 208.087   2
  -3  -9  -8 20806.9 417.930   2
  -3  -9  -6 19709.9 448.666   2
  -3   9   4 11649.1 326.764   2
  -3  -9  12 13131.5 345.019   2
  -3  -9  14 5895.52 386.718   2
  -3  -9  16 3988.99 191.914   2
  -3  -9  18 2215.07 161.799   2
  -3  10 -17 795.579 114.053   2
  -3  10 -15 1426.91 261.075   2
  -3  10 -13 1423.66 197.801   2
  -3 -10 -11 784.801 282.496   2
  -3 -10  -9 4177.74 249.465   2
  -3 -10  -7 2001.32 252.354   2
  -3  10   5 2220.45 213.874   2
  -3 -10  13 284.851 285.982   2
  -3 -10  15 32.0832 236.537   2
  -3 -10  17 687.469 170.605   2
  -3  11 -16 531.274 186.083   2
  -3  11 -14 950.338 172.557   2
  -3  11 -12 23979.3 427.029   2
  -3 -11 -10 4020.68 255.429   2
  -3 -11  -8 670.520 241.405   2
  -3  11   4 7606.83 315.711   2
  -3 -11  12 27735.0 608.282   2
  -3 -11  16 3409.09 160.753   2
  -3  12 -15 1095.43 218.319   2
  -3  12 -13 9627.89 279.749   2
  -3  12 -11 1776.76 212.446   2
  -3  12  -9 17630.3 630.778   2
  -3  12   5 4863.65 291.889   2
  -3 -12  11 12085.3 438.923   2
  -3  13 -16 208.023 90.8288   2
  -3  13 -14 12618.4 263.836   2
  -3  13 -12 15085.8 337.371   2
  -3  13 -10 1102.05 268.796   2
  -3  13   4 1992.31 246.856   2
  -3 -13  10 2369.52 286.372   2
  -3 -13  12 6184.97 343.786   2
  -3 -13  16 2712.59 185.387   2
  -3  14 -15 5007.82 223.811   2
  -3  14 -13 1380.84 160.600   2
  -3  14 -11 291.869 169.725   2
  -3  14  -9 1957.51 230.193   2
  -3  14   5 26797.9 600.618   2
  -3 -14   9 5283.05 321.141   2
  -3 -14  11 200.283 227.486   2
  -3 -14  15 3656.85 229.429   2
  -3  15 -14 4480.53 235.012   2
  -3  15 -12 3831.79 192.827   2
  -3  15 -10 742.863 248.736   2
  -3  15  -8 8608.51 316.412   2
  -3  15   4 8825.33 398.211   2
  -3 -15   8 6790.02 335.543   2
  -3 -15  10-52.1150 215.448   2
  -3  16 -13 2372.15 139.107   2
  -3  16 -11 623.323 210.812   2
  -3  16  -9 1896.15 271.928   2
  -3  16  -7 3439.95 265.936   2
  -3  16   5 15402.1 502.257   2
  -3 -16   7 3359.59 280.749   2
  -3 -16   9 2622.30 253.085   2
  -3 -16  15 730.418 137.273   2
  -3  17 -12 1087.92 166.238   2
  -3  17 -10 1591.20 219.349   2
  -3  17  -8 2506.66 277.595   2
  -3  17  -6 34545.0 675.141   2
  -3 -17   8 4809.13 281.413   2
  -3 -17  10 20.6201 181.648   2
  -3 -17  14 1429.95 164.262   2
  -3  18  -9 1339.92 222.534   2
  -3  18  -7 14005.3 437.432   2
  -3  18  -5 6061.45 356.093   2
  -3  18   5 4313.86 383.925   2
  -3 -18   9 4980.64 257.281   2
  -3 -18  13 6109.20 230.571   2
  -3  19   6 20238.4 563.875   2
  -3 -19  12 3565.80 196.183   2
  -3  20   5 6916.61 393.604   2
  -3 -20  11 1274.13 156.945   2
  -3  21   6 2894.90 272.214   2
  -3  22   5 4133.89 284.161   2
  -3  23   6 2917.71 197.050   2
  -2   0 -18 1412.03 230.115   2
  -2   0 -16 14390.3 350.582   2
  -2   0 -14 9908.95 330.001   2
  -2   0 -12 15369.6 494.642   2
  -2   0 -10 68975.6 867.644   2
  -2   0  -8 26569.4 361.996   2
  -2   0  -6 22012.3 289.263   2
  -2   0  -4 81638.0 299.455   2
  -2   0  16 9552.76 459.207   2
  -2   0  18 7666.02 335.444   2
  -2   1 -19 1536.10 182.886   2
  -2   1 -17 1676.17 186.414   2
  -2  -1 -15 8429.83 216.544   2
  -2  -1 -13 1863.68 205.645   2
  -2  -1 -11 9071.91 272.375   2
  -2   1  -9 1611.37 131.835   2
  -2  -1  -7 3806.87 140.665   2
  -2  -1  -5 80117.4 269.349   2
  -2   1  -3 52206.4 353.169   2
  -2   1  15 7936.72 320.523   2
  -2   1  17 1165.65 195.465   2
  -2   1  19 2910.53 141.856   2
  -2  -2 -18 2221.42 166.277   2
  -2  -2 -16 7940.71 231.477   2
  -2  -2 -14 3573.68 180.195   2
  -2  -2 -12 7783.37 271.722   2
  -2  -2 -10 10564.4 228.350   2
  -2  -2  -8 14027.5 221.607   2
  -2  -2  -6 40036.2 258.024   2
  -2  -2  -4 37132.4 230.326   2
  -2   2   4 43064.9 321.431   2
  -2   2  14 2006.64 368.942   2
  -2   2  16 10103.7 322.070   2
  -2   2  18 1712.65 167.319   2
  -2   3 -19 6441.37 162.985   2
  -2   3 -17 1812.98 153.264   2
  -2  -3 -15 14408.1 363.421   2
  -2  -3 -13 7790.54 417.841   2
  -2  -3 -11 27122.0 353.874   2
  -2  -3  -9 7975.35 192.936   2
  -2  -3  -7 15465.7 186.674   2
  -2  -3  -5 63622.7 270.357   2
  -2   3  -3 1961.53 145.574   2
  -2   3  15 16816.7 537.828   2
  -2  -3  17 1742.33 305.870   2
  -2  -3  19 7099.82 273.013   2
  -2   4 -18 163.564 190.053   2
  -2   4 -16 1773.70 207.518   2
  -2  -4 -14 3767.48 206.511   2
  -2  -4 -12 319.224 251.194   2
  -2  -4 -10 42124.5 403.486   2
  -2  -4  -8 41720.3 306.516   2
  -2  -4  -6 109490. 468.440   2
  -2  -4  -4 9391.95 134.671   2
  -2   4   4 2774.07 238.321   2
  -2  -4  16 2208.85 337.529   2
  -2  -4  18 964.420 239.748   2
  -2   5 -19 4508.32 135.855   2
  -2   5 -17 375.278 128.721   2
  -2  -5 -15 2930.57 231.937   2
  -2  -5 -13 9258.37 447.784   2
  -2  -5 -11 5154.74 241.172   2
  -2  -5  -9 5339.22 213.016   2
  -2  -5  -7 17795.2 221.934   2
  -2  -5  -5 519.898 94.5257   2
  -2   5   5 1705.58 157.566   2
  -2  -5  17 82.2217 251.005   2
  -2  -5  19 5488.74 236.568   2
  -2   6 -18 1210.36 139.026   2
  -2  -6 -16 10017.9 289.667   2
  -2   6 -14 1652.23 217.904   2
  -2  -6 -12 844.290 275.384   2
  -2  -6 -10 30730.0 644.603   2
  -2  -6  -8 3186.57 257.243   2
  -2  -6  -6 89088.3 802.836   2
  -2  -6  -4 16601.5 312.704   2
  -2   6   4 28740.6 384.656   2
  -2   6   6 77880.8 660.104   2
  -2  -6  16 6737.85 411.546   2
  -2  -6  18 1271.36 227.102   2
  -2   7 -17 1905.06 171.323   2
  -2  -7 -15 5504.24 255.390   2
  -2   7 -13 26825.7 324.544   2
  -2  -7 -11 23124.0 604.704   2
  -2  -7  -9 4678.73 311.886   2
  -2  -7  -7 5715.83 281.999   2
  -2  -7  -5 2987.46 203.510   2
  -2   7   5 5773.81 236.791   2
  -2   7   7 3609.89 223.019   2
  -2  -7  15 7924.24 441.061   2
  -2  -7  17 480.598 244.571   2
  -2  -7  19 12313.2 258.803   2
  -2   8 -18 1964.50 127.877   2
  -2   8 -16 290.512 245.597   2
  -2   8 -14 8199.37 232.519   2
  -2  -8 -12 1412.92 299.459   2
  -2  -8 -10 9152.10 409.431   2
  -2  -8  -8 1019.92 228.910   2
  -2  -8  -6 24447.0 460.739   2
  -2  -8  -4 42406.8 490.555   2
  -2   8   4 60178.0 622.025   2
  -2   8   6 25772.1 448.461   2
  -2   8   8 3120.81 230.611   2
  -2  -8  16 828.421 269.433   2
  -2  -8  18 1200.65 190.098   2
  -2   9 -17 747.720 138.849   2
  -2   9 -15 1374.81 288.933   2
  -2   9 -13 4219.05 246.860   2
  -2  -9 -11 12588.5 487.159   2
  -2  -9  -9 10834.9 416.368   2
  -2  -9  -7 8953.58 336.420   2
  -2  -9  -5 18829.8 382.875   2
  -2   9   5 24130.3 448.877   2
  -2   9   7 8889.39 316.747   2
  -2  -9  15 280.576 255.636   2
  -2  -9  17 3810.86 258.255   2
  -2  10 -18 820.960 135.582   2
  -2  10 -16 13393.5 425.377   2
  -2  10 -14 11991.1 314.084   2
  -2  10 -12 800.034 167.455   2
  -2 -10 -10 5142.79 349.197   2
  -2 -10  -8 3306.81 276.316   2
  -2 -10  -6 1537.88 211.239   2
  -2  10   4 16430.4 397.857   2
  -2  10   6 1985.48 217.448   2
  -2  10   8 3710.25 266.193   2
  -2 -10  12 873.964 268.251   2
  -2 -10  14 9226.30 431.353   2
  -2 -10  16 10397.2 379.629   2
  -2  11 -17 2303.68 125.169   2
  -2  11 -15 2136.86 283.464   2
  -2  11 -13 5124.54 249.683   2
  -2  11 -11 31850.4 479.327   2
  -2 -11  -9 1340.58 260.861   2
  -2 -11  -7 9757.63 358.378   2
  -2  11   5 14740.4 408.803   2
  -2  11   7 3318.23 267.533   2
  -2 -11  15 7878.67 348.694   2
  -2 -11  17 761.646 109.344   2
  -2  12 -16 1989.09 139.140   2
  -2  12 -14 977.060 165.102   2
  -2  12 -12 869.238 194.565   2
  -2 -12 -10 6411.75 377.980   2
  -2 -12  -8 10857.1 402.148   2
  -2  12   6 12945.4 417.435   2
  -2  12   8 1269.68 244.782   2
  -2  13 -15 8688.76 345.804   2
  -2  13 -13 878.916 166.700   2
  -2  13 -11 10147.7 310.545   2
  -2  13   5 20316.3 516.397   2
  -2  13   7 6019.13 334.004   2
  -2 -13  11 11677.5 426.219   2
  -2  14 -16 9260.69 253.054   2
  -2  14 -14 393.913 227.072   2
  -2  14 -12 474.997 167.267   2
  -2  14 -10 4455.02 243.474   2
  -2  14   4 11184.3 425.365   2
  -2  14   6 7518.75 376.317   2
  -2  14   8 8979.07 397.703   2
  -2 -14  10 2155.82 280.043   2
  -2 -14  16 8406.78 241.837   2
  -2  15 -15 2814.94 201.301   2
  -2  15 -13 1097.80 246.485   2
  -2  15 -11 2965.33 332.381   2
  -2  15  -9 7213.42 429.411   2
  -2  15   5 6571.77 366.506   2
  -2  15   7 26098.8 619.741   2
  -2 -15   9 9044.80 371.071   2
  -2  16 -14 250.978 171.432   2
  -2  16 -12 4934.89 315.048   2
  -2  16 -10 7690.41 415.730   2
  -2  16  -8 1566.26 320.437   2
  -2  16   6 12189.1 461.763   2
  -2 -16   8 1918.25 247.390   2
  -2  17 -13 485.218 185.727   2
  -2  17 -11 2293.87 276.220   2
  -2  17  -9 17256.8 527.075   2
  -2  17  -5 3582.53 401.134   2
  -2  17   5 4340.16 261.340   2
  -2  17   7 428.320 312.104   2
  -2 -17   9 15759.4 412.861   2
  -2  18 -12 5894.59 267.328   2
  -2  18 -10 2756.19 279.428   2
  -2  18   6 3427.16 364.477   2
  -2  18   8 6960.56 392.866   2
  -2 -18  14 211.883 124.323   2
  -2  19 -11 2144.08 203.895   2
  -2  19  -9 2693.82 270.007   2
  -2  19   5 17806.6 585.969   2
  -2  19   7 10954.5 464.173   2
  -2  19   9 1208.56 254.952   2
  -2 -19  13 801.191 141.904   2
  -2  20   6 4982.70 362.991   2
  -2  20   8 4838.63 322.299   2
  -2 -20  12 390.510 125.375   2
  -2  21   5 6308.26 379.783   2
  -2  21   7 2900.87 288.956   2
  -2  22   6 3623.62 281.557   2
  -2  22   8 5846.48 250.133   2
  -2  23   5 21720.7 469.974   2
  -2  23   7 4471.24 220.122   2
  -2  24   6 4677.45 200.998   2
  -1   1 -18 661.046 155.682   2
  -1  -1 -16 1133.52 147.120   2
  -1  -1 -14 1911.55 316.028   2
  -1  -1 -12 36922.8 412.293   2
  -1  -1 -10 2439.81 129.945   2
  -1  -1  -8 43952.1 300.622   2
  -1  -1  -6 15505.0 163.449   2
  -1  -1  -4 151626. 542.720   2
  -1   1  16 1214.00 291.862   2
  -1   1  18 2424.07 185.077   2
  -1   2 -19 10340.2 292.704   2
  -1  -2 -17 21127.3 309.679   2
  -1  -2 -15 5609.25 194.266   2
  -1  -2 -13 9820.06 318.094   2
  -1  -2 -11 15640.4 269.289   2
  -1  -2  -9 8208.82 163.512   2
  -1  -2  -7 20907.2 201.288   2
  -1   2  -5 54010.7 232.745   2
  -1  -2  -3 111322. 353.950   2
  -1   2  17 20400.7 377.533   2
  -1  -2  19 7663.70 285.567   2
  -1   3 -18 442.663 121.565   2
  -1  -3 -16 105.250 153.885   2
  -1  -3 -14 31592.5 512.612   2
  -1  -3 -12 22649.8 422.956   2
  -1  -3 -10 4487.86 162.604   2
  -1  -3  -8 19046.9 235.094   2
  -1   3  -6 25677.1 224.634   2
  -1   3  -4 53106.2 621.468   2
  -1   3   4 79063.1 701.807   2
  -1  -3  18 195.385 217.592   2
  -1   4 -19 3266.27 193.978   2
  -1  -4 -17 4539.50 181.912   2
  -1  -4 -15 8342.54 308.144   2
  -1  -4 -13 4489.56 255.515   2
  -1  -4 -11 25012.3 419.104   2
  -1  -4  -9 7416.85 225.740   2
  -1   4  -7 3557.54 124.967   2
  -1  -4  -5 28896.4 238.471   2
  -1   4   5 24395.3 464.576   2
  -1  -4  17 4758.27 355.537   2
  -1  -4  19 883.556 192.427   2
  -1   5 -18 4942.38 193.151   2
  -1  -5 -16 2103.46 170.901   2
  -1  -5 -14 403.532 142.100   2
  -1  -5 -12 31807.9 497.004   2
  -1  -5 -10 21521.2 371.788   2
  -1   5  -8 46622.9 448.599   2
  -1   5  -6 110918. 438.304   2
  -1   5   4 10069.2 195.693   2
  -1  -5  18 8190.68 349.004   2
  -1   6 -19 5591.12 183.861   2
  -1   6 -17 1486.65 175.610   2
  -1   6 -15 166.847 191.532   2
  -1  -6 -13 32770.4 519.420   2
  -1  -6 -11 5398.36 239.885   2
  -1   6  -9 5038.29 204.910   2
  -1   6  -7 2707.53 148.992   2
  -1   6  -5 12154.3 260.469   2
  -1   6   5 15552.8 323.754   2
  -1  -6  17 1691.57 294.736   2
  -1  -6  19 3334.30 205.341   2
  -1   7 -18 2963.49 157.280   2
  -1   7 -16 256.100 260.316   2
  -1  -7 -14 15675.7 374.768   2
  -1   7 -12 646.769 186.403   2
  -1   7 -10 633.505 156.960   2
  -1   7  -8 4762.89 187.540   2
  -1   7  -6 41298.7 365.911   2
  -1   7   4 21646.5 376.602   2
  -1   7   6 28550.4 459.818   2
  -1   7   8 5981.66 272.569   2
  -1  -7  18 5945.49 291.625   2
  -1   8 -17 11560.3 258.729   2
  -1   8 -15 1141.49 300.491   2
  -1   8 -13 15204.6 258.148   2
  -1  -8 -11 392.769 242.271   2
  -1   8  -9 409.578 146.824   2
  -1  -8  -7 23838.6 476.306   2
  -1   8   5 2973.71 222.030   2
  -1   8   7 20871.5 441.032   2
  -1   8   9 30.2883 191.609   2
  -1  -8  17 19371.7 488.239   2
  -1   9 -18 13192.9 197.930   2
  -1   9 -16 2967.72 213.452   2
  -1   9 -14 1562.89 316.520   2
  -1  -9 -12 17288.2 554.281   2
  -1  -9 -10 1600.17 263.383   2
  -1  -9  -8 43296.7 682.385   2
  -1  -9  -6 15045.7 375.397   2
  -1   9   4 7676.66 289.888   2
  -1   9   6 16543.9 408.982   2
  -1   9   8 47910.5 692.280   2
  -1   9  10 1900.57 250.052   2
  -1  -9  16 6062.17 352.549   2
  -1  -9  18 12102.1 310.506   2
  -1  10 -17 798.045 128.054   2
  -1  10 -15 1908.59 304.001   2
  -1  10 -13 307.597 186.389   2
  -1 -10 -11 2968.50 313.614   2
  -1 -10  -9 517.988 221.815   2
  -1 -10  -7 447.489 189.226   2
  -1 -10  -5 36991.4 519.496   2
  -1  10   5 29241.9 528.378   2
  -1  10   7 2489.70 240.888   2
  -1  10   9 422.344 212.323   2
  -1 -10  17 1159.37 207.132   2
  -1  11 -18 12697.6 252.582   2
  -1  11 -16 2362.94 165.648   2
  -1  11 -14 10849.1 472.394   2
  -1  11 -12 20667.3 331.458   2
  -1 -11 -10 9101.85 417.912   2
  -1 -11  -8 12233.9 411.593   2
  -1 -11  -6 6034.99 283.295   2
  -1  11  -4 22277.3 479.267   2
  -1  11   6 4926.66 292.496   2
  -1  11   8 15163.9 451.687   2
  -1  11  10 5052.02 328.997   2
  -1 -11  16 1440.72 229.137   2
  -1  12 -17 5083.08 233.150   2
  -1  12 -15 155.886 239.227   2
  -1  12 -13 2392.89 337.556   2
  -1 -12 -11 844.426 209.528   2
  -1 -12  -9 31978.1 654.483   2
  -1 -12  -7 19047.3 471.833   2
  -1  12   5 7241.63 337.449   2
  -1  12   7 18678.0 500.617   2
  -1  12   9 30312.7 637.875   2
  -1 -12  17 7469.86 211.511   2
  -1  13 -16 2658.65 229.678   2
  -1  13 -14 4358.89 337.800   2
  -1  13 -12 10938.9 491.374   2
  -1 -13 -10 6417.13 374.903   2
  -1  13   6 3904.71 301.107   2
  -1  13   8 5761.64 350.829   2
  -1  13  10 11768.8 441.962   2
  -1  14 -15 377.400 209.429   2
  -1  14 -13 3159.16 322.315   2
  -1  14 -11 7643.68 438.880   2
  -1  14   5 2018.77 277.033   2
  -1  14   7 11782.0 442.294   2
  -1  14   9 4504.27 335.047   2
  -1  15 -16 1968.85 156.763   2
  -1  15 -14 2234.31 257.716   2
  -1  15 -12 22359.4 599.123   2
  -1  15 -10 4052.93 377.199   2
  -1  15   6 15665.7 508.551   2
  -1  15   8 19010.8 551.572   2
  -1  15  10 1632.43 326.161   2
  -1  16 -15 1734.55 179.891   2
  -1  16 -13 4489.47 301.885   2
  -1  16 -11 472.208 279.701   2
  -1  16  -9 11776.4 507.441   2
  -1  16   5 1955.74 293.599   2
  -1  16   7 2091.56 298.286   2
  -1  16   9 11295.8 492.026   2
  -1  17 -14 1660.07 190.131   2
  -1  17 -12 544.493 237.403   2
  -1  17 -10 10219.9 449.956   2
  -1  17  -8 3065.72 352.668   2
  -1  17  -6 118.821 231.276   2
  -1  17   6 575.515 210.244   2
  -1  17   8 3439.95 369.066   2
  -1  17  10 9715.89 424.490   2
  -1  18 -13 8879.36 290.438   2
  -1  18 -11 1801.77 262.719   2
  -1  18  -9 2372.92 323.240   2
  -1  18  -7 3524.29 352.380   2
  -1  18  -5 215.979 224.441   2
  -1  18   5 355.501 207.488   2
  -1  18   7 5898.06 417.349   2
  -1  18   9 466.126 277.847   2
  -1  18  11 7242.23 325.726   2
  -1  19 -12 3351.35 221.552   2
  -1  19 -10 6442.89 331.691   2
  -1  19  -8 11513.1 447.550   2
  -1  19  -6 5964.90 395.193   2
  -1  19   6 6105.91 430.852   2
  -1  19   8 6347.08 385.902   2
  -1  19  10 1867.71 256.961   2
  -1  20 -11 3630.32 224.017   2
  -1  20  -9 3100.54 272.929   2
  -1  20  -7 3134.01 309.780   2
  -1  20  -5 3145.94 328.152   2
  -1  20   5 3142.05 369.519   2
  -1  20   7 2039.96 308.353   2
  -1  20   9 1180.61 244.357   2
  -1  20  11 1305.28 179.603   2
  -1  21 -10 2897.14 201.566   2
  -1  21  -8 4547.97 279.302   2
  -1  21  -6 1051.76 254.354   2
  -1  21   6 2105.06 307.046   2
  -1  21   8 1741.87 256.110   2
  -1  21  10 921.333 174.886   2
  -1  22  -9 8919.58 246.435   2
  -1  22  -7 6860.35 287.307   2
  -1  22   5 182.705 249.903   2
  -1  22   7 5507.98 309.563   2
  -1  22   9 3285.72 209.080   2
  -1  23   6 2525.91 248.016   2
  -1  23   8 7188.77 240.417   2
  -1  24   5 5096.35 262.942   2
  -1  24   7 4468.25 191.964   2
   0   0 -18 838.946 232.270   2
   0   0 -16 19334.2 396.988   2
   0   0 -12 265.269 165.431   2
   0   0 -10 13027.8 283.632   2
   0   0  -8 632.396 126.734   2
   0   0  -6 770.597 94.0925   2
   0   0  -4 399096. 1261.24   2
   0   0   4 412193. 1075.71   2
   0   0  18 831.673 215.274   2
   0   1 -17 1296.90 158.657   2
   0  -1 -15 1553.80 158.518   2
   0  -1 -13 75453.3 739.246   2
   0  -1 -11 32919.2 316.445   2
   0  -1  -9 5587.60 138.426   2
   0   1  -7 1922.29 85.4568   2
   0  -1  -5 13109.7 156.404   2
   0   1   5 14647.6 261.090   2
   0   1  19 4859.08 160.863   2
   0  -2 -18 1416.56 166.757   2
   0  -2 -16 2976.88 187.133   2
   0  -2 -14 7447.37 298.752   2
   0  -2 -12 2997.34 179.870   2
   0  -2 -10 523.937 101.858   2
   0   2  -8 10321.7 157.287   2
   0   2  -6 3359.99 95.8149   2
   0   2  -4 12414.2 175.031   2
   0  -2  18 1521.50 250.646   2
   0   3 -19 1836.64 182.726   2
   0   3 -17 803.676 146.410   2
   0  -3 -15 2618.06 189.397   2
   0  -3 -13 24896.3 455.251   2
   0  -3 -11 21118.0 379.869   2
   0   3  -9 13963.7 233.496   2
   0   3  -7 4215.38 128.383   2
   0   3  -5 12654.1 138.536   2
   0  -3  19 2132.59 209.319   2
   0   4 -18 848.792 151.511   2
   0  -4 -16 14953.0 285.627   2
   0   4 -14 735.594 172.157   2
   0  -4 -12 8819.88 288.018   2
   0   4 -10 532.676 147.609   2
   0   4  -8 13627.0 268.686   2
   0   4  -6 6235.01 144.360   2
   0  -4  -4 122896. 759.310   2
   0   4   4 129959. 780.250   2
   0  -4  18 1026.01 239.072   2
   0   5 -19 102.476 133.970   2
   0   5 -17 941.960 174.355   2
   0   5 -15 488.087 202.764   2
   0  -5 -13 7461.92 287.375   2
   0   5 -11 5908.70 243.975   2
   0   5  -9 14111.5 282.785   2
   0   5  -7 844.448 175.267   2
   0  -5  -5 1703.16 115.701   2
   0   5   5 1880.30 196.195   2
   0  -5  19 75.9777 168.133   2
   0   6 -18 176.997 128.509   2
   0   6 -16 9803.27 290.290   2
   0   6 -14 143.498 139.359   2
   0   6 -12 762.509 182.277   2
   0   6 -10 11288.9 284.427   2
   0   6  -8 1636.98 204.681   2
   0   6  -6 10834.8 277.868   2
   0   6  -4 32139.2 274.013   2
   0   6   4 32215.9 477.528   2
   0  -6  18 311.572 213.925   2
   0   7 -17 4360.89 198.769   2
   0   7 -15 6075.89 406.901   2
   0   7 -13 1221.50 199.020   2
   0   7 -11 6274.44 250.033   2
   0   7  -9 52012.4 518.004   2
   0   7  -7 2087.12 190.852   2
   0   7  -5 10015.2 245.884   2
   0  -7  19 1050.23 157.009   2
   0   8 -18 189.955 175.457   2
   0   8 -16 5280.78 226.030   2
   0   8 -14 958.379 314.300   2
   0  -8 -12 8965.18 296.230   2
   0   8 -10 835.864 159.371   2
   0   8  -8 29013.8 513.793   2
   0   8  -6 25985.0 413.465   2
   0   8  -4 14921.2 267.604   2
   0   8   6 28875.8 503.991   2
   0   8  12 8726.46 387.228   2
   0  -8  18 318.951 182.341   2
   0   9 -17 3944.38 278.741   2
   0   9 -15 749.442 283.246   2
   0  -9 -13 5468.71 275.437   2
   0   9 -11 103.856 166.540   2
   0   9  -9 7963.85 244.454   2
   0   9  -7 12130.2 329.173   2
   0   9  -5 81098.3 643.455   2
   0   9   5 87892.8 836.769   2
   0   9   7 12130.3 380.787   2
   0   9   9 7436.32 349.759   2
   0   9  11 45.1972 223.480   2
   0  -9  17 3758.90 274.022   2
   0  10 -18 1941.83 175.479   2
   0  10 -16 26423.0 583.950   2
   0  10 -14 36087.4 770.296   2
   0 -10 -12 25373.4 637.520   2
   0 -10 -10 38870.1 727.960   2
   0  10  -8 5961.56 289.860   2
   0  10  -6 10617.0 292.643   2
   0  10   6 11968.5 380.924   2
   0  10   8 5330.67 311.006   2
   0  10  10 36863.7 699.622   2
   0  10  12 23779.6 586.116   2
   0 -10  18 1814.11 162.436   2
   0  11 -17 729.046 198.109   2
   0  11 -15 1414.67 283.270   2
   0  11 -13 1302.79 317.577   2
   0 -11 -11 2153.44 291.248   2
   0 -11  -9 2959.13 284.185   2
   0  11   5 1171.85 226.465   2
   0  11   7 23242.4 544.254   2
   0  11   9 2923.64 288.854   2
   0  11  11 1914.66 276.510   2
   0 -11  17 591.748 172.736   2
   0  12 -16 1642.59 241.585   2
   0  12 -14 605.305 277.731   2
   0  12 -12 6591.06 436.233   2
   0 -12 -10 447.296 246.584   2
   0 -12  -8 10418.8 394.639   2
   0  12  -4 4719.35 273.624   2
   0  12   6 10842.9 400.571   2
   0  12   8 9824.20 414.884   2
   0  12  10 792.105 256.195   2
   0 -12  16 1847.72 212.974   2
   0  13 -17 431.257 144.215   2
   0  13 -15 300.819 229.227   2
   0  13 -13 9007.91 451.352   2
   0 -13 -11 4542.75 257.694   2
   0 -13  -9 14808.2 477.093   2
   0 -13  -7 753.530 208.871   2
   0  13   5 25012.0 571.734   2
   0  13   7 796.977 254.364   2
   0  13   9 13426.4 476.973   2
   0  13  11 3181.99 312.824   2
   0  14 -16 10596.3 310.411   2
   0  14 -14 10199.8 413.063   2
   0  14 -12 416.782 285.703   2
   0 -14 -10 23475.1 442.232   2
   0  14   6 29975.1 654.201   2
   0  14   8 1520.28 283.358   2
   0  14  10 21868.1 583.815   2
   0  14  12 615.469 267.953   2
   0  15 -15 538.318 198.340   2
   0  15 -13 5911.38 364.101   2
   0  15 -11 251.606 298.266   2
   0  15  -9 2684.13 370.008   2
   0  15   5 11396.2 455.846   2
   0  15   7 2815.42 316.944   2
   0  15   9 2273.00 227.274   2
   0  15  11 207.782 277.798   2
   0  15  13 5683.67 313.338   2
   0  16 -14 545.739 211.555   2
   0  16 -12 963.849 276.721   2
   0  16 -10 2108.10 332.028   2
   0  16  -8 8710.52 478.479   2
   0  16   6 7989.76 422.294   2
   0  16   8 7957.31 308.216   2
   0  16  10 2063.84 323.399   2
   0  16  12 860.220 262.303   2
   0  17 -15 11729.7 253.830   2
   0  17 -13 9982.61 370.603   2
   0  17 -11 30413.7 670.365   2
   0  17  -9 6465.82 420.362   2
   0  17  -7 10737.3 504.457   2
   0  17   5 10874.0 461.970   2
   0  17   7 9118.91 322.343   2
   0  17   9 5170.87 394.977   2
   0  17  11 29492.8 626.157   2
   0  17  13 9683.61 312.016   2
   0  18 -14 1413.49 160.605   2
   0  18 -12 3312.26 277.075   2
   0  18 -10 3805.36 340.510   2
   0  18  -8 382.564 299.391   2
   0  18  -6 1858.62 240.682   2
   0  18   6 1799.63 362.435   2
   0  18   8 237.816 288.557   2
   0  18  10 3842.47 326.671   2
   0  18  12 3113.79 243.276   2
   0  19 -13 8361.63 256.114   2
   0  19 -11 711.497 225.745   2
   0  19  -9 377.575 261.962   2
   0  19  -7 1081.36 310.290   2
   0  19  -5 2820.34 251.791   2
   0  19   5 2780.55 378.560   2
   0  19   7 1164.92 323.722   2
   0  19   9 342.620 264.650   2
   0  19  11 562.144 216.225   2
   0  20 -12 1990.63 178.564   2
   0  20 -10 2354.37 255.236   2
   0  20  -8 227.343 252.196   2
   0  20  -6 9701.17 448.300   2
   0  20   6 8895.34 455.051   2
   0  20   8 81.0876 260.244   2
   0  20  10 1943.27 237.500   2
   0  20  12 1674.89 156.464   2
   0  21 -11 32095.7 422.657   2
   0  21  -9 1632.41 229.005   2
   0  21  -7 2466.93 278.248   2
   0  21  -5 1001.73 268.692   2
   0  21   5 612.602 290.875   2
   0  21   7 1972.54 285.088   2
   0  21   9 1522.98 228.499   2
   0  21  11 28717.3 375.674   2
   0  22 -10 2500.84 168.173   2
   0  22  -8 755.226 196.278   2
   0  22  -6 103.052 217.034   2
   0  22  -4 54.9192 238.166   2
   0  22   6 69.8237 245.554   2
   0  22   8 705.949 215.539   2
   0  22  10 2344.55 165.563   2
   0  23  -7 77.7119 159.061   2
   0  23  -5 5868.15 284.768   2
   0  23   5 5722.49 324.568   2
   0  23   7-11.1953 187.313   2
   0  24   6 1246.67 185.799   2
   0  25   5 2030.80 167.106   2
   1   1 -18 2832.30 253.528   2
   1  -1 -16 1432.31 146.075   2
   1   1 -14 149.679 195.777   2
   1  -1 -12 33447.8 396.020   2
   1   1 -10 1610.94 108.829   2
   1  -1  -8 35302.2 292.837   2
   1  -1  -6 10606.8 148.482   2
   1  -1  -4 115425. 779.922   2
   1   1   6 14061.5 358.127   2
   1   1  18 1108.08 216.893   2
   1  -2 -17 17276.6 278.984   2
   1  -2 -15 10364.7 262.650   2
   1  -2 -13 2653.25 181.455   2
   1   2 -11 11666.6 241.786   2
   1   2  -9 10978.8 255.916   2
   1   2  -7 18579.1 199.781   2
   1  -2  -5 44387.8 265.806   2
   1  -2  19 11940.1 314.900   2
   1   3 -18 327.291 137.857   2
   1  -3 -16 4016.10 195.604   2
   1  -3 -14 26862.8 472.703   2
   1  -3 -12 19790.2 319.884   2
   1   3 -10 537.737 121.935   2
   1   3  -8 13460.6 258.300   2
   1   3  -6 34322.8 269.986   2
   1  -3  -4 67298.7 621.995   2
   1   4 -17 4182.88 212.788   2
   1  -4 -15 6027.10 218.432   2
   1  -4 -13 13543.7 349.294   2
   1   4 -11 21313.1 317.003   2
   1   4  -9 1144.10 150.518   2
   1   4  -7 11128.1 225.458   2
   1  -4  -5 21825.3 206.356   2
   1  -4  19 2910.70 213.078   2
   1   5 -18 7637.64 203.775   2
   1   5 -16 3956.33 227.338   2
   1  -5 -14 3304.28 154.618   2
   1   5 -12 50495.0 597.304   2
   1   5 -10 20235.5 506.786   2
   1   5  -8 44971.3 449.054   2
   1  -5  -6 112044. 570.598   2
   1   5  -4 10285.9 183.073   2
   1   5   4 18019.8 278.708   2
   1   6 -17 1572.89 256.396   2
   1   6 -15 1922.68 322.990   2
   1  -6 -13 23599.6 442.284   2
   1   6 -11 11256.5 300.250   2
   1   6  -9 1814.23 221.307   2
   1   6  -7 8535.81 285.485   2
   1   6  -5 14558.9 289.186   2
   1  -6  19 5889.54 228.971   2
   1   7 -18 4908.15 256.154   2
   1   7 -16 361.803 264.197   2
   1   7 -14 16228.7 554.562   2
   1   7 -12 561.586 173.922   2
   1   7 -10 335.643 207.940   2
   1   7  -8 6055.23 278.121   2
   1   7  -6 28246.8 433.359   2
   1   7  -4 20107.6 227.926   2
   1  -7  18 3115.95 244.185   2
   1   8 -17 18167.1 463.020   2
   1   8 -15 1047.49 296.965   2
   1  -8 -13 28597.6 396.204   2
   1   8 -11 33.5010 156.629   2
   1   8  -9 316.964 187.146   2
   1   8  -7 20826.9 416.633   2
   1   8  -5 2706.67 178.586   2
   1   8  13 17286.6 518.693   2
   1   9 -18 12286.6 301.127   2
   1   9 -16 4382.55 315.968   2
   1   9 -14 505.911 285.371   2
   1   9 -12 14384.6 356.627   2
   1   9 -10 2180.30 257.837   2
   1   9  -8 46580.0 664.356   2
   1   9  -6 18521.0 374.303   2
   1   9  -4 6600.34 219.554   2
   1   9   6 18318.7 444.056   2
   1   9  10 1344.19 256.675   2
   1   9  12 16190.2 513.228   2
   1  -9  18 15625.1 338.983   2
   1  10 -17 1501.66 216.259   2
   1  10 -15 5663.07 365.948   2
   1  10 -13 3839.06 373.233   2
   1  10 -11 4887.29 241.377   2
   1  10  -9 341.354 206.234   2
   1  10  -7 2700.46 212.456   2
   1  10  -5 29403.8 440.314   2
   1  10   5 39749.7 620.403   2
   1  10   7 769.403 215.063   2
   1  10   9 477.068 224.846   2
   1  10  11 2786.34 311.301   2
   1  11 -16 1132.12 240.054   2
   1  11 -14 11422.5 480.200   2
   1 -11 -12 15141.3 377.337   2
   1  11 -10 5346.37 236.300   2
   1  11  -8 16975.3 437.823   2
   1  11  -6 3832.59 227.667   2
   1  11  -4 21917.5 378.977   2
   1  11   6 4874.03 302.335   2
   1  11   8 13675.8 461.190   2
   1  11  10 8710.29 408.148   2
   1  11  12 18777.1 545.735   2
   1  12 -17 8734.99 271.448   2
   1  12 -15 203.226 240.999   2
   1  12 -13 14349.9 537.938   2
   1 -12 -11 4212.61 255.706   2
   1  12  -7 17054.2 418.995   2
   1  12  -5 7649.11 265.636   2
   1  12   5 4459.16 309.161   2
   1  12   7 16841.3 498.642   2
   1  12   9 32443.9 691.384   2
   1  12  11 653.743 253.332   2
   1 -12  17 5710.16 201.775   2
   1  13 -16 829.694 198.436   2
   1  13 -14 4205.32 342.349   2
   1  13 -12 9678.25 471.919   2
   1 -13 -10 12184.5 456.449   2
   1  13   6 7736.95 386.731   2
   1  13   8 9438.27 423.674   2
   1  13  10 6390.98 379.321   2
   1  14 -15 1525.11 236.280   2
   1  14 -13 2194.22 319.773   2
   1  14 -11 7390.97 453.937   2
   1 -14  -9 5255.59 348.654   2
   1  14   5 1364.54 264.269   2
   1  14   7 8154.42 408.029   2
   1  14   9 4474.98 347.517   2
   1  14  15 320.510 182.522   2
   1  15 -16 3129.41 182.436   2
   1  15 -14 1012.50 244.914   2
   1  15 -12 22623.6 615.499   2
   1  15 -10 1923.96 349.811   2
   1  15   6 5259.73 363.139   2
   1  15   8 26982.6 666.897   2
   1  15  12 22060.6 584.406   2
   1  15  14 1422.73 223.799   2
   1  16 -15 546.558 169.055   2
   1  16 -13 8823.85 378.661   2
   1  16 -11 2498.36 340.652   2
   1  16  -9 13249.7 543.791   2
   1  16   5 3190.68 327.184   2
   1  16   7 6701.19 398.989   2
   1  16   9 11679.1 512.834   2
   1  16  11 772.873 288.002   2
   1  16  13 4432.02 290.231   2
   1  17 -14 739.399 189.115   2
   1  17 -12 639.897 251.971   2
   1  17 -10 10568.3 474.394   2
   1  17  -8 3818.91 386.980   2
   1  17  -6 1008.98 339.443   2
   1  17   6 135.174 206.542   2
   1  17   8 3379.82 385.669   2
   1  17  10 10177.2 460.310   2
   1  17  12 539.292 236.501   2
   1  17  14 1743.26 170.138   2
   1  18 -13 7825.02 301.273   2
   1  18 -11 5965.25 352.991   2
   1  18  -9 626.171 293.772   2
   1  18  -7 5521.17 418.382   2
   1  18  -5 770.352 338.242   2
   1  18   5 284.698 204.794   2
   1  18   7 3213.92 379.569   2
   1  18   9 1246.71 298.566   2
   1  18  11 1009.39 255.038   2
   1  18  13 7823.24 267.535   2
   1  19 -12 7094.04 299.834   2
   1  19 -10 1875.96 280.656   2
   1  19  -8 7407.78 419.465   2
   1  19  -6 6823.60 438.321   2
   1  19   6 4753.22 405.631   2
   1  19   8 12023.6 500.155   2
   1  19  10 6156.28 344.325   2
   1  19  12 3402.57 225.996   2
   1  20 -11 1529.62 216.227   2
   1  20  -9 1106.09 260.679   2
   1  20  -7 2380.23 326.330   2
   1  20  -5 3419.68 362.774   2
   1  20   5 2632.02 355.069   2
   1  20   7 3007.47 342.418   2
   1  20   9 2655.74 289.306   2
   1  20  11 3579.65 234.167   2
   1  21 -10 1070.30 200.913   2
   1  21  -8 1400.94 257.011   2
   1  21  -6 3181.41 321.311   2
   1  21   6 715.757 281.369   2
   1  21   8 3710.13 301.887   2
   1  21  10 3033.92 225.618   2
   1  22  -9 2973.99 222.356   2
   1  22  -7 7344.16 333.411   2
   1  22  -5 245.003 239.854   2
   1  22   5 109.460 158.913   2
   1  22   7 7298.60 337.752   2
   1  22   9 8550.32 286.975   2
   1  23  -8 8316.82 258.729   2
   1  23  -6 3331.32 247.696   2
   1  23   4 678.400 195.634   2
   1  23   6 3013.10 259.885   2
   1  23   8 5925.06 241.391   2
   1  24  -5 5442.81 240.080   2
   1  24   5 3070.77 235.327   2
   1  24   7 4080.63 195.818   2
   2   0 -16 8542.44 395.804   2
   2   0 -14 31641.6 758.680   2
   2   0 -12 8116.56 407.533   2
   2   0 -10 79650.3 607.035   2
   2   0  -8 17576.3 393.611   2
   2   0  -6 21610.2 349.840   2
   2   0  -4 85212.6 775.522   2
   2   0   4 84579.0 874.897   2
   2   0   6 21296.6 513.399   2
   2   1 -17 944.201 239.074   2
   2  -1 -15 6960.57 276.168   2
   2  -1 -13 567.284 187.968   2
   2   1 -11 15886.1 267.366   2
   2  -1  -9 643.093 137.103   2
   2  -1  -7 4793.25 164.618   2
   2  -1  -5 78310.4 324.134   2
   2   1   5 88531.0 944.176   2
   2  -1  19 1886.88 171.289   2
   2  -2 -16 9173.41 282.816   2
   2  -2 -14 1700.46 186.114   2
   2  -2 -12 5378.67 195.200   2
   2   2 -10 10331.5 268.097   2
   2  -2  -8 19702.1 293.996   2
   2  -2  -6 34469.0 308.472   2
   2   2  -4 39206.6 306.729   2
   2   2   6 40538.5 712.375   2
   2   3 -17 1771.88 240.583   2
   2  -3 -15 15302.1 353.176   2
   2  -3 -13 6970.16 226.586   2
   2   3 -11 14132.2 333.356   2
   2   3  -9 7758.23 226.873   2
   2   3  -7 18343.9 262.716   2
   2  -3  -5 61161.0 365.287   2
   2  -3  19 6499.09 236.040   2
   2   4 -16 1994.10 297.473   2
   2  -4 -14 7925.83 243.442   2
   2   4 -12 2953.98 176.075   2
   2   4 -10 41619.5 496.735   2
   2   4  -8 36602.5 399.776   2
   2  -4  -6 115695. 563.347   2
   2  -4  -4 2523.81 120.995   2
   2   5 -17 239.349 213.009   2
   2   5 -15 1342.23 312.055   2
   2   5 -13 6633.29 274.212   2
   2   5 -11 4473.21 320.098   2
   2   5  -9 875.540 148.295   2
   2   5  -7 18479.2 275.594   2
   2   5  -5 1688.69 117.969   2
   2  -5  19 5059.40 206.827   2
   2   6 -16 5270.37 352.837   2
   2   6 -14 2364.93 187.019   2
   2   6 -12 768.842 181.917   2
   2   6 -10 28292.7 602.767   2
   2   6  -8 3050.22 231.325   2
   2   6  -6 73953.4 677.259   2
   2   6  -4 26605.5 374.762   2
   2   7 -17 350.982 199.599   2
   2   7 -15 9557.22 440.969   2
   2   7 -13 29745.8 400.067   2
   2   7 -11 14276.8 486.370   2
   2   7  -9 6979.22 329.162   2
   2   7  -7 3809.99 232.500   2
   2   7  -5 7283.71 246.294   2
   2   8 -18 903.795 159.915   2
   2   8 -16 859.423 261.177   2
   2   8 -14 4383.00 359.160   2
   2   8 -12 1779.27 196.385   2
   2   8 -10 11420.7 426.377   2
   2   8  -8 2610.56 234.213   2
   2   8  -6 25380.9 440.210   2
   2   8  -4 57690.0 577.859   2
   2   9 -17 3949.85 249.842   2
   2   9 -15 241.906 253.890   2
   2   9 -13 9852.81 460.024   2
   2   9 -11 17004.5 527.607   2
   2   9  -9 10846.6 395.151   2
   2   9  -7 7775.45 302.125   2
   2   9  -5 26061.5 433.529   2
   2   9   5 24253.0 485.972   2
   2  10 -16 8177.69 345.666   2
   2  10 -14 10088.4 446.115   2
   2  10 -12 1459.91 172.732   2
   2  10 -10 4450.13 311.200   2
   2  10  -8 3692.97 257.676   2
   2  10  -6 1862.76 193.230   2
   2  10  -4 17022.9 359.353   2
   2  10   6 1710.41 236.638   2
   2  10   8 2974.13 286.344   2
   2  10  10 4314.51 345.236   2
   2  10  12 757.040 254.485   2
   2  11 -17 804.930 169.707   2
   2  11 -15 8330.94 424.954   2
   2  11 -13 15299.2 540.698   2
   2  11 -11 24593.2 609.998   2
   2  11  -9 5757.76 318.143   2
   2  11  -7 2680.22 227.501   2
   2  11  -5 13061.2 346.318   2
   2  11   5 9113.25 362.015   2
   2  11   7 9202.96 392.246   2
   2  11   9 1448.03 279.157   2
   2  11  11 29890.0 691.400   2
   2 -11  17 2944.41 191.477   2
   2  12 -16 4605.37 263.264   2
   2  12 -14 237.352 258.225   2
   2  12 -12 522.708 298.399   2
   2  12 -10 12097.8 443.541   2
   2  12  -8 1312.31 222.361   2
   2  12  -6 12511.6 364.046   2
   2  12  -4 3212.19 207.943   2
   2  12   6 22189.3 551.247   2
   2  12   8 11311.4 444.934   2
   2  12  10 5251.18 360.657   2
   2  13 -15 10817.4 379.018   2
   2  13 -13 1728.63 297.231   2
   2  13 -11 14238.9 547.616   2
   2  13  -9 3190.44 283.120   2
   2  13  -7 5907.06 296.696   2
   2  13  -5 18911.1 423.400   2
   2  13   5 10297.5 419.312   2
   2  13   7 10020.5 429.762   2
   2  13   9 108.051 235.479   2
   2  14 -16 7708.39 247.701   2
   2  14 -14 267.860 232.830   2
   2  14 -12 797.106 292.391   2
   2  14 -10 2908.21 364.425   2
   2  14  -6 9474.94 342.806   2
   2  14  -4 8547.00 311.599   2
   2  14   6 4098.34 334.595   2
   2  14   8 8411.55 424.695   2
   2  15 -15 3577.68 229.391   2
   2  15 -13 3593.70 314.264   2
   2  15 -11 3092.31 349.089   2
   2  15  -9 11271.4 511.106   2
   2  15  -3 2042.93 247.755   2
   2  15   5 12409.1 468.350   2
   2  15   7 21846.9 615.398   2
   2  15  13 1257.63 260.714   2
   2  15  15 2905.06 194.181   2
   2  16 -14 2227.88 229.757   2
   2  16 -12 2321.21 302.457   2
   2  16 -10 10884.6 491.688   2
   2  16  -8 2586.46 376.189   2
   2  16   6 25675.6 647.430   2
   2  16  12 4952.83 335.894   2
   2  16  14 271.675 173.326   2
   2  17 -13 1666.62 228.465   2
   2  17 -11 1102.74 286.447   2
   2  17  -9 18149.9 589.680   2
   2  17  -7 806.601 326.426   2
   2  17   5 3220.52 249.922   2
   2  17   7 2934.08 391.362   2
   2  17   9 15397.6 552.595   2
   2  17  11 1935.79 290.820   2
   2  17  13 315.653 193.032   2
   2  18 -14 294.296 130.141   2
   2  18 -12 2178.01 249.574   2
   2  18 -10 1725.67 304.732   2
   2  18  -8 8369.62 452.209   2
   2  18  -6 4918.32 417.406   2
   2  18   6 2247.83 373.506   2
   2  18   8 4610.63 388.189   2
   2  18  10 2732.99 309.278   2
   2  18  12 5753.99 292.765   2
   2  19 -13 801.583 150.847   2
   2  19 -11 2061.01 253.142   2
   2  19  -9 1612.87 291.729   2
   2  19  -7 13747.1 532.618   2
   2  19  -5 22327.0 661.252   2
   2  19   5 9519.39 487.471   2
   2  19   7 4157.07 369.966   2
   2  19   9 2564.66 307.765   2
   2  19  11 2309.05 248.086   2
   2  19  13 178.402 126.122   2
   2  20 -12 445.838 149.362   2
   2  20 -10 11186.8 376.224   2
   2  20  -8 5647.67 361.011   2
   2  20  -6 6409.20 408.902   2
   2  20   6 13781.6 510.534   2
   2  20   8 1310.23 276.585   2
   2  20  10 6592.56 310.911   2
   2  20  12 911.540 142.067   2
   2  21 -11 1158.28 160.225   2
   2  21  -9 7788.17 324.384   2
   2  21  -7 3123.85 304.807   2
   2  21  -5 7816.50 408.052   2
   2  21   5 5101.53 364.729   2
   2  21   7 3178.50 300.699   2
   2  21   9 6494.02 306.930   2
   2  21  11 564.966 137.319   2
   2  22 -10 1304.99 150.497   2
   2  22  -8 6351.77 290.032   2
   2  22  -6 4183.55 305.123   2
   2  22   6 4565.13 308.231   2
   2  22   8 4150.40 257.590   2
   2  22  10 952.501 136.893   2
   2  23  -7 4280.40 240.236   2
   2  23  -5 26050.7 509.071   2
   2  23   5 25283.3 333.042   2
   2  23   7 1309.30 119.820   2
   2  24  -6 6232.41 227.796   2
   2  24   6 4739.14 209.000   2
   3  -1 -14 16511.6 317.420   2
   3  -1 -12 14854.9 353.908   2
   3  -1 -10 4781.17 207.092   2
   3  -1  -8 1343.36 135.963   2
   3  -1  -6 67903.2 425.529   2
   3   1  -4 12072.6 234.380   2
   3  -2 -13 14468.2 371.577   2
   3   2 -11 10035.1 287.412   2
   3  -2  -9 21917.1 336.887   2
   3  -2  -7 176650. 749.470   2
   3   2  -5 56103.7 354.086   2
   3   3 -14 320.318 268.817   2
   3   3 -12 2516.38 168.200   2
   3   3 -10 9881.07 265.548   2
   3  -3  -8 24948.0 331.107   2
   3  -3  -6 16797.0 233.041   2
   3   3  -4 1486.74 143.724   2
   3   4 -13 9898.98 312.852   2
   3   4 -11 9386.13 287.308   2
   3   4  -9 18133.0 318.394   2
   3   4  -7 20930.9 283.719   2
   3   4  -5 1645.39 171.086   2
   3   5 -12 14006.6 504.040   2
   3   5 -10 18602.4 509.699   2
   3   5  -8 33482.0 559.705   2
   3   5  -6 5125.08 229.727   2
   3   5  -4 12235.0 281.227   2
   3   6 -13 5488.96 259.893   2
   3   6 -11 12794.1 470.207   2
   3   6  -9 14185.0 429.821   2
   3   6  -7 8798.72 305.392   2
   3   6  -5 27815.9 434.180   2
   3   7 -12 18121.9 559.305   2
   3   7 -10 4571.67 316.853   2
   3   7  -8 9049.20 337.587   2
   3   7  -6 12452.8 337.018   2
   3   7  -4 7719.36 255.117   2
   3   8 -13 4918.25 374.772   2
   3   8 -11 25464.8 626.000   2
   3   8  -9 10959.1 402.342   2
   3   8  -7 19618.6 444.771   2
   3   8  -5 1494.06 185.317   2
   3   9 -14 6554.04 382.603   2
   3   9 -12 10413.9 327.933   2
   3   9 -10 843.915 234.570   2
   3   9  -8 15707.2 437.172   2
   3   9  -6 26626.4 494.333   2
   3   9  -4 11699.8 324.245   2
   3   9   4 16465.2 399.936   2
   3  10 -15-32.3022 224.471   2
   3  10 -13 387.427 270.609   2
   3  10 -11 541.128 255.495   2
   3  10  -9 9180.08 383.225   2
   3  10  -7 5288.71 287.035   2
   3  10  -5 2303.23 207.269   2
   3  10   5 1369.88 223.416   2
   3  10   7 2454.97 284.516   2
   3  10   9 3980.19 328.361   2
   3  10  11 961.519 285.143   2
   3  11 -16 4333.60 244.393   2
   3  11 -14 1886.59 285.660   2
   3  11 -12 27456.1 666.073   2
   3  11 -10 236.179 225.664   2
   3  11  -8 942.687 211.642   2
   3  11  -6 122.655 170.400   2
   3  11  -4 6511.09 275.088   2
   3  11   6 226.654 221.784   2
   3  11   8 199.975 249.133   2
   3  11  10 3983.13 337.903   2
   3  12 -15 782.385 221.943   2
   3  12 -13 6128.59 377.570   2
   3  12 -11 14181.5 534.754   2
   3  12  -9 7801.34 371.118   2
   3  12  -7 35865.5 627.719   2
   3  12  -5 4423.42 256.646   2
   3  12   5 1412.06 239.946   2
   3  12   7 36163.9 718.626   2
   3  12   9 16717.6 545.966   2
   3  13 -16 2788.57 177.197   2
   3  13 -14 12363.7 413.348   2
   3  13 -12 6241.38 388.490   2
   3  13 -10 2585.44 226.022   2
   3  13  -8 5554.32 324.238   2
   3  13  -6 6740.84 310.762   2
   3  13  -4 2196.95 216.022   2
   3  13   6 165.826 245.946   2
   3  13   8 3583.29 335.308   2
   3  13  16 217.203 143.219   2
   3  14 -15 3856.96 229.939   2
   3  14 -13 5444.10 340.561   2
   3  14 -11 550.087 299.460   2
   3  14  -9 5632.12 263.237   2
   3  14  -7 16975.7 464.551   2
   3  14  -5 26140.5 529.252   2
   3  14   5 31050.4 667.764   2
   3  14   7 4048.78 346.748   2
   3  14   9 2224.36 307.051   2
   3  14  15 4899.73 242.927   2
   3  15 -14 1964.41 224.016   2
   3  15 -12 9378.30 414.786   2
   3  15 -10-54.2398 292.710   2
   3  15  -8 4627.11 257.213   2
   3  15  -6 27579.7 560.305   2
   3  15  -4 8017.22 329.736   2
   3  15   6 31534.0 696.699   2
   3  15   8 6263.66 379.599   2
   3  15  14 5035.71 270.997   2
   3  16 -13 2743.11 256.262   2
   3  16 -11 6518.01 378.370   2
   3  16  -9 2639.18 343.675   2
   3  16  -7 5408.04 424.992   2
   3  16   5 4500.15 351.886   2
   3  16  13 2880.92 256.600   2
   3  17 -14 1400.50 157.802   2
   3  17 -12 624.321 225.736   2
   3  17 -10 144.161 260.137   2
   3  17  -8 5387.01 400.892   2
   3  17  -6 38692.6 836.899   2
   3  17   6 33896.8 792.251   2
   3  17   8 2345.29 357.480   2
   3  17  12 1088.23 235.584   2
   3  17  14 1690.88 154.944   2
   3  18 -13 6794.06 239.138   2
   3  18 -11 3296.59 278.568   2
   3  18  -9 6828.39 396.205   2
   3  18  -7 15083.1 550.677   2
   3  18  -5 4991.11 408.310   2
   3  18   5 5963.30 431.380   2
   3  18   7 14194.7 543.729   2
   3  18   9 1791.28 310.973   2
   3  18  11 4606.12 301.169   2
   3  18  13 5037.33 214.401   2
   3  19 -12 3493.79 210.614   2
   3  19 -10 662.165 238.638   2
   3  19  -8 35835.7 721.400   2
   3  19  -6 26198.5 680.072   2
   3  19   6 20899.1 603.713   2
   3  19   8 29196.2 652.857   2
   3  19  10 608.552 232.794   2
   3  19  12 3393.44 202.246   2
   3  20 -11 1160.68 181.067   2
   3  20  -9 3107.71 269.254   2
   3  20  -7 11349.4 449.282   2
   3  20  -5 7866.09 432.002   2
   3  20   5 12467.2 481.845   2
   3  20   7 7743.05 386.614   2
   3  20   9 2140.74 255.005   2
   3  20  11 976.158 170.130   2
   3  21 -10 353.224 162.389   2
   3  21  -8 2473.33 253.817   2
   3  21  -6 3170.08 306.829   2
   3  21   6 2238.86 275.963   2
   3  21   8 705.844 217.480   2
   3  21  10 124.881 146.783   2
   3  22  -9 3983.91 204.845   2
   3  22  -7 16393.7 412.553   2
   3  22  -5 4576.13 310.631   2
   3  22   5 1439.59 237.429   2
   3  22   7 19262.0 423.807   2
   3  22   9 4883.75 201.754   2
   3  23  -8 2375.62 165.233   2
   3  23  -6 3183.32 230.211   2
   3  23   4 7472.79 292.097   2
   3  23   6 2459.88 135.852   2
   3  24  -5 1561.29 170.968   2
   3  24   5 68.8051 86.9266   2
   4   0 -12 2693.50 294.804   2
   4   0 -10 15191.9 442.797   2
   4   0  -8 22668.5 451.421   2
   4   0  -6 1110.31 158.731   2
   4   0  -4 20852.0 301.686   2
   4  -1 -13 220.482 184.937   2
   4   1 -11 3811.71 210.554   2
   4  -1  -9 1089.48 144.452   2
   4  -1  -7 2653.62 140.113   2
   4   1  -5 27390.7 263.874   2
   4  -2 -12 196.651 169.580   2
   4   2 -10 4529.96 207.086   2
   4  -2  -8 10456.7 232.174   2
   4   2  -6 15817.7 336.218   2
   4   2  -4 3141.35 172.178   2
   4   3 -13 9832.65 453.303   2
   4   3 -11 20948.4 561.383   2
   4   3  -9 8114.80 336.794   2
   4   3  -7 933.695 171.288   2
   4   3  -5 78444.5 669.280   2
   4   4 -12 1271.33 275.851   2
   4   4 -10 12569.6 439.054   2
   4   4  -8 20754.9 460.014   2
   4   4  -6 6129.99 252.391   2
   4   4  -4 12458.1 293.575   2
   4   5 -13 767.574 192.414   2
   4   5 -11 11690.6 451.015   2
   4   5  -9 5532.14 305.359   2
   4   5  -7 4860.42 249.651   2
   4   5  -5 8505.83 278.417   2
   4   6 -12 5966.29 373.945   2
   4   6 -10 4366.70 308.455   2
   4   6  -8 7185.69 320.566   2
   4   6  -6 21105.2 424.744   2
   4   6  -4 5807.17 233.717   2
   4   7 -11 24173.7 621.026   2
   4   7  -9 15045.1 462.586   2
   4   7  -7 7140.31 311.126   2
   4   7  -5 32150.0 510.909   2
   4   8 -12 1891.18 298.970   2
   4   8 -10 2887.97 294.971   2
   4   8  -8 2994.63 255.862   2
   4   8  -6 11381.3 352.992   2
   4   8  -4 8997.39 302.453   2
   4   9 -11 7728.05 407.389   2
   4   9  -9 3464.21 300.378   2
   4   9  -7 4958.77 283.505   2
   4   9  -5 7038.80 297.145   2
   4   9   5 9129.17 353.378   2
   4  10 -10 31172.9 674.750   2
   4  10  -8 608.813 209.709   2
   4  10  -6 13851.4 403.034   2
   4  10  -4 1420.57 202.902   2
   4  10   4 133.906 189.660   2
   4  10   6 16653.4 479.390   2
   4  10   8 3746.40 326.630   2
   4  10  10 32583.8 718.296   2
   4  11  -9 539.017 221.549   2
   4  11  -7 11324.3 400.375   2
   4  11  -5 5957.77 294.368   2
   4  11   5 6149.58 331.295   2
   4  11   7 10149.2 424.906   2
   4  11   9 1535.67 293.866   2
   4  12 -12 4600.35 344.002   2
   4  12 -10 7529.47 283.669   2
   4  12  -8 13068.1 441.580   2
   4  12  -6 3458.88 271.629   2
   4  12  -4 3425.96 253.127   2
   4  12   4 5578.54 314.297   2
   4  12   6 4074.38 326.228   2
   4  12   8 4105.29 345.117   2
   4  13 -13 11486.6 403.339   2
   4  13 -11 10175.7 452.950   2
   4  13  -9 4513.55 247.169   2
   4  13  -7 9755.19 388.881   2
   4  13  -5 41548.0 684.068   2
   4  13   5 65370.1 914.206   2
   4  13   7 3732.56 339.234   2
   4  13   9 1224.31 286.229   2
   4  14 -14 9099.52 294.038   2
   4  14 -12 1764.04 264.170   2
   4  14 -10 14598.6 524.696   2
   4  14  -8 21305.0 407.848   2
   4  14  -6 36971.4 665.157   2
   4  14  -4 21867.0 513.913   2
   4  14   4 3359.10 292.655   2
   4  14   6 40518.8 766.238   2
   4  14   8 9485.43 427.931   2
   4  15 -13 1009.35 204.188   2
   4  15 -11 7786.16 389.931   2
   4  15  -9 4280.74 379.523   2
   4  15  -7 6926.45 272.199   2
   4  15  -5 7320.26 337.838   2
   4  15   5 2469.46 300.525   2
   4  15   7 3189.55 325.765   2
   4  16 -12 1807.29 237.365   2
   4  16 -10 9435.74 420.404   2
   4  16  -8 8519.43 444.873   2
   4  16  -6 7936.18 285.146   2
   4  16  -4 3831.82 282.979   2
   4  16   4 3267.07 322.490   2
   4  16   6 16998.7 590.838   2
   4  16  12 456.100 233.435   2
   4  16  14 8901.78 248.964   2
   4  17 -13 5197.53 211.641   2
   4  17 -11 6995.92 326.625   2
   4  17  -9 6486.33 383.024   2
   4  17  -7 718.321 303.318   2
   4  17  -5 22679.4 660.347   2
   4  17   5 31334.7 726.940   2
   4  17   7 900.382 307.037   2
   4  17   9 3465.57 341.679   2
   4  17  11 9114.67 373.352   2
   4  17  13 4375.72 217.823   2
   4  18 -12 3524.06 204.625   2
   4  18 -10 8123.27 345.532   2
   4  18  -8 6404.78 378.825   2
   4  18  -6 22009.7 629.742   2
   4  18   6 15529.6 535.895   2
   4  18   8 2043.57 305.527   2
   4  18  10 7467.91 350.297   2
   4  18  12 178.915 162.873   2
   4  19 -11 307.787 162.531   2
   4  19  -9 1615.98 244.617   2
   4  19  -7 4422.66 341.108   2
   4  19  -5 1464.83 318.354   2
   4  19   5 433.865 277.712   2
   4  19   7 2320.69 291.555   2
   4  19   9 3740.66 284.506   2
   4  19  11 391.068 167.980   2
   4  20 -10 17942.3 360.065   2
   4  20  -8 405.652 221.823   2
   4  20  -6 2747.38 300.139   2
   4  20  -4 1567.37 306.727   2
   4  20   4 33.2854 245.648   2
   4  20   6 3789.41 298.848   2
   4  20   8 433.651 215.160   2
   4  20  10 9154.79 276.795   2
   4  21  -9 1584.88 184.493   2
   4  21  -7 643.885 214.881   2
   4  21  -5 598.880 240.761   2
   4  21   5 154.042 221.879   2
   4  21   7 574.692 203.621   2
   4  21   9 1350.25 167.239   2
   4  22  -8 312.993 150.608   2
   4  22  -6 2132.37 222.706   2
   4  22   4 4002.92 185.070   2
   4  22   6 1632.77 198.185   2
   4  22   8 1574.22 102.283   2
   4  23  -7 898.583 135.517   2
   4  23  -5 1854.40 196.065   2
   4  23   5 829.979 111.682   2
   5   1 -12 18042.7 538.457   2
   5   1 -10 13349.0 434.096   2
   5   1  -8 5358.82 275.144   2
   5   1  -6 7552.89 259.210   2
   5   1  -4 8585.81 237.176   2
   5   2 -11 809.106 244.726   2
   5   2  -9 7890.05 341.786   2
   5   2  -7 19182.8 413.300   2
   5   2  -5 4218.26 203.025   2
   5   3 -12 39678.4 773.589   2
   5   3 -10 3355.73 286.867   2
   5   3  -8 4464.57 264.057   2
   5   3  -6 1132.43 176.043   2
   5   3  -4 19062.3 361.936   2
   5   4 -11 7427.97 381.359   2
   5   4  -9 3527.50 273.896   2
   5   4  -7 2694.10 224.399   2
   5   4  -5 3682.12 217.137   2
   5   5 -12 7770.35 406.252   2
   5   5 -10 2507.58 276.002   2
   5   5  -8 6135.46 305.773   2
   5   5  -6 32009.0 528.503   2
   5   5  -4 2223.61 193.374   2
   5   6 -11 7389.39 389.392   2
   5   6  -9 2463.94 262.155   2
   5   6  -7 6594.72 303.818   2
   5   6  -5 15808.8 383.744   2
   5   7 -10 2965.33 299.030   2
   5   7  -8 5672.63 321.246   2
   5   7  -6 12238.2 373.877   2
   5   7  -4 2494.33 208.284   2
   5   8 -11 11026.4 457.607   2
   5   8  -9 130.328 223.037   2
   5   8  -7 58319.4 796.736   2
   5   8  -5 788.096 183.013   2
   5   9 -10 13619.4 482.926   2
   5   9  -8 655.638 222.788   2
   5   9  -6 44407.1 692.996   2
   5   9  -4 8350.90 320.628   2
   5   9   6 21664.3 528.208   2
   5  10  -9 8183.64 384.173   2
   5  10  -7 10006.2 382.599   2
   5  10  -5 2407.76 243.995   2
   5  10   5 1322.91 235.314   2
   5  10   7 11246.8 434.246   2
   5  10   9 7284.73 409.630   2
   5  11  -8 15899.1 484.314   2
   5  11  -6 19629.7 503.251   2
   5  11  -4 5860.60 310.587   2
   5  11   6 19114.9 523.426   2
   5  11   8 7049.96 395.702   2
   5  12  -9 3367.67 294.390   2
   5  12  -7 50045.6 791.756   2
   5  12  -5 975.662 217.087   2
   5  12   7 52802.9 855.570   2
   5  13  -8 1757.77 277.011   2
   5  13  -6 17994.0 491.190   2
   5  13  -4 13003.4 423.202   2
   5  13   6 8899.03 416.444   2
   5  14  -7 1205.75 199.080   2
   5  14  -5 4679.73 304.247   2
   5  15 -10 245.899 242.952   2
   5  15  -8 3795.86 353.047   2
   5  15  -6 4709.44 387.418   2
   5  15  -4 3351.60 224.685   2
   5  15  14 6772.36 216.267   2
   5  16 -11 2727.27 243.334   2
   5  16  -9 2203.29 284.761   2
   5  16  -7 12896.8 484.706   2
   5  16  -5 2450.43 351.772   2
   5  16   5 9379.15 461.894   2
   5  16   7 9341.15 456.881   2
   5  16   9 3285.40 322.773   2
   5  16  11 1935.09 255.237   2
   5  16  13 7554.35 244.453   2
   5  17 -10 1015.84 223.422   2
   5  17  -8 1876.03 279.241   2
   5  17  -6 847.082 298.417   2
   5  17  -4 1375.83 317.345   2
   5  17   6 2948.64 335.191   2
   5  17   8 869.673 266.472   2
   5  17  10 2778.57 264.719   2
   5  17  12 8394.34 266.747   2
   5  18 -11 4128.21 204.224   2
   5  18  -9 3259.92 261.352   2
   5  18  -7 2027.36 286.398   2
   5  18  -5 4376.46 358.969   2
   5  18   5 5384.46 348.506   2
   5  18   7 214.453 245.716   2
   5  18   9 10532.1 371.090   2
   5  18  11 918.529 172.596   2
   5  19 -10 6247.43 229.768   2
   5  19  -8 9240.64 342.253   2
   5  19  -6 3213.00 301.004   2
   5  19  -4 7302.57 394.150   2
   5  19   6 492.271 239.555   2
   5  19   8 12842.4 378.222   2
   5  19  10 3786.88 209.167   2
   5  20  -9 474.184 151.876   2
   5  20  -7 2372.78 233.948   2
   5  20  -5 203.070 230.940   2
   5  20   7 284.006 189.529   2
   5  20   9 1461.96 164.176   2
   5  21  -8 2951.20 182.093   2
   5  21  -6 597.646 196.572   2
   5  21  -4 7686.86 335.871   2
   5  21   6 204.028 157.433   2
   5  22  -7 6164.14 196.783   2
   5  22  -5 386.412 172.164   2
   5  22   5 1539.22 183.558   2
   5  22   7 2743.20 153.823   2
   5  23  -4 1000.51 153.592   2
   5  23   4 2698.48 173.046   2
   6   2  -8 5350.67 285.772   2
   6   2  -6 2740.08 207.912   2
   6   2  -4 12292.3 306.895   2
   6   3 -11 13717.9 474.001   2
   6   3  -9 23988.1 551.500   2
   6   3  -7 131.421 177.129   2
   6   3  -5 21012.5 413.479   2
   6   4 -10 5825.71 342.314   2
   6   4  -8 8832.81 359.424   2
   6   4  -6 8051.89 303.086   2
   6   4  -4 13630.3 346.659   2
   6   5 -11 6914.51 376.355   2
   6   5  -9 2734.91 273.511   2
   6   5  -7 8522.54 340.551   2
   6   5  -5 1040.31 183.626   2
   6   6 -10 6249.92 370.809   2
   6   6  -8 19234.0 504.581   2
   6   6  -6 8748.70 333.095   2
   6   6  -4 24413.8 480.895   2
   6   7  -9 6213.29 349.258   2
   6   7  -7 20129.0 499.702   2
   6   7  -5 53600.7 731.446   2
   6   8 -10 9891.83 420.232   2
   6   8  -8 11827.8 423.635   2
   6   8  -6 30366.8 595.560   2
   6   8  -4 2055.11 223.054   2
   6   9  -9 8975.26 400.794   2
   6   9  -7 13668.9 441.264   2
   6   9  -5 33841.5 621.580   2
   6   9   9 10429.0 445.134   2
   6  10  -8 12526.6 447.253   2
   6  10  -6 36876.3 675.522   2
   6  10  -4 10032.4 374.636   2
   6  11  -7 8704.64 387.651   2
   6  11  -5 20516.0 518.906   2
   6  12  -6 2808.71 272.961   2
   6  12  -4 6821.25 345.292   2
   6  13  -5 13277.9 440.842   2
   6  14  -4 5678.67 325.207   2
   6  15  13 3497.58 169.821   2
   6  16  -4 10584.0 444.011   2
   6  16   8 1730.44 267.814   2
   6  16  10 7030.50 308.023   2
   6  16  12 1524.27 158.795   2
   6  17  -5 3901.28 305.809   2
   6  17   9 701.832 210.652   2
   6  17  11 3448.83 187.181   2
   6  18  -6 3593.25 272.014   2
   6  18  -4 7151.33 353.673   2
   6  18   8 1587.17 203.089   2
   6  18  10 1151.28 151.145   2
   6  19  -7 4589.40 242.167   2
   6  19  -5 945.726 213.700   2
   6  20  -6 404.411 172.503   2
   6  20  -4 12231.6 363.110   2
   6  21  -5 2116.30 181.525   2
   6  21   3 774.478 190.550   2
   6  21   5 827.021 169.117   2
   6  22  -4 5301.39 193.340   2
   6  22   4 2444.31 169.274   2
   7   4  -5 25230.4 488.674   2
   7   4  -3 14008.1 364.659   2
   7   5  -8 17003.2 475.083   2
   7   5  -6 60631.1 778.572   2
   7   5  -4 9759.66 332.376   2
   7   6  -9 6149.73 348.570   2
   7   6  -7 21771.3 512.974   2
   7   6  -5 5920.11 298.976   2
   7   7  -8 3481.27 292.159   2
   7   7  -6 4238.03 281.306   2
   7   7  -4 9890.56 357.602   2
   7   8  -7 9102.99 382.831   2
   7   8  -5 1353.38 219.866   2
   7   8  -3 24145.0 525.301   2
   7   9  -8 3273.87 286.027   2
   7   9  -6 10240.5 393.254   2
   7   9  -4 1721.62 242.250   2
   7  10  -7 1940.74 254.403   2
   7  10  -5 2184.83 254.780   2
   7  10  -3 47.9127 189.769   2
   7  11  -6 11474.8 417.025   2
   7  11  -4 2373.37 263.474   2
   7  12  -5 1807.81 253.216   2
   7  14  11 2998.68 212.219   2
   7  15  10 1410.79 184.048   2
   7  19   4 6944.68 277.846   2
   7  20   3 2500.92 191.680   2
   7  20   5 387.788 140.754   2
   8   7  -5 17780.4 471.934   2
   8   7  -3 108.727 190.449   2
   8   8  -6 521.238 221.098   2
   8   8  -4 16015.9 452.018   2
   8   9  -5 3552.30 277.903   2
   8   9  -3 3411.51 269.306   2
;
_shelx_hkl_checksum     15119
_shelx_res_file
;
TITL b17036r in Ia
CELL 1.54178  10.31899  20.60086  15.87559  90.0000  91.6404  90.0000
ZERR    8.00   0.00034   0.00073   0.00054   0.0000   0.0029   0.0000
LATT -2
SYMM 0.5+X, -Y, Z
SFAC C H O S
UNIT 176 176 8 8
SHEL 200.00 0.80
TEMP -173
SIZE 0.356 0.137 0.053
MERG 0
L.S. 12
BOND $H
CONF
ACTA
HTAB O1A O1B
WPDB -1
FMAP 2
PLAN -9
WGHT    0.082500
FVAR       3.39174
S1A   4    0.510091    0.351227    0.098169    11.00000    0.01424    0.01899 =
         0.01132    0.00115   -0.00014   -0.00119
O1A   3    0.037779    0.430506    0.469000    11.00000    0.01567    0.01844 =
         0.01957   -0.00503    0.00413   -0.00032
H1A   2    0.052185    0.470363    0.477355    11.00000    0.04901
C2A   1    0.349229    0.323410    0.129801    11.00000    0.01338    0.01585 =
         0.01494    0.00024    0.00000   -0.00037
C3A   1    0.367390    0.275628    0.202432    11.00000    0.01379    0.01144 =
         0.01524   -0.00247    0.00081    0.00087
AFIX  23
H3AA  2    0.420329    0.239023    0.182217    11.00000   -1.20000
H3AB  2    0.281062    0.257865    0.215365    11.00000   -1.20000
AFIX   0
C4A   1    0.430702    0.300210    0.285933    11.00000    0.01295    0.00990 =
         0.01338    0.00027    0.00099   -0.00016
C5A   1    0.633528    0.353727    0.344904    11.00000    0.01695    0.01385 =
         0.01371   -0.00031    0.00185    0.00237
AFIX  43
H5AA  2    0.605816    0.339070    0.398193    11.00000   -1.20000
AFIX   0
C6A   1    0.747965    0.385944    0.341701    11.00000    0.01704    0.01305 =
         0.01567   -0.00298   -0.00213    0.00095
AFIX  43
H6AA  2    0.798343    0.393073    0.391872    11.00000   -1.20000
AFIX   0
C7A   1    0.792530    0.409066    0.263112    11.00000    0.01312    0.00992 =
         0.01945   -0.00094    0.00093    0.00260
C8A   1    0.712875    0.398955    0.189282    11.00000    0.01390    0.00988 =
         0.01673   -0.00077    0.00244    0.00198
C9A   1    0.592766    0.364054    0.195382    11.00000    0.01147    0.01160 =
         0.01398   -0.00055   -0.00081    0.00304
C10A  1    0.552555    0.340682    0.272479    11.00000    0.01428    0.01048 =
         0.01260   -0.00164    0.00114    0.00158
C11A  1    0.331044    0.337360    0.338299    11.00000    0.01485    0.01237 =
         0.00948    0.00086   -0.00110   -0.00062
C12A  1    0.221886    0.304843    0.366872    11.00000    0.01804    0.01374 =
         0.01273   -0.00148    0.00094   -0.00228
AFIX  43
H12A  2    0.212635    0.259775    0.355536    11.00000   -1.20000
AFIX   0
C13A  1    0.126801    0.336279    0.411193    11.00000    0.01477    0.01531 =
         0.01451   -0.00087    0.00041   -0.00221
AFIX  43
H13A  2    0.054110    0.312693    0.430177    11.00000   -1.20000
AFIX   0
C14A  1    0.137663    0.402798    0.428067    11.00000    0.01380    0.01659 =
         0.00946   -0.00105   -0.00071    0.00135
C15A  1    0.246331    0.436014    0.401703    11.00000    0.01921    0.01076 =
         0.01223   -0.00124   -0.00049   -0.00075
AFIX  43
H15A  2    0.256093    0.480913    0.413970    11.00000   -1.20000
AFIX   0
C16A  1    0.341303    0.403432    0.357151    11.00000    0.01220    0.01248 =
         0.01290    0.00216   -0.00122   -0.00275
AFIX  43
H16A  2    0.414867    0.426836    0.339180    11.00000   -1.20000
AFIX   0
C17A  1    0.470807    0.237631    0.334592    11.00000    0.01766    0.01196 =
         0.01751    0.00136   -0.00229   -0.00056
AFIX 137
H17A  2    0.542717    0.216583    0.306238    11.00000   -1.50000
H17B  2    0.396819    0.207859    0.335890    11.00000   -1.50000
H17C  2    0.498192    0.248961    0.392354    11.00000   -1.50000
AFIX   0
C18A  1    0.263679    0.382092    0.149349    11.00000    0.01781    0.01538 =
         0.01802    0.00142   -0.00054    0.00336
AFIX 137
H18A  2    0.181080    0.367016    0.171215    11.00000   -1.50000
H18B  2    0.247359    0.407227    0.097719    11.00000   -1.50000
H18C  2    0.307941    0.409525    0.191600    11.00000   -1.50000
AFIX   0
C19A  1    0.293175    0.287203    0.052640    11.00000    0.02003    0.01900 =
         0.01354   -0.00084   -0.00127   -0.00020
AFIX 137
H19A  2    0.203731    0.274168    0.063113    11.00000   -1.50000
H19B  2    0.345621    0.248527    0.042182    11.00000   -1.50000
H19C  2    0.294345    0.315770    0.003308    11.00000   -1.50000
AFIX   0
C20A  1    0.913689    0.440963    0.256214    11.00000    0.01698    0.01487 =
         0.02511   -0.00197   -0.00034   -0.00111
AFIX  43
H20A  2    0.966346    0.447829    0.305474    11.00000   -1.20000
AFIX   0
C21A  1    0.956112    0.461979    0.180232    11.00000    0.01646    0.01359 =
         0.03201    0.00030    0.00306   -0.00216
AFIX  43
H21A  2    1.037992    0.482700    0.176493    11.00000   -1.20000
AFIX   0
C22A  1    0.877142    0.452587    0.107553    11.00000    0.02125    0.01875 =
         0.02268    0.00237    0.00706   -0.00323
AFIX  43
H22A  2    0.906409    0.467154    0.054601    11.00000   -1.20000
AFIX   0
C23A  1    0.758787    0.422811    0.111759    11.00000    0.01722    0.01416 =
         0.01877   -0.00005    0.00229   -0.00040
AFIX  43
H23A  2    0.706528    0.418050    0.061901    11.00000   -1.20000
AFIX   0
S1B   4    0.526383    0.646878    0.899069    11.00000    0.01357    0.01939 =
         0.01124    0.00084   -0.00013    0.00095
O1B   3    0.035613    0.560567    0.514963    11.00000    0.01762    0.01764 =
         0.01870   -0.00174   -0.00707    0.00007
H1B   2   -0.014238    0.585013    0.488131    11.00000    0.04694
C2B   1    0.360237    0.671649    0.868670    11.00000    0.01432    0.01225 =
         0.01482   -0.00067   -0.00005    0.00103
C3B   1    0.366821    0.720230    0.796049    11.00000    0.01467    0.01082 =
         0.01499   -0.00262   -0.00149    0.00022
AFIX  23
H3BA  2    0.419501    0.757655    0.815970    11.00000   -1.20000
H3BB  2    0.277912    0.736526    0.784165    11.00000   -1.20000
AFIX   0
C4B   1    0.422271    0.696940    0.711871    11.00000    0.01337    0.01114 =
         0.01254   -0.00078   -0.00071    0.00121
C5B   1    0.616518    0.643190    0.649626    11.00000    0.01918    0.01403 =
         0.01223   -0.00118   -0.00016   -0.00011
AFIX  43
H5BA  2    0.579752    0.655932    0.596627    11.00000   -1.20000
AFIX   0
C6B   1    0.732865    0.612841    0.651466    11.00000    0.01787    0.01657 =
         0.01452   -0.00130    0.00308   -0.00055
AFIX  43
H6BA  2    0.776540    0.605760    0.600402    11.00000   -1.20000
AFIX   0
C7B   1    0.790385    0.591457    0.728977    11.00000    0.01544    0.00978 =
         0.01913   -0.00170   -0.00137   -0.00058
C8B   1    0.720682    0.601544    0.804159    11.00000    0.01290    0.00870 =
         0.01703    0.00051   -0.00015   -0.00268
C9B   1    0.597382    0.634722    0.800249    11.00000    0.01314    0.01040 =
         0.01362   -0.00094    0.00111   -0.00109
C10B  1    0.546673    0.656882    0.723841    11.00000    0.01438    0.01223 =
         0.01272   -0.00289   -0.00061   -0.00012
C11B  1    0.319318    0.660212    0.658363    11.00000    0.01783    0.01267 =
         0.01011    0.00016   -0.00056   -0.00058
C12B  1    0.209464    0.692607    0.626860    11.00000    0.01902    0.01372 =
         0.01172   -0.00201    0.00035    0.00222
AFIX  43
H12B  2    0.199286    0.737471    0.638834    11.00000   -1.20000
AFIX   0
C13B  1    0.114766    0.661031    0.578535    11.00000    0.01710    0.01760 =
         0.01376    0.00004   -0.00014    0.00318
AFIX  43
H13B  2    0.040901    0.684123    0.557675    11.00000   -1.20000
AFIX   0
C14B  1    0.128674    0.595460    0.560869    11.00000    0.01854    0.01799 =
         0.00870   -0.00122    0.00023   -0.00387
C15B  1    0.235829    0.561906    0.591106    11.00000    0.02006    0.01149 =
         0.01556   -0.00073   -0.00210   -0.00052
AFIX  43
H15B  2    0.245081    0.516981    0.579186    11.00000   -1.20000
AFIX   0
C16B  1    0.330821    0.594437    0.639443    11.00000    0.01865    0.01446 =
         0.01517    0.00106   -0.00261    0.00195
AFIX  43
H16B  2    0.404796    0.571196    0.659825    11.00000   -1.20000
AFIX   0
C17B  1    0.458309    0.760526    0.665221    11.00000    0.01712    0.01575 =
         0.01642    0.00050    0.00038    0.00085
AFIX 137
H17D  2    0.482500    0.750204    0.607497    11.00000   -1.50000
H17E  2    0.531508    0.781509    0.694997    11.00000   -1.50000
H17F  2    0.383631    0.789935    0.663770    11.00000   -1.50000
AFIX   0
C18B  1    0.276930    0.611851    0.849138    11.00000    0.01753    0.01582 =
         0.01784    0.00100   -0.00072   -0.00259
AFIX 137
H18D  2    0.191028    0.625634    0.828158    11.00000   -1.50000
H18E  2    0.267914    0.586109    0.900550    11.00000   -1.50000
H18F  2    0.318448    0.585479    0.806186    11.00000   -1.50000
AFIX   0
C19B  1    0.309855    0.706371    0.946929    11.00000    0.01839    0.01750 =
         0.01592   -0.00127    0.00085    0.00048
AFIX 137
H19D  2    0.217363    0.715929    0.938468    11.00000   -1.50000
H19E  2    0.357744    0.746988    0.955850    11.00000   -1.50000
H19F  2    0.322336    0.678333    0.996367    11.00000   -1.50000
AFIX   0
C20B  1    0.912578    0.560919    0.733074    11.00000    0.01887    0.01227 =
         0.02256   -0.00175    0.00252   -0.00227
AFIX  43
H20B  2    0.958051    0.554155    0.682628    11.00000   -1.20000
AFIX   0
C21B  1    0.967197    0.540774    0.808304    11.00000    0.01429    0.01219 =
         0.02957    0.00037   -0.00063   -0.00013
AFIX  43
H21B  2    1.049869    0.520449    0.809995    11.00000   -1.20000
AFIX   0
C22B  1    0.899488    0.550502    0.883230    11.00000    0.01920    0.01358 =
         0.02257    0.00391   -0.00556   -0.00137
AFIX  43
H22B  2    0.937440    0.537084    0.935605    11.00000   -1.20000
AFIX   0
C23B  1    0.778877    0.579266    0.881214    11.00000    0.01644    0.01413 =
         0.01663    0.00017   -0.00119   -0.00196
AFIX  43
H23B  2    0.733788    0.584314    0.932141    11.00000   -1.20000
AFIX   0
HKLF 5
REM  b17036r in Ia
REM R1 =  0.0369 for    7158 Fo > 4sig(Fo)  and  0.0386 for all    7560 data
REM    447 parameters refined using      2 restraints
END
WGHT      0.0787      0.0000
REM Highest difference peak  0.285,  deepest hole -0.262,  1-sigma level  0.046
Q1    1   0.5109  0.3517  0.1565  11.00000  0.05    0.29
Q2    1   0.5337  0.6476  0.8377  11.00000  0.05    0.28
Q3    1   0.4206  0.3490  0.1028  11.00000  0.05    0.27
Q4    1   0.5205  0.6476  0.9537  11.00000  0.05    0.26
Q5    1   0.3576  0.3090  0.1734  11.00000  0.05    0.25
Q6    1   0.5110  0.3528  0.0358  11.00000  0.05    0.23
Q7    1   0.3194  0.6456  0.8588  11.00000  0.05    0.22
Q8    1   0.4339  0.6503  0.8877  11.00000  0.05    0.21
Q9    1   0.3647  0.6961  0.8311  11.00000  0.05    0.21
;
_shelx_res_checksum     56263
_shelxl_version_number     2014/6
data_global
_journal_date_recd_electronic     2017-10-02
_journal_date_accepted     2017-10-10
_journal_name_full     'Acta Crystallographica, Section E'
_journal_year     2017
_journal_volume     73
_journal_issue     11
_journal_page_first     1662
_journal_page_last     1665
_journal_paper_category     GO
_journal_paper_doi     10.1107/S2056989017014608
_journal_coeditor_code     HB7711
_publ_contact_author_name     'Christopher S. Frampton'
_publ_contact_author_address
;
Wolfson Centre for Materials Processing
Brunel University London
Kingston Lane
Uxbridge UB8 3PH
England
;
_publ_contact_author_email     'chris.frampton@brunel.ac.uk'
_publ_contact_author_fax     ?
_publ_contact_author_phone     '+44 (0) 1895 265337'
_publ_section_title
;
4-(4-Hydroxyphenyl)-2,2,4-trimethyl-7,8-benzothiachroman, a fused-ring
counterpart of <i>thia</i>-Dianin's compound
;
_publ_section_title_footnote     .
loop_
    _publ_author_name
    _publ_author_footnote
    _publ_author_address
    'Frampton, Christopher S.' .
;
Wolfson Centre for Materials Processing
Brunel University London
Kingston Lane
Uxbridge UB8 3PH
England
;
    'McKendrick, Joseph J.' .
;
School of Chemistry
University of Glasgow
Glasgow G12 8QQ
Scotland
;
    'MacNicol, David D.' .
;
School of Chemistry
University of Glasgow
Glasgow G12 8QQ
Scotland
;
_publ_section_synopsis
;
In the title compound, both independent molecules possess a very similar
<i>proximal</i> conformation, this referring to the juxtaposition of the
4-hydroxyphenyl substituent with respect to the <i>syn</i>-related methyl
group.
;
_diffrn_reflns_av_R_equivalents     0.0747
