# Supplementary material for: 4-(4-Hy­droxy­phenyl)-2,2,4-trimethyl-7,8-benzo­thia­chroman, a fused-ring counterpart of thia-Dianin’s compound
Source: Acta Crystallogr E Crystallogr Commun. 2017 Oct 20;73(Pt 11):1662–5. doi: 10.1107/S2056989017014608 (PMC5683485; doi:10.1107/S2056989017014608)
Supplement: Supplementary file 2 [file e-73-01662-Isup2.hkl]

data_I                                                                          
_shelx_title ' b17036r in Ia'                                                   
_shelx_refln_list_code          4                                               
_shelx_F_calc_maximum      301.47                                               
_exptl_crystal_F_000      1424.00                                               
_reflns_d_resolution_high  0.8002                                               
                                                                                
loop_                                                                           
 _space_group_symop_operation_xyz                                               
 'x, y, z'                                                                      
 'x+1/2, -y, z'                                                                 
 'x+1/2, y+1/2, z+1/2'                                                          
 'x+1, -y+1/2, z+1/2'                                                           
                                                                                
_cell_length_a    10.3190                                                       
_cell_length_b    20.6009                                                       
_cell_length_c    15.8756                                                       
_cell_angle_alpha  90.000                                                       
_cell_angle_beta   91.640                                                       
_cell_angle_gamma  90.000                                                       
                                                                                
_shelx_F_squared_multiplier     1.000                                           
                                                                                
loop_                                                                           
 _refln_index_h                                                                 
 _refln_index_k                                                                 
 _refln_index_l                                                                 
 _refln_F_squared_calc                                                          
 _refln_F_squared_meas                                                          
 _refln_F_squared_sigma                                                         
 _refln_observed_status                                                         
  -8  -7  -3        347.75        334.43        23.86 o                         
  -8  -7  -1       1361.18       1358.05        47.79 o                         
  -8  -7   1       1415.75       1229.70        46.78 o                         
  -8  -8  -4       1222.09       1174.70        36.48 o                         
  -8  -8  -2        454.57        362.10        29.31 o                         
  -8  -8   0       1701.93       1687.35        41.71 o                         
  -8  -8   2        497.36        315.36        29.16 o                         
  -8  -9  -3         11.95         22.47        17.67 o                         
  -8  -9  -1        570.15        521.48        36.57 o                         
  -8  -9   1        535.76        494.27        36.65 o                         
  -8 -10  -2        942.24       1072.20        39.89 o                         
  -8 -10   0       2546.04       2082.22        64.71 o                         
  -8 -10   2        910.84        880.27        38.59 o                         
  -7  -5  -6       2726.31       2766.39        50.40 o                         
  -7  -5  -4       3523.31       3526.72        53.79 o                         
  -7  -5  -2       3748.55       3586.41        54.72 o                         
  -7  -5   0        727.05        659.53        24.84 o                         
  -7  -6  -7        814.16        795.42        32.31 o                         
  -7  -6  -5       2421.71       2500.17        48.19 o                         
  -7  -6  -3       2513.68       2463.92        46.33 o                         
  -7  -6  -1        739.86        773.40        36.79 o                         
  -7  -7  -8         85.82         70.07        20.04 o                         
  -7  -7  -6        544.67        567.32        28.06 o                         
  -7  -7  -4        442.66        451.76        25.10 o                         
  -7  -7  -2       1738.23       1901.39        45.49 o                         
  -7  -7   0         97.07         97.07        17.91 o                         
  -7  -8  -7        428.40        359.61        26.27 o                         
  -7  -8  -5        514.93        466.45        26.81 o                         
  -7  -8  -3       2063.28       2047.72        45.58 o                         
  -7  -8  -1       1073.53        957.22        42.46 o                         
  -7  -9  -6        306.75        272.04        23.83 o                         
  -7  -9  -4        622.43        610.22        29.38 o                         
  -7  -9  -2       3494.08       3157.42        59.78 o                         
  -7  -9   0        436.13        387.73        25.17 o                         
  -7 -10  -5        383.65        340.82        25.37 o                         
  -7 -10  -3        230.76        220.99        22.91 o                         
  -7 -10  -1        648.61        569.11        38.21 o                         
  -7 -10   1        640.62        579.50        38.63 o                         
  -7 -11  -4        724.07        762.00        32.82 o                         
  -7 -11  -2       2021.13       2081.29        52.87 o                         
  -7 -11   0        280.63        305.70        25.23 o                         
  -7 -12  -3       1436.34       1407.98        43.33 o                         
  -7 -12  -1       2281.06       2107.50        64.21 o                         
  -7 -12   1       2390.91       2029.22        64.37 o                         
  -7 -13  -2        202.91        197.91        27.78 o                         
  -7 -13   0         83.73         93.77        19.75 o                         
  -7 -13   2        167.31        181.81        28.30 o                         
  -7 -14  13         75.30         58.38        11.94 o                         
  -7 -15  10        229.66        246.80        20.43 o                         
  -7 -15  12       1247.91       1265.47        24.42 o                         
  -7 -16   9         54.33         75.29        16.60 o                         
  -7 -16  11         61.45         49.27        12.32 o                         
  -7 -17   0          2.76          8.26        20.34 o                         
  -7 -18  -1        177.22        102.39        25.74 o                         
  -7 -18   1        151.40        131.62        27.54 o                         
  -7 -19   0        189.68        184.30        20.26 o                         
  -7 -19   2        543.67        405.24        27.49 o                         
  -7 -20  -1        447.14        417.33        25.12 o                         
  -7 -20   1        444.55        486.08        26.16 o                         
  -7 -20   3         65.13         70.47        14.71 o                         
  -7 -20   5        207.50        192.47        15.45 o                         
  -7 -21   0        125.27        105.31        17.56 o                         
  -7 -21   2        228.17        166.70        16.86 o                         
  -6  -3  -9        899.00        890.99        34.47 o                         
  -6  -3  -7        970.55       1023.76        31.84 o                         
  -6  -3  -5       1640.33       1578.77        34.05 o                         
  -6  -3  -3       1149.96       1146.70        28.54 o                         
  -6  -3  -1       5321.27       4867.44        66.41 o                         
  -6  -4 -10        665.07        615.23        32.19 o                         
  -6  -4  -8        164.94        166.50        20.74 o                         
  -6  -4  -6       1019.84       1122.88        32.02 o                         
  -6  -4  -4        264.39        293.04        18.77 o                         
  -6  -4  -2        993.16       1079.49        31.02 o                         
  -6  -5  -9        399.88        372.24        27.40 o                         
  -6  -5  -7        295.25        270.74        22.11 o                         
  -6  -5  -5         67.89         69.19        16.32 o                         
  -6  -5  -3       1001.62       1034.52        30.43 o                         
  -6  -5  -1       1626.87       1581.26        43.59 o                         
  -6  -6 -10        230.49        244.12        25.40 o                         
  -6  -6  -8        481.31        470.79        27.20 o                         
  -6  -6  -6       2418.71       2217.13        45.59 o                         
  -6  -6  -4       1934.75       1973.85        40.84 o                         
  -6  -6  -2        921.87        942.99        31.73 o                         
  -6  -7  -9        531.69        596.10        32.05 o                         
  -6  -7  -7        687.30        694.61        30.47 o                         
  -6  -7  -5       5444.48       5445.31        69.22 o                         
  -6  -7  -3       1055.50       1005.86        32.98 o                         
  -6  -7  -1       7638.25       6549.62        91.71 o                         
  -6  -8  -8        766.83        698.03        32.50 o                         
  -6  -8  -6       2775.65       2677.85        52.20 o                         
  -6  -8  -4        102.96        116.09        19.00 o                         
  -6  -8  -2        357.43        332.33        26.37 o                         
  -6  -9  -9        960.56        895.30        36.67 o                         
  -6  -9  -7       1210.60       1281.39        40.06 o                         
  -6  -9  -5       4497.68       4662.77        67.79 o                         
  -6  -9  -3        911.37        820.40        33.17 o                         
  -6  -9  -1        865.19        706.43        37.62 o                         
  -6  -9   7       1205.73       1328.56        41.05 o                         
  -6  -9   9        838.57        722.26        34.55 o                         
  -6 -10  -8        197.60        186.82        22.55 o                         
  -6 -10  -6       3526.27       3323.82        60.02 o                         
  -6 -10  -4       1498.77       1646.78        42.81 o                         
  -6 -10  -2       1939.57       1867.60        48.52 o                         
  -6 -10   0       2494.47       1975.81        44.11 o                         
  -6 -10   8       1126.24       1104.40        40.22 o                         
  -6 -11  -7         97.92        114.81        20.86 o                         
  -6 -11  -5       1958.22       1889.92        46.81 o                         
  -6 -11  -3        474.60        423.61        29.94 o                         
  -6 -11  -1       1013.77       1012.54        46.07 o                         
  -6 -12  -6        804.94        801.60        33.82 o                         
  -6 -12  -4        594.71        539.92        28.68 o                         
  -6 -12  -2        489.65        477.09        31.94 o                         
  -6 -12   0       2874.22       2684.86        73.69 o                         
  -6 -13  -5       1014.82       1021.05        36.80 o                         
  -6 -13  -3       1248.18       1084.69        39.54 o                         
  -6 -13  -1       1192.04       1023.72        48.04 o                         
  -6 -13   1       1243.88        974.21        48.52 o                         
  -6 -14  -4        104.32        138.30        20.79 o                         
  -6 -14  -2        656.45        711.98        37.96 o                         
  -6 -14   0       1025.48        904.58        35.02 o                         
  -6 -14   2        617.60        574.96        36.29 o                         
  -6 -14  14        469.60        455.23        18.47 o                         
  -6 -15  -1       1988.98       2074.84        64.64 o                         
  -6 -15   1       1950.64       1892.80        62.62 o                         
  -6 -15  13        290.46        294.94        17.97 o                         
  -6 -16  -2       1366.90       1647.13        54.85 o                         
  -6 -16   8         89.52         92.01        23.17 o                         
  -6 -16  10        565.00        514.75        26.86 o                         
  -6 -16  12        198.32        209.41        17.13 o                         
  -6 -17  -5        144.86        174.00        22.03 o                         
  -6 -17  -3        452.48        387.86        35.24 o                         
  -6 -17  -1       1191.05       1245.19        56.24 o                         
  -6 -17   7         81.67         99.09        21.95 o                         
  -6 -17   9        492.50        517.97        26.36 o                         
  -6 -17  11        363.95        346.81        19.21 o                         
  -6 -18  -6        557.18        596.38        26.27 o                         
  -6 -18  -4        312.27        366.37        25.78 o                         
  -6 -18  -2       1362.90       1451.92        49.36 o                         
  -6 -18   0       1212.20       1504.45        43.91 o                         
  -6 -18   8        157.77        150.30        19.00 o                         
  -6 -18  10         15.87         12.89        13.92 o                         
  -6 -19  -5        208.55        206.58        20.76 o                         
  -6 -19  -3        982.88        991.43        41.20 o                         
  -6 -19  -1        776.06        823.20        44.64 o                         
  -6 -19   1        779.75        800.89        45.06 o                         
  -6 -19   9        262.05        245.96        15.79 o                         
  -6 -20  -6        617.05        637.64        21.16 o                         
  -6 -20  -4        821.05        860.42        28.48 o                         
  -6 -20  -2        637.90        674.50        34.26 o                         
  -6 -20   0        419.13        476.84        36.05 o                         
  -6 -20   2        615.01        700.32        35.77 o                         
  -6 -21  -5        122.45        107.96        13.68 o                         
  -6 -21  -3        105.45        117.63        21.50 o                         
  -6 -21  -1        779.31        795.38        35.80 o                         
  -6 -21   1        868.38        781.66        36.16 o                         
  -6 -21   3         21.90         26.39        15.89 o                         
  -6 -21   5        191.31        191.05        17.33 o                         
  -6 -21   7         45.95         44.30        11.71 o                         
  -6 -22  -2        206.18        196.72        19.72 o                         
  -6 -22   0        691.83        652.88        30.09 o                         
  -6 -22   2        207.40        183.77        19.92 o                         
  -6 -22   4        543.42        516.48        18.66 o                         
  -5  -1 -10        469.48        470.86        27.66 o                         
  -5  -1  -8        938.64        827.23        29.47 o                         
  -5  -1  -6        142.35        133.60        15.12 o                         
  -5  -1  -4       1371.53       1444.65        27.08 o                         
  -5  -1  -2       6602.51       6432.50        52.79 o                         
  -5  -2 -11        740.97        751.02        34.59 o                         
  -5  -2  -9       1242.60       1150.04        35.92 o                         
  -5  -2  -7       1038.42        936.40        28.66 o                         
  -5  -2  -5        205.46        188.58        15.37 o                         
  -5  -2  -3       9197.92       9694.32        63.09 o                         
  -5  -2  -1      13243.91      12140.66        89.72 o                         
  -5  -3 -12       3848.92       3516.83        66.81 o                         
  -5  -3 -10         77.01         64.57        20.01 o                         
  -5  -3  -8        461.40        390.59        23.59 o                         
  -5  -3  -6         78.63         67.12        14.44 o                         
  -5  -3  -4       1111.69       1018.13        25.76 o                         
  -5  -3  -2       1630.41       1758.99        33.04 o                         
  -5  -4 -11         95.69         88.03        22.82 o                         
  -5  -4  -9        143.94        160.16        21.35 o                         
  -5  -4  -7        232.29        245.23        19.71 o                         
  -5  -4  -5       1151.86       1161.87        29.20 o                         
  -5  -4  -3       5778.78       5821.10        54.99 o                         
  -5  -5 -12         91.41         73.58        22.76 o                         
  -5  -5 -10         43.90         52.15        20.35 o                         
  -5  -5  -8       1733.43       1683.03        41.81 o                         
  -5  -5  -6       1907.61       2023.76        40.33 o                         
  -5  -5  -4        879.29        856.43        26.24 o                         
  -5  -5  -2       1739.92       1999.02        38.32 o                         
  -5  -6 -11        403.77        416.76        30.42 o                         
  -5  -6  -9        394.07        384.00        26.77 o                         
  -5  -6  -7        663.11        636.86        27.73 o                         
  -5  -6  -5        825.12        817.45        27.73 o                         
  -5  -6  -3       4705.49       4532.78        53.87 o                         
  -5  -7 -10        148.86        129.05        23.19 o                         
  -5  -7  -8        135.38        149.70        21.72 o                         
  -5  -7  -6        553.16        572.22        26.61 o                         
  -5  -7  -4        899.27        938.42        29.36 o                         
  -5  -7  -2       4318.90       4112.69        58.47 o                         
  -5  -8 -11        334.57        314.42        27.71 o                         
  -5  -8  -9       1030.72        975.12        37.47 o                         
  -5  -8  -7       4097.72       4080.25        63.44 o                         
  -5  -8  -5        605.63        613.70        26.37 o                         
  -5  -8  -3       1250.05       1218.76        34.58 o                         
  -5  -9 -10        671.72        651.62        32.85 o                         
  -5  -9  -8        652.40        690.54        32.62 o                         
  -5  -9  -6       1854.44       1878.07        43.90 o                         
  -5  -9  -4       3187.60       3175.07        52.56 o                         
  -5  -9  -2        549.50        338.62        25.39 o                         
  -5  -9   4        775.64        866.09        29.83 o                         
  -5 -10  -9        707.92        642.51        33.16 o                         
  -5 -10  -7       1068.50        953.45        35.30 o                         
  -5 -10  -5        122.90        126.68        19.58 o                         
  -5 -10  -3       1014.47       1166.26        35.93 o                         
  -5 -10  -1        290.51        255.97        27.68 o                         
  -5 -10   5        191.62        195.22        21.85 o                         
  -5 -10   7        890.44        914.52        36.29 o                         
  -5 -10   9        815.18        656.96        34.97 o                         
  -5 -11  -8        606.78        576.69        30.99 o                         
  -5 -11  -6       1622.78       1544.79        41.92 o                         
  -5 -11  -4       2089.28       1950.15        44.58 o                         
  -5 -11  -2       3196.51       2617.47        55.82 o                         
  -5 -11   6       1825.09       1721.02        45.62 o                         
  -5 -11   8       1416.27       1362.50        44.19 o                         
  -5 -12  -7       4594.73       4644.10        71.36 o                         
  -5 -12  -5        783.07        782.61        32.41 o                         
  -5 -12  -3       1235.80       1518.37        42.48 o                         
  -5 -12  -1        699.58        495.38        34.49 o                         
  -5 -12   5         94.40        107.36        22.23 o                         
  -5 -12   7       4487.49       4513.22        73.71 o                         
  -5 -12   9        326.91        260.08        26.80 o                         
  -5 -13  -6        710.45        711.96        31.61 o                         
  -5 -13  -4       3078.54       3059.20        57.13 o                         
  -5 -13  -2       4516.73       4198.98        72.58 o                         
  -5 -13   0        483.76        412.21        35.81 o                         
  -5 -13   6       1562.06       1617.66        46.80 o                         
  -5 -13   8        183.28        191.54        25.96 o                         
  -5 -14  -5         17.86         19.10        18.18 o                         
  -5 -14  -3       2254.86       2068.04        48.71 o                         
  -5 -14  -1       6578.31       5834.13       101.30 o                         
  -5 -14   1       6507.57       5498.72        99.23 o                         
  -5 -14   7        112.59         96.40        24.38 o                         
  -5 -15  -8        373.82        380.24        29.62 o                         
  -5 -15  -6        206.70        209.64        27.99 o                         
  -5 -15  -4        404.73        345.55        19.72 o                         
  -5 -15  -2        962.53        781.31        38.80 o                         
  -5 -15   0        493.03        465.83        38.10 o                         
  -5 -15  14        464.59        481.43        20.31 o                         
  -5 -16  -9        310.47        337.14        24.88 o                         
  -5 -16  -7        845.23        879.77        36.53 o                         
  -5 -16  -5        752.50        788.63        37.76 o                         
  -5 -16  -3       1077.52       1137.43        30.94 o                         
  -5 -16  -1       2741.58       2598.68        70.00 o                         
  -5 -16   1       2761.90       2389.27        68.19 o                         
  -5 -16   5        229.12        209.74        29.97 o                         
  -5 -16   7       1042.59       1079.29        44.12 o                         
  -5 -16  11        218.05        190.06        23.88 o                         
  -5 -16  13        372.14        405.62        20.98 o                         
  -5 -17  -8         90.02         99.57        21.99 o                         
  -5 -17  -6        239.38        271.34        26.89 o                         
  -5 -17  -4        256.74        254.69        27.69 o                         
  -5 -17  -2       2124.88       2676.98        72.39 o                         
  -5 -17   6         51.95         54.79        25.10 o                         
  -5 -17   8        152.97        168.69        26.37 o                         
  -5 -17  10         78.41         77.65        21.07 o                         
  -5 -17  12        509.43        486.04        22.69 o                         
  -5 -18  -9        898.08        978.81        29.53 o                         
  -5 -18  -7         12.60         20.81        20.24 o                         
  -5 -18  -5        429.66        479.24        30.14 o                         
  -5 -18  -3       4527.87       5432.43        82.69 o                         
  -5 -18  -1       2123.95       2551.06        77.83 o                         
  -5 -18   5        311.12        358.72        30.63 o                         
  -5 -18   7        182.64        218.55        27.28 o                         
  -5 -18   9        264.49        267.15        24.25 o                         
  -5 -18  11        358.07        358.42        20.84 o                         
  -5 -19  -8       1150.52       1215.68        32.22 o                         
  -5 -19  -6         37.74         47.03        20.20 o                         
  -5 -19  -4        359.09        418.02        28.51 o                         
  -5 -19  -2       2584.50       3076.15        71.75 o                         
  -5 -19   6        239.19        286.84        26.00 o                         
  -5 -19   8        702.16        714.89        30.26 o                         
  -5 -19  10        532.58        506.93        22.20 o                         
  -5 -20  -9        173.01        150.53        13.54 o                         
  -5 -20  -7         23.22         21.27        16.33 o                         
  -5 -20  -5        109.24        139.63        21.16 o                         
  -5 -20  -3        797.34        900.88        40.05 o                         
  -5 -20  -1       2387.69       2682.63        72.84 o                         
  -5 -20   1       2404.89       2568.99        71.81 o                         
  -5 -20   5         14.95         13.83        18.64 o                         
  -5 -20   7        195.37        209.79        20.93 o                         
  -5 -20   9         49.35         28.87        14.08 o                         
  -5 -21  -6         31.14         36.17        15.69 o                         
  -5 -21  -4        312.02        320.28        23.10 o                         
  -5 -21  -2       1767.06       2108.17        53.80 o                         
  -5 -21   0         76.84         86.09        29.33 o                         
  -5 -21   2       1753.12       2036.23        52.70 o                         
  -5 -21   6         46.77         43.76        15.89 o                         
  -5 -21   8        276.97        251.49        15.79 o                         
  -5 -22  -5        146.91        166.84        16.23 o                         
  -5 -22  -3        192.13        270.83        25.20 o                         
  -5 -22  -1        552.70        694.97        36.17 o                         
  -5 -22   1        634.85        696.14        35.67 o                         
  -5 -22   3        223.95        271.50        24.94 o                         
  -5 -22   5         35.89         24.23        14.85 o                         
  -5 -22   7        521.99        502.24        17.33 o                         
  -5 -23  -4        249.01        268.52        15.28 o                         
  -5 -23  -2       1193.98       1248.98        32.73 o                         
  -5 -23   0         26.77         34.30        19.76 o                         
  -5 -23   2       1173.10       1207.51        32.19 o                         
  -5 -23   4         85.30         86.05        13.42 o                         
  -4   0 -12        945.25        942.67        38.52 o                         
  -4   0 -10       1497.40       1627.90        42.18 o                         
  -4   0  -8       1104.38       1171.23        32.04 o                         
  -4   0  -6        799.81        738.51        22.40 o                         
  -4   0  -4       1103.23       1109.55        21.68 o                         
  -4   0  -2       4698.46       4233.33        35.71 o                         
  -4   0   0      21149.95      21018.55       110.02 o                         
  -4  -1 -13        234.38        230.98        27.44 o                         
  -4  -1 -11        187.80        180.76        16.43 o                         
  -4  -1  -9        436.35        435.21        17.28 o                         
  -4   1  -7        379.12        366.06        13.64 o                         
  -4  -1  -5       2868.48       2798.82        24.89 o                         
  -4  -1  -3       2795.68       2771.75        31.20 o                         
  -4  -1  -1       1727.39       1930.16        29.47 o                         
  -4  -1   1       1664.85       1875.12        28.07 o                         
  -4  -2 -12        184.19        159.00        24.21 o                         
  -4  -2 -10        266.61        284.02        24.28 o                         
  -4  -2  -8        791.89        851.77        28.93 o                         
  -4  -2  -6       1033.77       1046.25        26.36 o                         
  -4  -2  -4        325.19        316.37        15.71 o                         
  -4  -2  -2        319.53        332.11        15.63 o                         
  -4   2   0       2741.96       2990.68        39.78 o                         
  -4   2   2        315.53        357.90        20.48 o                         
  -4  -3 -13       1360.48       1315.22        45.41 o                         
  -4  -3 -11       2209.79       2310.52        53.91 o                         
  -4  -3  -9        313.66        244.77        22.20 o                         
  -4  -3  -7        542.69        515.69        22.57 o                         
  -4  -3  -5       5347.85       5637.70        53.96 o                         
  -4  -3  -3        703.55        691.29        21.77 o                         
  -4  -3  -1      15794.35      16712.21       132.47 o                         
  -4   3   1      15826.43      15282.59       120.86 o                         
  -4  -4 -12        131.49        129.77        25.46 o                         
  -4  -4 -10       1961.89       2010.69        49.41 o                         
  -4  -4  -8        686.60        663.50        27.24 o                         
  -4  -4  -6       1179.86       1131.98        28.86 o                         
  -4  -4  -4       1481.93       1483.67        29.26 o                         
  -4  -4  -2       3775.12       4019.17        46.71 o                         
  -4  -4   0      20889.86      23562.94       149.49 o                         
  -4   4   2       3693.82       4357.06        56.44 o                         
  -4  -5 -11        900.14        956.53        38.90 o                         
  -4  -5  -9        262.47        297.17        24.03 o                         
  -4  -5  -7        134.81        171.45        18.41 o                         
  -4  -5  -5       1360.20       1405.64        31.35 o                         
  -4  -5  -3       2637.63       2812.51        38.98 o                         
  -4  -6 -12        739.62        786.30        37.66 o                         
  -4  -6 -10        459.95        431.15        28.06 o                         
  -4  -6  -8        544.13        545.68        27.12 o                         
  -4  -6  -6       1837.00       1920.39        38.55 o                         
  -4  -6  -4        782.69        786.89        24.65 o                         
  -4  -6  -2       1619.59       1639.53        34.49 o                         
  -4  -7 -11       2169.18       2099.22        54.12 o                         
  -4  -7  -9        912.81        882.44        34.70 o                         
  -4  -7  -7        251.49        293.31        22.22 o                         
  -4  -7  -5       2439.04       2582.06        43.55 o                         
  -4  -7  -3        983.63       1157.72        30.55 o                         
  -4  -8 -12        600.27        629.13        35.16 o                         
  -4  -8 -10        516.50        452.42        29.75 o                         
  -4  -8  -8        132.84        141.61        20.58 o                         
  -4  -8  -6        866.77        824.16        29.00 o                         
  -4  -8  -4       1157.77       1134.62        30.61 o                         
  -4  -8  -2       4300.46       4265.14        57.35 o                         
  -4  -8   2       4224.55       5266.35        61.59 o                         
  -4  -9 -11        436.86        490.81        32.01 o                         
  -4  -9  -9        277.08        258.03        24.49 o                         
  -4  -9  -7        517.26        526.65        27.33 o                         
  -4  -9  -5        795.85        854.05        29.52 o                         
  -4  -9  -3        704.15        648.62        27.53 o                         
  -4  -9   3        709.25        755.62        29.24 o                         
  -4  -9   5        579.98        637.98        27.67 o                         
  -4 -10 -10       3095.02       2862.75        60.60 o                         
  -4 -10  -8        300.81        293.77        24.63 o                         
  -4 -10  -6       1376.50       1354.53        37.25 o                         
  -4 -10  -4          5.93         11.28        15.02 o                         
  -4 -10  -2       2209.97       2086.43        45.65 o                         
  -4 -10   2       2190.22       2462.37        49.11 o                         
  -4 -10   4        120.80        120.42        18.78 o                         
  -4 -10   6       1238.52       1306.23        39.25 o                         
  -4 -10   8         51.99         65.40        20.50 o                         
  -4 -10  10       2956.79       2795.79        61.41 o                         
  -4 -11  -9        128.98        126.15        23.05 o                         
  -4 -11  -7        940.41        852.18        33.11 o                         
  -4 -11  -5        498.92        547.50        26.60 o                         
  -4 -11  -3        244.52        231.73        23.22 o                         
  -4 -11  -1         68.73         38.75        20.23 o                         
  -4 -11   3        217.31        242.24        25.69 o                         
  -4 -11   5        513.31        558.74        28.60 o                         
  -4 -11   7       1032.71        967.55        38.13 o                         
  -4 -11   9         58.99         28.30        23.58 o                         
  -4 -12  -8        352.62        357.63        26.61 o                         
  -4 -12  -6        335.66        313.71        23.86 o                         
  -4 -12  -4        450.61        429.05        24.44 o                         
  -4 -12  -2       2313.74       2339.51        51.59 o                         
  -4 -12   4        317.02        327.67        24.83 o                         
  -4 -12   6        303.01        324.48        27.25 o                         
  -4 -12   8       1205.71       1234.22        43.00 o                         
  -4 -12  10        611.62        571.76        33.60 o                         
  -4 -13 -11       2033.04       2166.15        51.90 o                         
  -4 -13  -9        123.11        102.42        16.40 o                         
  -4 -13  -7        344.14        272.45        24.26 o                         
  -4 -13  -5       5790.44       5525.12        72.94 o                         
  -4 -13  -3       1791.69       1836.18        43.90 o                         
  -4 -13  -1       3953.95       3757.42        76.91 o                         
  -4 -13   3       1829.15       2103.22        48.83 o                         
  -4 -13   5       3890.61       3941.66        66.92 o                         
  -4 -13   7        886.60        922.77        39.50 o                         
  -4 -13   9        405.69        375.61        29.91 o                         
  -4 -14 -12         79.93         94.03        21.31 o                         
  -4 -14 -10       1766.40       1921.56        50.66 o                         
  -4 -14  -8        869.16        840.71        26.08 o                         
  -4 -14  -6       3558.11       3475.45        60.24 o                         
  -4 -14  -4        277.14        291.42        23.14 o                         
  -4 -14  -2       6279.87       6138.39        83.93 o                         
  -4 -14   0       4477.09       3552.23        78.73 o                         
  -4 -14   4       1943.31       1982.62        49.04 o                         
  -4 -14   6       3387.17       3340.67        65.18 o                         
  -4 -14   8       1850.44       1773.19        50.01 o                         
  -4 -15 -11        478.18        494.75        29.07 o                         
  -4 -15  -9        558.17        602.98        34.22 o                         
  -4 -15  -7        330.82        309.34        19.55 o                         
  -4 -15  -5        227.34        199.69        21.23 o                         
  -4 -15  -3       5487.62       5139.84        69.88 o                         
  -4 -15  -1       2510.63       2368.80        65.25 o                         
  -4 -15   1       2540.37       2161.17        63.21 o                         
  -4 -15   5        679.08        701.17        35.00 o                         
  -4 -15   7        622.24        540.28        33.15 o                         
  -4 -15  15        213.30        210.75        14.68 o                         
  -4 -16 -12         26.66         35.29        17.25 o                         
  -4 -16 -10        678.96        797.39        34.43 o                         
  -4 -16  -8        366.81        351.63        29.88 o                         
  -4 -16  -6       1335.62       1417.63        47.51 o                         
  -4 -16  -4        301.19        281.46        18.86 o                         
  -4 -16  -2       2117.99       2041.19        52.46 o                         
  -4 -16   0       4089.59       3329.94        78.37 o                         
  -4 -16   2       2140.35       1857.11        51.29 o                         
  -4 -16   4        330.00        353.42        29.79 o                         
  -4 -16   4        696.85        617.11        47.05 o                         
  -4 -16   6        637.05        732.67        41.79 o                         
  -4 -16  12        162.36        156.56        23.10 o                         
  -4 -16  14        774.40        750.82        23.15 o                         
  -4 -17 -11        835.61        849.00        29.68 o                         
  -4 -17  -9        293.73        324.80        26.75 o                         
  -4 -17  -7         78.28         77.29        24.33 o                         
  -4 -17  -5       2445.93       2770.77        61.81 o                         
  -4 -17  -3       1070.97       1216.79        32.32 o                         
  -4 -17  -1       6386.37       6199.89       100.49 o                         
  -4 -17   1       6318.37       5956.43        99.43 o                         
  -4 -17   3       1133.34       1077.41        31.80 o                         
  -4 -17   5       1642.19       1795.20        55.14 o                         
  -4 -17   7         76.48         53.81        27.21 o                         
  -4 -17   9        529.80        509.26        35.06 o                         
  -4 -17  11        605.14        595.15        30.76 o                         
  -4 -17  13        479.69        450.71        21.14 o                         
  -4 -18 -12         26.44         20.28        12.23 o                         
  -4 -18 -10        659.46        709.77        28.34 o                         
  -4 -18  -8        186.96        203.23        24.91 o                         
  -4 -18  -6       1323.96       1440.73        46.05 o                         
  -4 -18  -4        667.95        878.97        47.12 o                         
  -4 -18  -2        237.42        255.98        41.09 o                         
  -4 -18   4        720.17        792.71        45.28 o                         
  -4 -18   6       1642.31       1710.45        51.57 o                         
  -4 -18   8        501.99        482.23        32.90 o                         
  -4 -18  10        646.49        681.99        32.01 o                         
  -4 -18  12        296.37        296.23        19.62 o                         
  -4 -19 -11         40.37         34.56        13.09 o                         
  -4 -19  -9        309.09        365.07        23.48 o                         
  -4 -19  -7        212.75        250.95        25.54 o                         
  -4 -19  -5         70.32         73.38        23.75 o                         
  -4 -19  -3        645.20        704.38        43.77 o                         
  -4 -19  -1        231.76        315.46        43.25 o                         
  -4 -19   3        651.06        653.66        41.05 o                         
  -4 -19   5        120.17        115.93        26.33 o                         
  -4 -19   7        344.32        330.17        29.47 o                         
  -4 -19   9        154.47        150.75        22.97 o                         
  -4 -19  11         25.57         20.43        15.82 o                         
  -4 -20 -10        835.22        920.53        23.73 o                         
  -4 -20  -8         47.77         64.57        18.23 o                         
  -4 -20  -6        353.81        366.91        26.79 o                         
  -4 -20  -4          1.09          9.27        22.38 o                         
  -4 -20  -2        378.51        404.76        40.03 o                         
  -4 -20   0        678.22        865.80        53.99 o                         
  -4 -20   4        103.24        110.06        23.94 o                         
  -4 -20   6        212.72        206.88        25.74 o                         
  -4 -20   8         30.16         25.33        19.44 o                         
  -4 -20  10       1521.55       1414.42        31.66 o                         
  -4 -21  -9        130.57        135.95        14.95 o                         
  -4 -21  -7         57.02         63.19        17.85 o                         
  -4 -21  -5         11.71         15.46        19.27 o                         
  -4 -21  -3        583.82        704.42        38.59 o                         
  -4 -21  -1       1063.64       1283.13        55.89 o                         
  -4 -21   1        980.96       1214.50        54.43 o                         
  -4 -21   3        621.49        644.62        35.62 o                         
  -4 -21   5         49.96         50.21        20.41 o                         
  -4 -21   7         46.77         38.53        18.10 o                         
  -4 -21   9        148.31        117.56        15.91 o                         
  -4 -22  -8        156.06        179.61        13.92 o                         
  -4 -22  -6        139.78        175.00        17.79 o                         
  -4 -22  -4        647.21        699.30        32.99 o                         
  -4 -22  -2        524.59        580.18        36.82 o                         
  -4 -22   0       2077.83       2371.01        67.54 o                         
  -4 -22   2        513.79        567.20        35.32 o                         
  -4 -22   4        331.28        348.23        16.63 o                         
  -4 -22   6        163.12        159.74        18.22 o                         
  -4 -22   8         21.53         18.81        12.68 o                         
  -4 -23  -5         70.54         90.78        15.09 o                         
  -4 -23  -3       1112.74       1214.10        34.66 o                         
  -4 -23  -1        256.78        270.06        28.89 o                         
  -4 -23   1        239.26        287.19        28.57 o                         
  -4 -23   3       1131.51       1174.05        33.37 o                         
  -4 -23   5        148.44        126.92        10.81 o                         
  -4 -24  -2        878.46        926.72        28.74 o                         
  -4 -24   0        907.90       1150.43        36.67 o                         
  -4 -24   2        873.61        878.11        27.28 o                         
  -3   1 -14       2213.77       2269.66        41.27 o                         
  -3   1 -12       1097.43       1111.11        28.95 o                         
  -3   1 -10        961.02        995.70        24.37 o                         
  -3   1  -8          5.13         18.52        10.35 o                         
  -3   1  -6       4550.07       4830.53        33.84 o                         
  -3  -1  -4       2212.49       2175.17        27.64 o                         
  -3   1  -4       3372.95       3157.86        29.98 o                         
  -3   1  -2       3802.46       3177.74        28.30 o                         
  -3  -1   0        138.10        118.42         9.97 o                         
  -3   1   2       3726.80       3220.48        19.76 o                         
  -3   2 -13       1776.16       1766.09        36.94 o                         
  -3  -2 -11        276.76        299.37        18.19 o                         
  -3   2  -9       4269.46       4342.69        43.03 o                         
  -3   2  -7      11530.27      12081.20        58.49 o                         
  -3   2  -5       8077.11       8638.29        40.58 o                         
  -3  -2  -3       4564.20       4694.11        24.21 o                         
  -3   2  -1       3284.61       2994.48        37.93 o                         
  -3  -2   1       3119.53       2929.44        29.72 o                         
  -3   2  19        245.23        253.91        15.86 o                         
  -3  -3 -12        384.05        410.70        21.41 o                         
  -3   3 -10        943.39        977.46        24.47 o                         
  -3   3  -8       1253.79       1284.86        23.31 o                         
  -3  -3  -6       1147.81       1291.61        19.40 o                         
  -3  -3  -4        386.70        423.13        16.73 o                         
  -3  -3  -2      12562.99      12045.21        54.89 o                         
  -3   3   0        508.68        515.76        18.07 o                         
  -3   3   2      12565.25      13044.62        42.90 o                         
  -3   4 -13        695.40        699.19        25.24 o                         
  -3  -4 -11       1101.09       1135.18        40.77 o                         
  -3  -4  -9       1119.12       1151.44        35.00 o                         
  -3  -4  -7        292.85        353.35        20.20 o                         
  -3  -4  -5        187.24        203.15        15.60 o                         
  -3  -4  -3       1614.75       1386.44        26.19 o                         
  -3   4  -1        155.60        117.67        23.21 o                         
  -3   4   1        114.82        111.91        20.01 o                         
  -3   4  19        590.37        592.92        19.90 o                         
  -3  -5 -12        634.49        549.80        33.41 o                         
  -3  -5 -10       2310.10       2458.38        53.48 o                         
  -3  -5  -8       2622.31       2385.81        45.34 o                         
  -3  -5  -6        280.78        304.38        18.57 o                         
  -3  -5  -4        688.00        747.73        22.04 o                         
  -3  -5  -2      11604.27      10415.91        68.11 o                         
  -3   5   0        169.34        187.48        24.29 o                         
  -3   6 -13        881.49        986.41        29.12 o                         
  -3  -6 -11        967.33        929.36        38.41 o                         
  -3  -6  -9       1021.45       1073.92        35.90 o                         
  -3  -6  -7        304.25        373.32        21.56 o                         
  -3  -6  -5       3112.78       3428.34        44.79 o                         
  -3  -6  -3       3355.40       3926.91        43.06 o                         
  -3  -6   1       1750.22       1964.59        36.91 o                         
  -3  -7 -12       2532.93       2484.05        59.70 o                         
  -3  -7 -10        749.10        737.52        33.45 o                         
  -3  -7  -8        565.67        512.90        25.97 o                         
  -3  -7  -6       1726.71       1896.80        37.10 o                         
  -3  -7  -4        154.04        114.35        14.50 o                         
  -3  -7  -2       1788.55       1720.74        34.33 o                         
  -3  -7   0         95.76        107.77        13.98 o                         
  -3  -8 -11       1296.53       1256.14        43.35 o                         
  -3  -8  -9       1945.46       1855.40        45.74 o                         
  -3  -8  -7        647.46        649.76        26.39 o                         
  -3  -8  -5        429.11        414.34        20.65 o                         
  -3  -8  -3       4520.37       4935.28        52.19 o                         
  -3  -8   1      17634.89      18996.68       122.21 o                         
  -3  -9 -12       2066.22       1755.18        50.77 o                         
  -3  -9 -10        116.33        102.04        21.68 o                         
  -3  -9  -8       2152.60       2056.90        45.58 o                         
  -3  -9  -6       1683.98       1707.20        38.01 o                         
  -3  -9  -4       1479.92       1354.65        31.88 o                         
  -3  -9  -2       8364.88       7432.67        72.97 o                         
  -3  -9   0         72.71         61.38        14.95 o                         
  -3  -9   2       8273.83       8441.39        81.34 o                         
  -3  -9   4       1085.34       1085.11        30.96 o                         
  -3  -9  12        995.15        819.70        37.08 o                         
  -3   9  18        220.99        243.83        15.25 o                         
  -3 -10 -13        134.69        143.38        25.94 o                         
  -3 -10 -11         83.41         94.56        23.80 o                         
  -3 -10  -9        419.77        403.05        27.45 o                         
  -3 -10  -7        198.20        201.55        19.92 o                         
  -3 -10  -5        114.09        145.39        17.20 o                         
  -3 -10  -3       2738.11       2462.34        41.75 o                         
  -3 -10   1       2408.48       2367.57        52.42 o                         
  -3 -10   3       2757.56       2723.64        47.50 o                         
  -3 -10   5        185.30        199.41        20.77 o                         
  -3 -10   7        410.68        459.56        28.64 o                         
  -3 -10   9        857.16        761.78        34.94 o                         
  -3 -10  11         50.11         43.49        22.30 o                         
  -3 -11 -14        119.67        126.44        22.26 o                         
  -3 -11 -12       1966.63       2115.58        54.37 o                         
  -3 -11 -10        339.39        332.47        27.78 o                         
  -3 -11  -8         23.83         16.90        16.94 o                         
  -3 -11  -6         28.22         49.65        17.15 o                         
  -3 -11  -4       1010.64        937.77        29.41 o                         
  -3 -11  -2       6529.16       6495.72        72.16 o                         
  -3 -11   0        162.87        202.97        18.36 o                         
  -3 -11   2       6546.51       7222.77        85.21 o                         
  -3 -11   4       1689.56       1603.85        42.13 o                         
  -3 -11   6         10.57          0.62        19.45 o                         
  -3 -11   8         76.84         64.59        22.13 o                         
  -3 -11  10         12.49          2.89        20.59 o                         
  -3 -12 -15         82.84         98.67        18.90 o                         
  -3 -12 -13        829.91        885.47        36.74 o                         
  -3 -12 -11        157.01        223.01        29.34 o                         
  -3 -12  -9       1447.70       1448.29        43.15 o                         
  -3 -12  -7       3235.60       3053.77        54.99 o                         
  -3 -12  -5        125.10        117.88        17.83 o                         
  -3 -12  -3       3154.83       3203.57        49.72 o                         
  -3 -12  -1       9457.30       8389.77       101.37 o                         
  -3 -12   1       9302.19       9649.29       112.51 o                         
  -3 -12   3       3260.94       3647.53        59.33 o                         
  -3 -12   5        412.29        429.31        27.63 o                         
  -3 -12   7       3276.79       3303.05        63.65 o                         
  -3 -12   9        713.82        717.14        35.70 o                         
  -3 -13 -14       1189.95       1264.25        35.50 o                         
  -3 -13 -12       1284.97       1301.19        44.03 o                         
  -3 -13 -10         92.08        102.48        27.33 o                         
  -3 -13  -8        309.96        312.06        25.28 o                         
  -3 -13  -6          4.56          9.76        15.96 o                         
  -3 -13  -4        751.22        762.25        28.61 o                         
  -3 -13  -2       2483.79       2350.90        50.26 o                         
  -3 -13   0        124.27        131.97        18.55 o                         
  -3 -13   2       2475.31       2637.22        59.66 o                         
  -3 -13   4        883.89       1010.74        39.42 o                         
  -3 -13   6        631.71        622.60        33.51 o                         
  -3 -13   8        525.08        573.49        34.69 o                         
  -3 -13  10        225.27        226.09        27.78 o                         
  -3 -13  16        245.61        219.87        16.30 o                         
  -3 -14 -15        450.66        449.88        18.85 o                         
  -3 -14 -13        103.26        145.11        28.37 o                         
  -3 -14 -11         27.87         37.29        24.44 o                         
  -3 -14  -9        195.35        207.75        18.50 o                         
  -3 -14  -7        371.63        351.18        24.57 o                         
  -3 -14  -5       2652.64       2595.89        49.47 o                         
  -3 -14  -3        921.29        970.42        33.37 o                         
  -3 -14  -1       1652.99       1645.60        50.87 o                         
  -3 -14   1       1632.31       1915.56        59.26 o                         
  -3 -14   3        896.73       1024.44        40.05 o                         
  -3 -14   5       2296.10       2359.24        54.93 o                         
  -3 -14   7       1569.31       1608.81        49.47 o                         
  -3 -14   9        469.50        451.37        32.53 o                         
  -3 -14  15        355.05        320.09        20.06 o                         
  -3 -15 -14        414.41        450.48        21.87 o                         
  -3 -15 -12        314.55        310.44        26.69 o                         
  -3 -15 -10         60.50         75.94        25.41 o                         
  -3 -15  -8        596.77        564.60        23.67 o                         
  -3 -15  -6       2670.65       2615.57        51.04 o                         
  -3 -15  -4       1272.05       1236.01        35.97 o                         
  -3 -15  -2       5082.24       5406.61        74.26 o                         
  -3 -15   0        162.70        162.06        16.86 o                         
  -3 -15   2       5185.82       5544.57        89.86 o                         
  -3 -15   4       2178.88       1966.79        52.30 o                         
  -3 -15   6       2446.62       2582.47        59.27 o                         
  -3 -15   8        427.28        428.90        30.52 o                         
  -3 -15  14        164.24        186.63        20.13 o                         
  -3 -16 -13        248.94        286.81        20.96 o                         
  -3 -16 -11         66.98         62.18        23.15 o                         
  -3 -16  -9        139.75        168.07        27.81 o                         
  -3 -16  -7        324.96        369.60        32.38 o                         
  -3 -16  -1       2812.86       2664.76        65.46 o                         
  -3 -16   1       2794.68       2601.30        48.47 o                         
  -3 -16   3        792.58        773.58        39.34 o                         
  -3 -16   5       1437.82       1461.53        46.98 o                         
  -3 -16   7        384.95        388.43        30.12 o                         
  -3 -16  11        534.10        593.29        34.68 o                         
  -3 -16  13        224.02        213.95        22.71 o                         
  -3 -17 -12         95.19         92.24        19.23 o                         
  -3 -17 -10        141.49        154.45        24.95 o                         
  -3 -17  -8        210.76        205.42        28.50 o                         
  -3 -17  -6       2692.86       3083.45        65.95 o                         
  -3 -17  -4       2429.75       2749.48        67.23 o                         
  -3 -17   2        951.85       1011.28        47.02 o                         
  -3 -17   4       2430.64       2451.39        44.04 o                         
  -3 -17   6       2863.64       3150.42        71.20 o                         
  -3 -17   8        450.22        456.19        36.91 o                         
  -3 -17  12         61.79         51.77        20.08 o                         
  -3 -17  14        102.33        110.71        13.68 o                         
  -3 -18 -13        446.00        455.52        17.24 o                         
  -3 -18 -11        399.30        412.89        24.72 o                         
  -3 -18  -9        155.26        157.39        24.33 o                         
  -3 -18  -7       1265.97       1291.01        44.98 o                         
  -3 -18  -5        543.55        552.99        35.57 o                         
  -3 -18  -3       1802.45       2044.42        60.78 o                         
  -3 -18   1        555.23        588.54        52.07 o                         
  -3 -18   3       1859.73       1790.83        60.72 o                         
  -3 -18   5        376.73        407.57        35.95 o                         
  -3 -18   7       1091.30       1150.34        47.28 o                         
  -3 -18   9        601.03        632.49        35.97 o                         
  -3 -18  11        244.95        271.60        25.14 o                         
  -3 -18  13        573.35        563.58        21.16 o                         
  -3 -19 -12        337.80        359.49        17.75 o                         
  -3 -19 -10         43.23         47.53        18.87 o                         
  -3 -19  -8       2651.27       2787.98        56.61 o                         
  -3 -19  -6       1758.53       1910.33        51.89 o                         
  -3 -19  -4        261.17        321.49        39.02 o                         
  -3 -19  -2       2036.16       2323.45        72.58 o                         
  -3 -19   2       2022.04       2111.97        69.80 o                         
  -3 -19   4        242.59        266.59        38.34 o                         
  -3 -19   6       1936.49       2104.25        57.05 o                         
  -3 -19   8       2864.77       2736.27        60.69 o                         
  -3 -19  10         54.64         76.44        21.33 o                         
  -3 -19  12        301.32        287.66        18.54 o                         
  -3 -20 -11         89.25        107.40        14.68 o                         
  -3 -20  -9        206.23        206.28        21.88 o                         
  -3 -20  -7        717.87        747.26        33.68 o                         
  -3 -20  -5       1000.01       1178.79        42.00 o                         
  -3 -20  -3        482.68        589.81        42.06 o                         
  -3 -20  -1         64.71         62.69        34.58 o                         
  -3 -20   1         60.18         62.65        34.43 o                         
  -3 -20   3        475.79        473.97        40.54 o                         
  -3 -20   5        576.96        615.73        36.09 o                         
  -3 -20   7        913.36        919.54        39.08 o                         
  -3 -20   9        235.78        212.17        23.39 o                         
  -3 -20  11         85.25         91.68        15.41 o                         
  -3 -21 -10          3.98         10.27        12.43 o                         
  -3 -21  -8         53.94         59.00        18.24 o                         
  -3 -21  -6        213.43        218.07        23.82 o                         
  -3 -21  -4        450.53        507.21        37.43 o                         
  -3 -21  -2        889.07        986.46        49.34 o                         
  -3 -21   0        171.30        185.58        37.99 o                         
  -3 -21   2        859.29        876.25        46.76 o                         
  -3 -21   4        467.97        425.12        35.41 o                         
  -3 -21   6        240.71        212.89        25.54 o                         
  -3 -21   8        181.50        182.58        22.12 o                         
  -3 -21  10         22.73         27.41        14.22 o                         
  -3 -22  -9        461.95        474.09        18.24 o                         
  -3 -22  -7       1853.91       1900.64        38.45 o                         
  -3 -22  -5        141.26        148.96        21.58 o                         
  -3 -22  -3       2113.54       2123.03        52.11 o                         
  -3 -22  -1       1319.07       1449.94        56.14 o                         
  -3 -22   1       1311.66       1404.12        38.44 o                         
  -3 -22   3       2154.86       2099.85        35.33 o                         
  -3 -22   5        358.54        352.58        25.97 o                         
  -3 -22   7       1388.72       1332.02        34.70 o                         
  -3 -22   9        352.85        320.39        17.75 o                         
  -3 -23  -6        235.68        251.91        18.99 o                         
  -3 -23  -4        945.19        997.69        34.40 o                         
  -3 -23  -2        494.54        553.83        34.72 o                         
  -3 -23   0         84.81         99.92        27.22 o                         
  -3 -23   2        465.54        528.63        22.59 o                         
  -3 -23   4        290.11        321.43        21.13 o                         
  -3 -23   4        940.48        911.75        32.22 o                         
  -3 -23   6        248.18        248.47        12.46 o                         
  -3 -24  -5          3.27         -2.06        12.57 o                         
  -3 -24  -3        101.06         97.00        20.92 o                         
  -3 -24  -1        280.01        297.47        26.81 o                         
  -3 -24   1        281.51        297.10        25.74 o                         
  -3 -24   3         85.21         95.52        13.69 o                         
  -3 -24   5        124.01        126.85         9.30 o                         
  -3 -25   0        129.78        149.44        17.98 o                         
  -2   0 -16       1229.61       1218.12        39.00 o                         
  -2   0 -14        995.18       1025.94        30.07 o                         
  -2   0 -12       1286.45       1326.93        43.96 o                         
  -2   0 -10       5927.23       5931.22        74.67 o                         
  -2   0  -8       2176.65       2496.76        42.34 o                         
  -2   0  -6       1824.20       1609.37        28.72 o                         
  -2   0  -4       7268.42       7931.30        72.66 o                         
  -2   0  -2      18960.38      18791.10        61.02 o                         
  -2   0   0      10915.79      11681.93        58.68 o                         
  -2   0   2      19124.50      17953.80        41.49 o                         
  -2   0   4       7560.39       7924.31        75.81 o                         
  -2   0   6       1919.15       2145.37        45.17 o                         
  -2   0  18        719.34        860.90        29.95 o                         
  -2  -1 -15        715.51        711.03        24.29 o                         
  -2  -1 -13        143.39        167.51        18.26 o                         
  -2  -1 -11        869.59        888.15        19.66 o                         
  -2  -1  -9        126.27        105.50        12.74 o                         
  -2   1  -7        361.56        350.45        13.28 o                         
  -2   1  -5       7335.43       7274.62        31.96 o                         
  -2  -1  -3       4526.58       2251.77        54.77 o                         
  -2  -1  -3       9783.87       9657.99        45.70 o                         
  -2  -1  -1      12148.77      13114.34        62.57 o                         
  -2  -1   1      12050.19      12553.04        44.58 o                         
  -2   1   3       9766.50      10169.91        80.16 o                         
  -2  -1   5       7049.58       7481.89        78.75 o                         
  -2   1  19        262.44        277.25        17.27 o                         
  -2   2 -14        291.71        279.17        17.56 o                         
  -2   2 -12        682.08        667.97        19.21 o                         
  -2  -2 -10        879.39        937.70        23.90 o                         
  -2  -2  -8       1162.31       1220.52        22.30 o                         
  -2   2  -6       3447.54       3477.88        28.65 o                         
  -2  -2  -4       3353.51       3299.15        18.99 o                         
  -2   2   0       1145.08       1256.54        32.01 o                         
  -2  -2   6       2999.09       3194.39        56.57 o                         
  -2   3 -13        651.60        654.77        20.54 o                         
  -2   3 -11       2324.25       2179.59        36.53 o                         
  -2  -3  -9        775.90        664.49        19.57 o                         
  -2   3  -7       1189.65       1276.31        21.09 o                         
  -2   3  -5       6235.66       6483.02        34.79 o                         
  -2   3  -3        753.60        752.30        28.42 o                         
  -2   3  -1       5284.23       5792.23        68.47 o                         
  -2   3   1       5192.07       5479.61        57.97 o                         
  -2   3  19        463.29        541.02        21.41 o                         
  -2   4 -14        320.66        348.23        21.30 o                         
  -2  -4 -12         29.44         26.60        12.07 o                         
  -2  -4 -10       3637.51       3544.98        42.85 o                         
  -2  -4  -8       3379.89       3735.87        37.14 o                         
  -2   4  -6       9827.76      10060.46        48.74 o                         
  -2   4  -4        805.88        901.68        16.69 o                         
  -2   4  -2      13322.85      13678.33        98.83 o                         
  -2   4   0      38866.88      36216.73       170.99 o                         
  -2  -4   2      13311.48      13163.37        57.80 o                         
  -2   5 -13        827.05        864.35        27.63 o                         
  -2  -5 -11        466.81        473.25        29.97 o                         
  -2  -5  -9        423.64        471.56        18.02 o                         
  -2  -5  -7       1559.51       1610.85        23.86 o                         
  -2  -5  -5         47.88         71.02        13.10 o                         
  -2  -5  -3       6712.88       6797.61        38.89 o                         
  -2   5  -1       2412.12       2433.70        51.75 o                         
  -2  -5   3       6711.41       7381.43        40.76 o                         
  -2   5  19        449.74        470.47        19.97 o                         
  -2  -6 -12         74.74         71.69        21.92 o                         
  -2  -6 -10       2606.65       2708.87        54.73 o                         
  -2  -6  -8        252.77        260.24        20.46 o                         
  -2  -6  -6       8251.10       8586.57        68.55 o                         
  -2  -6  -4       1799.30       1707.19        28.45 o                         
  -2  -6  -2       8018.10       7712.80        57.89 o                         
  -2   6   0      34714.87      33744.23       187.15 o                         
  -2  -6   2       8008.04       8731.85        67.91 o                         
  -2  -7 -15        509.49        643.27        34.20 o                         
  -2  -7 -13       2223.63       2323.63        33.65 o                         
  -2  -7 -11       1919.75       1825.22        49.55 o                         
  -2  -7  -9        523.83        468.75        26.34 o                         
  -2  -7  -7        557.04        526.60        23.64 o                         
  -2  -7  -5        357.33        315.29        17.55 o                         
  -2  -7  -3        697.55        704.28        22.05 o                         
  -2  -7  -1      16596.31      16465.68        97.06 o                         
  -2  -7   1      16572.79      15983.06        76.41 o                         
  -2  -8 -16         28.67         36.28        19.72 o                         
  -2  -8 -14        708.50        837.90        39.10 o                         
  -2  -8 -12        159.73        147.86        18.21 o                         
  -2  -8 -10        796.77        779.95        33.86 o                         
  -2  -8  -8         88.29         93.18        17.01 o                         
  -2  -8  -6       2290.12       2358.75        39.85 o                         
  -2  -8  -4       4005.96       4220.24        46.80 o                         
  -2  -8  -2       5669.17       5944.44        40.23 o                         
  -2  -8   0       9228.78       9690.32        62.98 o                         
  -2  -8   2       5634.99       6431.13        68.84 o                         
  -2   8  18         85.23         95.86        16.41 o                         
  -2  -9 -17         64.85         71.98        15.74 o                         
  -2  -9 -15         91.10         81.29        22.63 o                         
  -2  -9 -13        353.62        402.50        33.42 o                         
  -2  -9 -11       1136.55       1145.52        41.44 o                         
  -2  -9  -9       1006.45       1117.11        36.38 o                         
  -2  -9  -7        846.19        836.45        28.53 o                         
  -2  -9  -5       1956.34       2037.15        36.72 o                         
  -2  -9  -3       1103.01       1178.13        19.91 o                         
  -2  -9  -1       2041.97       2340.67        46.55 o                         
  -2  -9   1       2015.76       2334.18        49.32 o                         
  -2  -9   3       1124.44       1271.58        33.66 o                         
  -2  -9   5       2230.88       2469.72        45.39 o                         
  -2 -10 -16       1046.96       1025.54        32.27 o                         
  -2 -10 -14       1126.66       1258.69        43.82 o                         
  -2 -10 -12         93.97        109.24        15.06 o                         
  -2 -10 -10        417.57        366.08        27.15 o                         
  -2 -10  -8        285.56        260.04        21.80 o                         
  -2 -10  -6        170.13        132.39        16.68 o                         
  -2 -10  -4       1663.57       1652.31        32.97 o                         
  -2 -10  -2        652.43        716.66        19.75 o                         
  -2 -10   0      53888.11      54970.27       172.86 o                         
  -2 -10   2        623.26        814.45        32.84 o                         
  -2 -10   4       3088.82       3417.11        52.62 o                         
  -2 -10   6        181.67        177.93        22.12 o                         
  -2 -10   8        339.33        325.91        27.26 o                         
  -2 -10  10        407.25        394.09        28.91 o                         
  -2 -10  12        139.17        123.16        24.21 o                         
  -2  10  18        270.78        274.73        14.96 o                         
  -2 -11 -17        224.58        236.08        15.38 o                         
  -2 -11 -15        198.79        235.28        24.50 o                         
  -2 -11 -13        481.22        466.71        33.20 o                         
  -2 -11 -11       2692.84       2752.23        59.68 o                         
  -2 -11  -9        150.50        156.42        21.54 o                         
  -2 -11  -7        762.85        776.71        28.91 o                         
  -2 -11  -5        828.76        763.78        25.73 o                         
  -2 -11  -3       4110.64       4048.25        35.36 o                         
  -2 -11  -1       3094.07       3024.80        59.75 o                         
  -2 -11   1       2988.79       3052.99        62.37 o                         
  -2 -11   3       4170.70       4309.04        60.90 o                         
  -2 -11   5       1209.97       1227.28        36.78 o                         
  -2 -11   7        246.43        269.77        25.49 o                         
  -2 -11   9        500.95        458.90        30.42 o                         
  -2 -11  11       2222.47       2118.01        54.92 o                         
  -2  11  17         87.67         84.76        14.98 o                         
  -2 -12 -16        173.98        196.21        18.54 o                         
  -2 -12 -14         81.87        105.34        24.03 o                         
  -2 -12 -12         87.87         87.73        27.59 o                         
  -2 -12 -10        526.79        514.30        30.27 o                         
  -2 -12  -8       1032.77        964.27        33.88 o                         
  -2 -12  -6       1833.86       1794.49        39.57 o                         
  -2 -12  -4        393.04        386.04        20.24 o                         
  -2 -12  -2       1713.72       1556.09        27.99 o                         
  -2 -12   0        614.77        705.05        26.73 o                         
  -2 -12   2       1685.52       1731.51        47.75 o                         
  -2 -12   4        686.38        720.55        33.48 o                         
  -2 -12   6       1107.48       1153.83        39.58 o                         
  -2 -12   8        145.59        143.68        24.93 o                         
  -2 -12  10       1055.80        999.80        41.36 o                         
  -2 -13 -15        723.96        798.56        29.63 o                         
  -2 -13 -13         73.83         69.12        24.19 o                         
  -2 -13 -11        931.98        927.00        42.29 o                         
  -2 -13  -9         18.44         33.13        19.01 o                         
  -2 -13  -7        884.53        890.98        32.11 o                         
  -2 -13  -5        901.92        898.61        28.97 o                         
  -2 -13  -3        296.64        244.29        16.13 o                         
  -2 -13  -1        387.19        381.75        20.16 o                         
  -2 -13   1        415.80        388.36        32.96 o                         
  -2 -13   3        298.25        277.12        29.09 o                         
  -2 -13   5       1615.39       1772.24        46.77 o                         
  -2 -13   7        545.86        572.74        33.51 o                         
  -2 -13   9        285.56        280.37        29.20 o                         
  -2 -13  15        881.23        914.35        30.59 o                         
  -2 -14 -16        865.16        820.37        20.54 o                         
  -2 -14 -14         13.71         15.51        19.37 o                         
  -2 -14 -12         38.53         27.98        24.43 o                         
  -2 -14 -10        360.39        360.04        33.32 o                         
  -2 -14  -8        815.17        740.08        31.54 o                         
  -2 -14  -6        332.75        368.25        23.53 o                         
  -2 -14  -4       1217.98       1206.65        32.71 o                         
  -2 -14  -2         31.11         43.14        14.52 o                         
  -2 -14   0       7421.40       6983.20        70.18 o                         
  -2 -14   2         18.13         53.85        26.69 o                         
  -2 -14   4       2206.64       2002.79        51.16 o                         
  -2 -14   6        770.02        865.49        37.58 o                         
  -2 -14   8        849.12        790.40        37.89 o                         
  -2 -14  10        228.31        253.16        27.35 o                         
  -2 -15 -15        254.94        276.81        18.29 o                         
  -2 -15 -13        119.68        124.36        22.78 o                         
  -2 -15 -11        271.93        264.35        29.81 o                         
  -2 -15  -9        607.22        670.90        37.92 o                         
  -2 -15  -1        427.30        455.61        35.83 o                         
  -2 -15   1        411.78        411.02        36.76 o                         
  -2 -15   3        381.59        438.63        34.64 o                         
  -2 -15   5        568.87        588.13        33.35 o                         
  -2 -15   7       2497.16       2487.09        59.87 o                         
  -2 -15   9        811.87        816.01        37.95 o                         
  -2 -15  13        313.52        309.39        26.79 o                         
  -2 -15  15        304.92        299.66        18.03 o                         
  -2 -16 -14         15.19         23.64        16.00 o                         
  -2 -16 -12        415.47        452.03        29.39 o                         
  -2 -16 -10        625.99        727.50        37.68 o                         
  -2 -16  -8        126.48        148.24        27.41 o                         
  -2 -16  -2        252.78        259.09        30.10 o                         
  -2 -16   0        156.30        148.67        29.43 o                         
  -2 -16   2        262.20        252.03        33.45 o                         
  -2 -16   4       3842.36       4105.80        72.52 o                         
  -2 -16   6       1096.98       1087.32        42.94 o                         
  -2 -16   8        186.67        187.89        27.22 o                         
  -2 -16  10        852.04        934.75        42.81 o                         
  -2 -16  12        186.21        190.34        25.79 o                         
  -2 -16  14        179.67        190.83        18.45 o                         
  -2 -17 -13         50.95         51.08        17.59 o                         
  -2 -17 -11        179.05        183.83        25.56 o                         
  -2 -17  -9       1297.40       1315.78        45.82 o                         
  -2 -17  -7        223.03        233.61        30.10 o                         
  -2 -17  -5        282.70        306.18        31.51 o                         
  -2 -17  -1       1245.72       1070.09        50.49 o                         
  -2 -17   1       1310.51       1052.24        52.97 o                         
  -2 -17   3        503.95        469.55        36.72 o                         
  -2 -17   5        397.10        383.29        31.11 o                         
  -2 -17   7         56.21         92.44        30.54 o                         
  -2 -17   9       1421.25       1581.45        52.63 o                         
  -2 -17  11         86.92         93.54        24.60 o                         
  -2 -17  13        128.95        113.43        18.48 o                         
  -2 -18 -12        538.11        574.84        26.87 o                         
  -2 -18 -10        266.24        277.38        27.04 o                         
  -2 -18  -8        408.48        443.14        33.17 o                         
  -2 -18  -6        194.91        217.30        28.82 o                         
  -2 -18  -4       2114.77       2390.88        63.08 o                         
  -2 -18   0       2514.72       2313.08        53.08 o                         
  -2 -18   2        428.95        518.26        31.98 o                         
  -2 -18   4       2084.37       2067.41        41.92 o                         
  -2 -18   6        339.67        382.24        35.68 o                         
  -2 -18   8        636.62        662.28        39.78 o                         
  -2 -18  10        142.60        142.15        25.74 o                         
  -2 -18  12        174.52        165.95        20.54 o                         
  -2 -19 -11        206.86        225.86        21.69 o                         
  -2 -19  -9        231.36        230.25        25.81 o                         
  -2 -19  -7        450.55        447.31        32.25 o                         
  -2 -19  -5        817.39        918.34        40.63 o                         
  -2 -19  -3        162.18        181.13        37.69 o                         
  -2 -19  -1        290.82        338.55        31.04 o                         
  -2 -19   1        305.50        331.51        44.75 o                         
  -2 -19   3        157.28        129.23        40.12 o                         
  -2 -19   5       1679.11       1795.75        57.19 o                         
  -2 -19   7       1081.27       1114.55        45.79 o                         
  -2 -19   9        123.22        136.55        25.96 o                         
  -2 -19  11        164.25        161.43        21.62 o                         
  -2 -19  13         75.32         76.61        11.72 o                         
  -2 -20 -12         86.77         83.78        13.00 o                         
  -2 -20 -10        622.52        627.57        27.51 o                         
  -2 -20  -8        108.27        113.43        23.14 o                         
  -2 -20  -6       1193.65       1302.55        43.40 o                         
  -2 -20  -4       1527.04       1785.51        55.42 o                         
  -2 -20  -2        120.27        171.10        36.74 o                         
  -2 -20   0       1895.58       1921.57        43.19 o                         
  -2 -20   2        145.16        146.47        37.08 o                         
  -2 -20   4       1481.31       1626.88        55.69 o                         
  -2 -20   6        475.23        545.90        35.85 o                         
  -2 -20   8        461.23        435.38        31.01 o                         
  -2 -20  10        964.93        914.29        32.43 o                         
  -2 -20  12         38.82         34.73        12.34 o                         
  -2 -21  -9        674.17        689.92        27.53 o                         
  -2 -21  -7        299.15        322.60        25.96 o                         
  -2 -21  -5        436.59        460.95        30.29 o                         
  -2 -21  -3        483.02        558.44        39.83 o                         
  -2 -21  -1       2532.62       2795.59        56.41 o                         
  -2 -21   1       2528.15       2733.34        56.79 o                         
  -2 -21   3        469.40        510.50        40.69 o                         
  -2 -21   5        604.85        596.36        35.26 o                         
  -2 -21   7        236.44        216.64        26.07 o                         
  -2 -21   9        622.43        615.70        27.95 o                         
  -2 -21  11        106.59         92.94        12.84 o                         
  -2 -22  -8        357.83        401.44        22.47 o                         
  -2 -22  -6        412.22        446.27        26.18 o                         
  -2 -22  -4       1797.90       1902.75        49.78 o                         
  -2 -22  -2        166.87        173.94        33.49 o                         
  -2 -22   0        161.55        188.33        20.03 o                         
  -2 -22   2        179.77        178.37        23.29 o                         
  -2 -22   4        936.98       1012.30        34.36 o                         
  -2 -22   4       1768.70       1820.43        49.36 o                         
  -2 -22   6        306.05        357.88        27.10 o                         
  -2 -22   8        512.33        464.89        24.85 o                         
  -2 -23  -7        121.40        150.52        16.92 o                         
  -2 -23  -5       2258.99       2327.61        43.49 o                         
  -2 -23  -3        298.17        324.98        29.78 o                         
  -2 -23  -1        936.42       1005.42        32.01 o                         
  -2 -23   1        944.65       1019.94        32.36 o                         
  -2 -23   3        293.01        298.41        20.11 o                         
  -2 -23   5       2021.49       2033.49        27.98 o                         
  -2 -23   7        372.27        385.29        21.56 o                         
  -2 -24  -6        459.10        459.22        18.61 o                         
  -2 -24  -4        676.48        639.19        27.09 o                         
  -2 -24  -2        565.39        562.82        30.15 o                         
  -2 -24   0       1494.79       1459.91        27.00 o                         
  -2 -24   2        579.15        551.19        21.02 o                         
  -2 -24   4        696.92        601.46        17.66 o                         
  -2 -24   6        510.70        478.17        19.71 o                         
  -2 -25  -3        144.85        123.30        16.65 o                         
  -2 -25  -1         40.16         32.86        16.96 o                         
  -2 -25   1         42.31         36.89        11.89 o                         
  -2 -25   3        156.20        129.54        17.34 o                         
  -1  -1 -16        107.27        112.37        17.35 o                         
  -1  -1 -14        202.95        194.96        20.55 o                         
  -1   1 -12       3253.81       3162.92        35.49 o                         
  -1  -1 -10        235.01        208.40        12.19 o                         
  -1   1  -8       3834.32       3727.00        35.98 o                         
  -1   1  -6       1267.09       1255.24        14.54 o                         
  -1   1  -4      13351.86      13028.54        81.16 o                         
  -1   1  -2       8049.03       7566.46        53.33 o                         
  -1   1   0         45.65         42.32         9.83 o                         
  -1  -1   6        939.51       1073.62        27.08 o                         
  -1   1  18        265.68        286.32        16.28 o                         
  -1  -2 -17       1842.50       1686.45        40.90 o                         
  -1  -2 -15        500.73        505.64        18.98 o                         
  -1   2 -13        696.90        641.48        20.35 o                         
  -1   2 -11       1285.45       1244.19        22.82 o                         
  -1  -2  -9        707.49        660.80        19.39 o                         
  -1  -2  -7       1956.21       1820.91        18.35 o                         
  -1   2  -5       4622.87       4631.54        25.38 o                         
  -1   2  -3      23624.83      24869.03        95.91 o                         
  -1  -2  17       1527.30       1707.10        42.72 o                         
  -1   2  19        617.54        728.11        24.96 o                         
  -1   3 -16          9.54         11.17        12.47 o                         
  -1   3 -14       2853.46       2995.16        45.17 o                         
  -1  -3 -12       1972.19       1929.09        29.19 o                         
  -1   3 -10        412.25        414.54        18.97 o                         
  -1   3  -8       1511.62       1519.79        24.46 o                         
  -1  -3  -6       2246.15       2306.87        21.05 o                         
  -1   3  -4       4793.69       4747.90        51.41 o                         
  -1   3  -2      13236.30      12781.14        75.67 o                         
  -1  -3   2      13185.21      13006.20        49.53 o                         
  -1  -3   4       6209.99       6907.40        40.08 o                         
  -1   3  18         40.25         21.93        18.91 o                         
  -1  -4 -17        396.61        382.17        17.57 o                         
  -1   4 -15        709.68        711.82        20.63 o                         
  -1  -4 -13        348.57        326.53        20.43 o                         
  -1  -4 -11       2252.95       2216.54        29.65 o                         
  -1   4  -9        523.94        579.26        19.38 o                         
  -1   4  -7        328.34        368.87        14.22 o                         
  -1  -4  -5       2624.77       2634.82        20.83 o                         
  -1   4  -3        192.61        103.05        19.90 o                         
  -1  -4   1      72372.24      69066.55       169.58 o                         
  -1  -4   3        150.17        142.57        12.97 o                         
  -1   4  19         58.40         65.09        15.33 o                         
  -1  -5 -18        459.67        488.36        22.51 o                         
  -1  -5 -16        193.58        196.54        25.28 o                         
  -1  -5 -14         15.51          4.09        12.36 o                         
  -1   5 -12       2934.67       2894.94        43.21 o                         
  -1  -5 -10       1903.84       1973.42        46.53 o                         
  -1  -5  -8       4030.20       3952.06        39.12 o                         
  -1   5  -6       9987.91      10439.12        51.37 o                         
  -1  -5  -4       1408.56       1493.82        19.37 o                         
  -1   5  -2      30321.19      31043.02       136.05 o                         
  -1  -5   2      30349.29      30878.81       116.18 o                         
  -1  -5   4        889.26        984.31        20.49 o                         
  -1   5  18        663.39        740.09        29.90 o                         
  -1  -6 -17        129.70        135.04        21.82 o                         
  -1  -6 -15         20.04         22.47        24.75 o                         
  -1  -6 -13       2992.81       3064.17        46.23 o                         
  -1   6 -11        450.99        448.71        20.67 o                         
  -1  -6  -9        309.65        349.31        22.84 o                         
  -1  -6  -7        287.23        322.53        19.20 o                         
  -1  -6  -5       1003.77       1070.86        23.83 o                         
  -1  -6  -3       3959.41       3874.88        28.86 o                         
  -1   6  -1      29648.39      28881.99       161.80 o                         
  -1  -6   1      29547.17      27930.47       140.52 o                         
  -1  -6   3       3928.07       4009.95        41.76 o                         
  -1   6  19        223.68        250.55        16.99 o                         
  -1  -7 -18        250.75        233.37        18.02 o                         
  -1  -7 -16         35.76         28.09        22.18 o                         
  -1  -7 -14       1327.70       1362.95        48.43 o                         
  -1   7 -12         63.82         56.66        15.99 o                         
  -1  -7 -10         47.79         54.43        18.76 o                         
  -1  -7  -8        374.93        392.11        22.28 o                         
  -1  -7  -6       3336.51       3635.78        44.99 o                         
  -1  -7  -4       1968.95       2122.33        21.35 o                         
  -1  -7  -2       3936.25       3742.62        26.33 o                         
  -1  -7   0        369.54        384.59        17.25 o                         
  -1  -7   2       3924.62       3936.07        36.96 o                         
  -1   7  18        432.12        486.24        24.63 o                         
  -1  -8 -17        918.98        972.21        32.22 o                         
  -1  -8 -15         96.17         86.48        25.42 o                         
  -1   8 -13       1535.54       1606.29        29.28 o                         
  -1  -8 -11         30.40         20.73        14.82 o                         
  -1  -8  -9          7.14         11.12        16.44 o                         
  -1  -8  -7       2324.27       2375.65        41.30 o                         
  -1  -8  -5        155.83        178.45        14.97 o                         
  -1  -8  -3       5081.07       4644.65        31.05 o                         
  -1  -8  -1       2796.34       2945.14        48.44 o                         
  -1  -8   1       2860.16       2852.26        37.71 o                         
  -1  -8   3       5108.12       4901.13        38.73 o                         
  -1  -8  13       2526.46       2385.46        54.44 o                         
  -1  -9 -18       1268.61       1239.71        25.12 o                         
  -1  -9 -16        206.67        218.50        24.56 o                         
  -1  -9 -14         93.06         63.71        26.81 o                         
  -1   9 -12       1502.89       1539.46        34.11 o                         
  -1  -9 -10        107.64        126.86        21.24 o                         
  -1  -9  -8       3815.35       3572.20        55.27 o                         
  -1  -9  -6       1467.82       1562.20        32.94 o                         
  -1  -9  -4        270.48        247.22        15.34 o                         
  -1  -9  -4        920.50        812.34        26.40 o                         
  -1  -9  -2       3677.47       4207.42        35.02 o                         
  -1  -9   0         23.72         43.28        20.53 o                         
  -1  -9   2       3622.54       4561.78        60.96 o                         
  -1  -9   4        865.03        871.09        30.12 o                         
  -1  -9   6       1513.68       1622.61        38.79 o                         
  -1  -9   8       4259.94       4300.70        64.76 o                         
  -1  -9  10        163.97        188.70        24.49 o                         
  -1  -9  12       1283.88       1249.38        42.75 o                         
  -1   9  18       1095.28       1143.05        27.87 o                         
  -1 -10 -17         62.07         73.60        17.66 o                         
  -1 -10 -15        188.55        188.14        26.22 o                         
  -1 -10 -13         30.18         18.35        25.38 o                         
  -1  10 -11        280.47        270.00        19.06 o                         
  -1 -10  -9         32.64         42.33        18.54 o                         
  -1 -10  -7         41.87         54.72        14.52 o                         
  -1 -10  -5       3258.63       3476.77        44.64 o                         
  -1 -10  -3       2111.63       2186.18        25.21 o                         
  -1 -10  -1        274.49        329.81        26.30 o                         
  -1 -10   1        276.88        322.81        27.13 o                         
  -1 -10   3       2118.39       2311.79        44.17 o                         
  -1 -10   5       2441.64       2640.53        48.18 o                         
  -1 -10   7        232.34        229.01        21.81 o                         
  -1 -10   9         37.46         39.99        20.72 o                         
  -1 -10  11        456.03        429.17        29.77 o                         
  -1  10  17        111.28        132.35        18.28 o                         
  -1 -11 -16        176.45        177.14        21.97 o                         
  -1 -11 -14        864.97        870.00        40.16 o                         
  -1  11 -12       1739.91       1826.03        30.41 o                         
  -1 -11 -10        783.16        768.15        33.46 o                         
  -1 -11  -8       1228.63       1164.76        34.91 o                         
  -1 -11  -6        406.19        466.81        21.79 o                         
  -1 -11  -4       1793.02       1884.76        33.19 o                         
  -1 -11  -4       3763.13       3690.33        50.60 o                         
  -1 -11  -2       5868.24       5470.05        43.81 o                         
  -1 -11   0        129.29        122.49        16.74 o                         
  -1 -11   2       5848.13       5926.85        80.34 o                         
  -1 -11   4       3762.98       3962.97        57.83 o                         
  -1 -11   6        306.20        402.12        25.42 o                         
  -1 -11   8       1580.21       1524.43        44.21 o                         
  -1 -11  10        460.79        444.54        29.86 o                         
  -1 -11  12       1307.92       1262.66        43.62 o                         
  -1 -12 -17        509.13        528.36        19.60 o                         
  -1 -12 -15          3.32          3.42        20.68 o                         
  -1 -12 -13        311.54        355.42        32.18 o                         
  -1  12 -11         77.14         90.27        18.55 o                         
  -1 -12  -9       3029.04       3135.12        57.24 o                         
  -1 -12  -7       1548.64       1539.60        37.03 o                         
  -1 -12  -5        371.69        354.67        19.24 o                         
  -1 -12  -3       3414.29       3207.37        32.36 o                         
  -1 -12  -1       1355.38       1196.51        27.05 o                         
  -1 -12   1       1347.60       1279.65        46.62 o                         
  -1 -12   3       3502.26       3311.58        56.67 o                         
  -1 -12   5        632.46        621.38        29.64 o                         
  -1 -12   7       1526.13       1492.11        44.37 o                         
  -1 -12   9       3111.56       3059.91        63.25 o                         
  -1 -12  11        379.85        364.12        29.00 o                         
  -1  12  17        787.80        711.18        20.18 o                         
  -1 -13 -16        228.78        233.72        19.72 o                         
  -1 -13 -14        324.35        351.93        29.07 o                         
  -1 -13 -12        876.26        911.69        41.85 o                         
  -1  13 -10        578.37        651.77        34.95 o                         
  -1 -13  -4        149.35        146.36        28.35 o                         
  -1 -13  -2        882.25        964.91        38.66 o                         
  -1 -13   0         12.82         14.37        16.70 o                         
  -1 -13   2        850.05        939.39        41.10 o                         
  -1 -13   4        120.99        150.03        27.43 o                         
  -1 -13   6        315.44        360.89        27.90 o                         
  -1 -13   8        460.49        494.56        31.45 o                         
  -1 -13  10       1088.23       1031.67        41.63 o                         
  -1 -14 -15         23.60         32.18        18.40 o                         
  -1 -14 -13        286.29        330.48        31.39 o                         
  -1 -14 -11        589.81        580.95        37.70 o                         
  -1  14  -9        416.98        412.12        30.12 o                         
  -1 -14  -3        455.26        443.21        29.59 o                         
  -1 -14  -1       1138.49       1153.22        47.58 o                         
  -1 -14   1       1143.59       1188.39        50.39 o                         
  -1 -14   3        409.81        483.31        33.70 o                         
  -1 -14   5        183.85        216.79        24.87 o                         
  -1 -14   7       1090.03       1125.83        42.12 o                         
  -1 -14   9        437.30        465.67        32.33 o                         
  -1 -14  13        184.21        189.45        26.03 o                         
  -1 -15 -16        187.95        215.51        14.06 o                         
  -1 -15 -14        135.55        148.88        21.91 o                         
  -1 -15 -12       1940.63       1977.58        52.80 o                         
  -1 -15 -10        350.76        335.85        32.40 o                         
  -1 -15  -4       1472.10       1372.25        41.90 o                         
  -1 -15  -2       3396.64       3131.71        69.26 o                         
  -1 -15   0         47.58         38.68        26.89 o                         
  -1 -15   2       3470.91       3290.95        75.93 o                         
  -1 -15   4       1499.98       1562.37        48.67 o                         
  -1 -15   6       1230.88       1301.48        45.06 o                         
  -1 -15   8       2021.05       2044.51        55.14 o                         
  -1 -15  12       1907.58       1951.83        51.48 o                         
  -1 -15  14         64.90         94.13        18.88 o                         
  -1 -16 -15        163.25        148.90        15.89 o                         
  -1 -16 -13        390.44        417.80        27.82 o                         
  -1 -16 -11         58.27         47.78        25.06 o                         
  -1 -16  -9       1076.10       1080.14        44.03 o                         
  -1 -16  -3       1367.85       1238.60        42.41 o                         
  -1 -16  -1       3948.39       3941.08        88.09 o                         
  -1 -16   1       3890.39       3951.01        91.22 o                         
  -1 -16   3       1309.65       1335.62        47.93 o                         
  -1 -16   5        141.84        157.94        24.56 o                         
  -1 -16   7        125.75        132.79        24.44 o                         
  -1 -16   9       1073.80       1157.76        47.86 o                         
  -1 -16  11        205.65        210.40        28.22 o                         
  -1 -16  13        684.57        774.56        30.92 o                         
  -1 -17 -14        141.75        156.30        17.53 o                         
  -1 -17 -12         24.93         26.34        20.42 o                         
  -1 -17 -10        918.66        951.38        40.33 o                         
  -1 -17  -8        279.75        321.89        31.26 o                         
  -1 -17  -6          5.81         -2.78        24.31 o                         
  -1 -17  -2        140.56        155.72        30.41 o                         
  -1 -17   0        220.19        206.99        34.07 o                         
  -1 -17   2        133.00        205.03        34.67 o                         
  -1 -17   4        349.49        391.33        36.01 o                         
  -1 -17   6         52.85         78.10        18.82 o                         
  -1 -17   8        291.63        299.94        33.22 o                         
  -1 -17  10        826.36        912.40        41.04 o                         
  -1 -17  12         50.55         62.10        20.52 o                         
  -1 -18 -13        750.00        777.31        26.87 o                         
  -1 -18 -11        132.43        108.58        23.21 o                         
  -1 -18  -9        125.29        122.09        26.20 o                         
  -1 -18  -7        243.04        253.99        30.10 o                         
  -1 -18  -5         17.98         32.64        25.31 o                         
  -1 -18  -3        811.22        850.19        41.76 o                         
  -1 -18  -1       1807.78       1858.46        66.65 o                         
  -1 -18   1       1850.39       1835.71        68.88 o                         
  -1 -18   3        827.04        887.97        44.53 o                         
  -1 -18   5         38.66         39.79        18.27 o                         
  -1 -18   7        424.71        490.25        37.99 o                         
  -1 -18   9         47.79         18.56        25.12 o                         
  -1 -18  11        518.72        501.49        29.50 o                         
  -1 -18  13        684.81        666.47        22.52 o                         
  -1 -19 -12        328.38        364.84        21.74 o                         
  -1 -19 -10        511.00        525.48        29.78 o                         
  -1 -19  -8       1086.21       1111.86        41.66 o                         
  -1 -19  -6        456.03        486.33        32.56 o                         
  -1 -19  -4       2987.55       3481.72        71.45 o                         
  -1 -19  -2       1740.19       1493.99        34.52 o                         
  -1 -19   0         45.87         61.10        24.84 o                         
  -1 -19   2       1714.76       1521.04        44.86 o                         
  -1 -19   4       2986.90       3322.18        75.21 o                         
  -1 -19   6        518.73        496.38        37.64 o                         
  -1 -19   8        608.78        621.14        36.80 o                         
  -1 -19  10        157.27        167.18        24.02 o                         
  -1 -19  12        592.26        563.45        23.30 o                         
  -1 -20 -11        328.55        337.59        21.58 o                         
  -1 -20  -9        240.10        234.07        23.94 o                         
  -1 -20  -7        271.72        292.67        27.76 o                         
  -1 -20  -5        237.97        232.29        27.43 o                         
  -1 -20  -3        616.40        587.82        29.80 o                         
  -1 -20  -1        796.54        772.49        37.37 o                         
  -1 -20   1        793.90        703.19        54.40 o                         
  -1 -20   3        630.94        578.73        46.17 o                         
  -1 -20   5        278.76        273.55        32.40 o                         
  -1 -20   7        196.69        175.36        27.93 o                         
  -1 -20   9         99.12         94.67        22.95 o                         
  -1 -20  11        125.93         93.45        17.31 o                         
  -1 -21 -10        277.19        267.52        19.93 o                         
  -1 -21  -8        325.40        345.27        25.25 o                         
  -1 -21  -6         72.92         99.27        23.13 o                         
  -1 -21  -4       1538.22       1586.27        35.33 o                         
  -1 -21  -2        479.10        379.97        28.72 o                         
  -1 -21   0        131.97        127.81        21.48 o                         
  -1 -21   2        450.14        379.39        27.93 o                         
  -1 -21   4       1509.04       1443.85        53.02 o                         
  -1 -21   6        237.89        251.82        28.81 o                         
  -1 -21   8         99.32        104.63        22.90 o                         
  -1 -21  10         81.21         85.85        16.66 o                         
  -1 -22  -9        736.88        811.71        25.64 o                         
  -1 -22  -7        637.76        693.94        28.56 o                         
  -1 -22  -5          7.11         12.70        19.96 o                         
  -1 -22  -3       1057.35       1334.65        32.19 o                         
  -1 -22  -1        405.54        427.26        28.75 o                         
  -1 -22   1        423.57        417.62        28.44 o                         
  -1 -22   3       1159.52       1286.53        31.58 o                         
  -1 -22   5         16.00         13.94        22.18 o                         
  -1 -22   7        613.83        610.55        29.99 o                         
  -1 -22   9        261.82        253.59        19.23 o                         
  -1 -23  -8        581.44        559.46        20.77 o                         
  -1 -23  -6        289.06        284.70        20.88 o                         
  -1 -23  -4        209.65        194.22        26.46 o                         
  -1 -23  -2        755.00        713.47        27.03 o                         
  -1 -23   0         72.90         79.68        17.43 o                         
  -1 -23   2        716.56        720.57        26.94 o                         
  -1 -23   4        190.74        184.48        30.12 o                         
  -1 -23   6        289.30        260.46        22.63 o                         
  -1 -23   8        728.58        662.43        22.92 o                         
  -1 -24  -5        259.01        280.61        18.37 o                         
  -1 -24  -3        350.57        329.71        24.43 o                         
  -1 -24  -1        189.50        188.49        18.50 o                         
  -1 -24   1        181.36        185.69        18.69 o                         
  -1 -24   3        336.03        305.63        29.21 o                         
  -1 -24   5        457.88        452.23        22.88 o                         
  -1 -24   7        492.87        452.40        18.26 o                         
  -1 -25  -2        446.84        517.24        22.50 o                         
  -1 -25   0          1.61         -2.19        19.29 o                         
  -1 -25   2        469.97        530.30        27.24 o                         
  -1 -25   4        874.23        738.55        24.56 o                         
   0   0 -18         68.17         44.75        18.78 o                         
   0   0 -16       1653.83       1600.70        32.86 o                         
   0   0 -14         46.94         75.30        25.62 o                         
   0   0 -12         44.80         61.93        14.75 o                         
   0   0 -10       1183.36       1190.79        24.40 o                         
   0   0  -8         80.17         70.65        11.05 o                         
   0   0  -6         89.98         97.30        10.16 o                         
   0   0  -4      34076.75      35414.64       115.64 o                         
   0   0   2      34664.61      33470.32        68.95 o                         
   0   0  18         83.34         57.37        19.23 o                         
   0  -1 -17        107.01        100.28        13.26 o                         
   0  -1 -15        105.30        106.76        13.05 o                         
   0   1 -13       6653.60       6674.18        53.52 o                         
   0  -1 -11       2985.09       2959.22        27.62 o                         
   0   1  -9        455.59        493.39        12.09 o                         
   0   1  -7        183.12        178.40         7.76 o                         
   0  -1  -5       1290.24       1217.87        14.10 o                         
   0   1  -3       9251.77       8782.62        30.89 o                         
   0   1  -1        906.95        879.74        12.63 o                         
   0  -1   1        901.17        901.48        13.67 o                         
   0  -1   5       1269.12       1287.85        20.82 o                         
   0   1  17        118.11        102.29        16.03 o                         
   0  -1  19        381.89        405.76        13.81 o                         
   0  -2 -18        142.90        138.92        19.19 o                         
   0  -2 -16        270.55        240.43        15.75 o                         
   0   2 -14        664.77        697.61        26.45 o                         
   0   2 -12        269.62        264.20        15.40 o                         
   0  -2 -10         51.27         33.50        10.61 o                         
   0   2  -8        806.84        935.98        15.92 o                         
   0   2  -6        296.72        311.09         8.51 o                         
   0   2  -4       1170.72       1124.18        14.82 o                         
   0   2  -2       2834.61       2800.32        25.54 o                         
   0  -2   0       5249.27       4850.51        35.90 o                         
   0  -2   2       2845.50       2929.41        28.50 o                         
   0  -2  16        265.87        292.32        28.97 o                         
   0   2  18        145.41        156.49        21.73 o                         
   0  -3 -17         79.27         66.57        12.31 o                         
   0   3 -15        233.65        264.11        17.02 o                         
   0  -3 -13       2219.74       2208.24        39.42 o                         
   0   3 -11       1930.24       1859.46        27.55 o                         
   0  -3  -9       1218.31       1242.07        20.33 o                         
   0  -3  -7        398.75        364.27        11.08 o                         
   0   3  -5       1068.81       1068.10        11.68 o                         
   0   3  -3       6744.56       6856.90        45.92 o                         
   0   3  -1       1777.90       1697.26        27.63 o                         
   0  -3   1       1777.28       1738.27        28.21 o                         
   0  -3   3       6758.25       7095.52        46.75 o                         
   0   3  19        174.66        184.09        17.81 o                         
   0  -4 -18         70.74         77.90        12.60 o                         
   0   4 -16       1337.85       1333.60        24.94 o                         
   0   4 -14         30.77         30.59        14.41 o                         
   0   4 -12        769.93        777.54        25.35 o                         
   0  -4 -10         65.82         55.52        12.95 o                         
   0  -4  -8       1197.61       1191.04        23.17 o                         
   0  -4  -6        582.54        546.91        12.35 o                         
   0   4  -4      10863.22      10954.17        68.19 o                         
   0   4  -2       1330.25       1461.39        26.08 o                         
   0  -4   0      90882.88      86928.12       212.98 o                         
   0  -4   2       1287.17       1458.81        28.89 o                         
   0  -4   4      10884.05      11654.64        70.44 o                         
   0   4  18         70.53         98.76        20.65 o                         
   0  -5 -17         80.30         86.08        14.78 o                         
   0  -5 -15         37.77         39.87        17.41 o                         
   0  -5 -13        638.01        653.68        25.15 o                         
   0   5 -11        538.81        542.94        21.54 o                         
   0  -5  -9       1208.42       1267.80        35.62 o                         
   0  -5  -7         59.12         67.82        15.05 o                         
   0  -5  -5        178.81        175.56        10.36 o                         
   0   5  -3       2926.66       2863.12        36.20 o                         
   0  -5   1       5459.99       5447.38        62.74 o                         
   0  -5   3       2904.82       2878.82        37.43 o                         
   0  -5   5        172.19        152.51        16.79 o                         
   0   5  19          6.31          2.17        13.86 o                         
   0  -6 -18         23.54         29.38        10.76 o                         
   0  -6 -16        835.66        902.78        25.29 o                         
   0  -6 -14          0.45          0.76        12.07 o                         
   0  -6 -12         68.42         82.75        16.42 o                         
   0   6 -10        993.79       1025.04        25.21 o                         
   0  -6  -8        122.67        142.90        17.27 o                         
   0  -6  -6       1069.47        955.22        24.37 o                         
   0  -6  -4       2879.39       2889.81        24.34 o                         
   0  -6   0       6837.37       6795.13        77.00 o                         
   0  -6   2        362.69        330.10        15.30 o                         
   0  -6   4       2857.30       2971.07        43.05 o                         
   0   6  18         24.41         31.22        18.39 o                         
   0  -7 -17        360.69        354.65        26.37 o                         
   0  -7 -15        580.58        592.46        23.41 o                         
   0  -7 -13        116.49        105.32        17.90 o                         
   0  -7 -11        646.11        580.99        22.48 o                         
   0  -7  -9       4483.51       4597.51        63.48 o                         
   0  -7  -7        205.64        193.21        17.27 o                         
   0  -7  -5        874.86        800.61        20.89 o                         
   0  -7  -3       1253.61       1369.95        17.50 o                         
   0  -7  -1       3235.97       3092.66        36.37 o                         
   0  -7   1       3267.23       3123.30        36.92 o                         
   0  -7   3       1296.68       1407.37        22.98 o                         
   0  -7   5        981.08        952.28        25.89 o                         
   0   7  17        364.25        367.24        27.06 o                         
   0   7  19        122.11        136.02        14.02 o                         
   0  -8 -18         23.28         30.72        15.15 o                         
   0  -8 -16        455.34        488.90        31.58 o                         
   0  -8 -14         63.95         68.14        27.94 o                         
   0   8 -12        837.87        837.81        26.76 o                         
   0  -8 -10         56.84         76.42        14.43 o                         
   0  -8  -8       2255.02       2466.16        44.84 o                         
   0  -8  -6       2207.14       2369.96        36.38 o                         
   0  -8  -4       1361.61       1322.31        23.79 o                         
   0  -8  -4       2723.21       2567.57        38.60 o                         
   0  -8  -2       3408.37       3335.87        27.65 o                         
   0  -8   0       6637.46       8041.26        57.29 o                         
   0  -8   2       3384.23       3497.22        38.48 o                         
   0  -8   4       2702.40       2818.17        42.95 o                         
   0  -8   6       2175.90       2452.07        42.44 o                         
   0  -8   8       2287.19       2506.37        47.29 o                         
   0  -8  10         58.08         63.91        19.20 o                         
   0   8  18         17.87         14.73        16.01 o                         
   0  -9 -17        318.19        339.84        24.17 o                         
   0  -9 -15         54.93         59.63        25.18 o                         
   0   9 -13        469.05        490.22        19.87 o                         
   0   9 -11          2.38          8.07        14.95 o                         
   0  -9  -9        677.54        670.05        28.78 o                         
   0  -9  -7        949.13       1018.89        28.76 o                         
   0  -9  -5       7064.91       7049.11        57.14 o                         
   0  -9  -3         57.25         86.89        11.50 o                         
   0  -9  -1       1563.19       1670.99        24.85 o                         
   0  -9   1       1586.94       1847.31        44.71 o                         
   0  -9   3         47.23         95.46        22.11 o                         
   0  -9   5       7072.61       7537.55        71.48 o                         
   0  -9   7        970.69       1080.60        32.94 o                         
   0  -9   9        691.85        637.00        30.32 o                         
   0  -9  11          3.13         -0.58        19.63 o                         
   0   9  17        341.41        376.35        24.12 o                         
   0 -10 -18        163.84        166.55        15.10 o                         
   0 -10 -16       2331.13       2501.63        53.09 o                         
   0 -10 -14       3190.97       3366.60        70.28 o                         
   0  10 -12       2260.65       2332.01        39.91 o                         
   0  10 -10       3573.87       3628.52        45.26 o                         
   0 -10  -8        477.93        521.31        24.85 o                         
   0 -10  -6       1153.66        991.98        26.18 o                         
   0 -10  -4       1357.73       1411.11        26.25 o                         
   0 -10  -4       2715.46       2758.59        44.47 o                         
   0 -10  -2        441.80        426.85        27.21 o                         
   0 -10   0       9077.03       8944.48        70.30 o                         
   0 -10   2        490.87        446.56        27.84 o                         
   0 -10   4       2695.66       2832.16        47.54 o                         
   0 -10   6       1106.00       1043.68        33.28 o                         
   0 -10   8        479.90        479.95        27.74 o                         
   0 -10  10       3543.82       3384.75        62.94 o                         
   0  10  16       2286.12       2529.70        50.21 o                         
   0  10  18        167.35        171.77        14.27 o                         
   0 -11 -17         49.80         50.81        16.44 o                         
   0 -11 -15         78.24         71.48        23.76 o                         
   0 -11 -13        112.06        116.54        29.31 o                         
   0  11 -11        222.13        222.58        27.11 o                         
   0  11  -9        242.83        266.49        25.99 o                         
   0 -11  -3       5032.73       5248.00        61.31 o                         
   0 -11  -1       7850.45       8353.50        99.16 o                         
   0 -11   1       7868.98       8228.22       100.48 o                         
   0 -11   3       4997.15       5600.22        66.04 o                         
   0 -11   5        106.52        103.99        20.04 o                         
   0 -11   7       2061.04       2120.54        48.18 o                         
   0 -11   9        240.15        259.89        25.87 o                         
   0 -11  11        203.74        181.39        24.79 o                         
   0  11  17         61.72         77.48        15.34 o                         
   0 -12 -16        168.39        158.72        21.33 o                         
   0 -12 -14         64.41         61.49        25.25 o                         
   0 -12 -12        610.93        605.53        37.63 o                         
   0  12 -10         77.32         70.19        22.81 o                         
   0 -12  -4        341.08        372.81        22.86 o                         
   0 -12  -2        412.51        419.80        30.19 o                         
   0 -12   0       1334.98       1607.51        50.91 o                         
   0 -12   2        392.62        432.56        31.29 o                         
   0 -12   4        705.30        723.15        32.88 o                         
   0 -12   6        819.44        942.68        35.09 o                         
   0 -12   8        868.53        918.73        36.78 o                         
   0 -12  10         71.92         61.88        21.78 o                         
   0  12  16        163.15        177.40        18.63 o                         
   0 -13 -17         31.52         39.84        12.55 o                         
   0 -13 -15          8.03         -8.51        19.57 o                         
   0 -13 -13        720.54        771.82        38.90 o                         
   0 -13 -11        352.48        342.72        22.34 o                         
   0  13  -9       1256.18       1334.13        43.10 o                         
   0 -13  -3        364.67        340.68        28.02 o                         
   0 -13  -1        169.22        114.61        26.59 o                         
   0 -13   1        177.97        106.85        25.14 o                         
   0 -13   3        363.14        351.02        29.93 o                         
   0 -13   5       2006.63       2086.98        48.95 o                         
   0 -13   7         88.52         48.35        20.63 o                         
   0 -13   9       1260.11       1244.73        43.34 o                         
   0 -13  11        407.95        324.88        29.62 o                         
   0 -14 -16        946.35        977.05        27.52 o                         
   0 -14 -14        858.81        889.13        36.22 o                         
   0 -14 -12         60.45         69.16        26.52 o                         
   0  14 -10       2153.62       2156.56        39.32 o                         
   0 -14  -4        155.99        217.57        27.98 o                         
   0 -14  -2       1420.06       1380.61        48.55 o                         
   0 -14   0       2646.25       2588.99        69.47 o                         
   0 -14   2       1428.88       1391.95        51.23 o                         
   0 -14   4        199.11        211.80        29.55 o                         
   0 -14   6       2764.83       2775.48        59.12 o                         
   0 -14   8        106.90        114.70        23.45 o                         
   0 -14  10       2118.83       1925.86        51.93 o                         
   0 -15 -15         26.87         23.20        16.97 o                         
   0 -15 -13        463.27        521.57        32.13 o                         
   0 -15 -11         21.23         16.91        25.64 o                         
   0 -15  -9        191.64        189.19        29.73 o                         
   0 -15  -3        282.74        262.88        29.64 o                         
   0 -15  -1         65.35         59.55        26.75 o                         
   0 -15   1         52.50         63.17        28.05 o                         
   0 -15   3        302.58        295.70        32.20 o                         
   0 -15   5       1111.30       1036.05        40.75 o                         
   0 -15   7        253.73        300.00        29.38 o                         
   0 -15   9        209.74        220.55        20.93 o                         
   0 -15  11         19.18         22.99        25.15 o                         
   0 -16 -14         32.73         16.79        17.60 o                         
   0 -16 -12         76.06         61.42        23.60 o                         
   0 -16 -10        193.74        219.52        28.77 o                         
   0 -16  -8        736.31        744.98        38.85 o                         
   0 -16  -4        616.88        535.05        34.84 o                         
   0 -16  -2        383.44        453.43        36.25 o                         
   0 -16   0       4179.74       4147.56        92.20 o                         
   0 -16   2        401.27        450.46        37.95 o                         
   0 -16   4        551.75        529.36        37.43 o                         
   0 -16   6        707.39        737.45        37.40 o                         
   0 -16   8        720.56        718.81        27.57 o                         
   0 -16  10        164.39        174.36        28.77 o                         
   0 -16  12         74.47         80.52        21.71 o                         
   0 -17 -13        875.96        886.02        31.92 o                         
   0 -17 -11       2562.68       2657.02        57.66 o                         
   0 -17  -9        458.65        492.04        34.01 o                         
   0 -17  -7        778.45        893.81        40.80 o                         
   0 -17  -3       1190.29       1064.16        43.24 o                         
   0 -17  -1       1610.49       1529.59        61.57 o                         
   0 -17   1       1586.00       1554.51        64.48 o                         
   0 -17   3       1194.06       1086.66        46.39 o                         
   0 -17   5       1011.96       1045.08        42.14 o                         
   0 -17   7        779.54        861.09        29.18 o                         
   0 -17   9        467.16        521.90        36.24 o                         
   0 -17  11       2578.70       2688.39        55.88 o                         
   0 -18 -14        100.85         95.42        13.89 o                         
   0 -18 -12        321.65        306.55        24.08 o                         
   0 -18 -10        315.10        323.49        28.74 o                         
   0 -18  -8         24.99         31.36        23.67 o                         
   0 -18  -6        141.15        124.90        19.54 o                         
   0 -18  -4        372.70        464.12        30.45 o                         
   0 -18  -2         21.38         32.72        29.27 o                         
   0 -18   0         86.26         65.71        32.16 o                         
   0 -18   2         32.11         54.25        31.75 o                         
   0 -18   4        443.98        418.38        28.23 o                         
   0 -18   6        167.92        176.14        31.71 o                         
   0 -18   8         22.49         18.38        26.90 o                         
   0 -18  10        311.05        361.38        30.08 o                         
   0 -18  12        304.91        287.98        21.62 o                         
   0 -19 -13        772.38        728.64        22.45 o                         
   0 -19 -11         57.23         57.57        19.92 o                         
   0 -19  -9         35.93         45.98        22.76 o                         
   0 -19  -7         79.12         92.28        24.75 o                         
   0 -19  -5        203.37        243.77        20.56 o                         
   0 -19  -3        971.53       1075.28        36.20 o                         
   0 -19  -1        167.23        148.28        21.84 o                         
   0 -19   1        168.44        153.13        26.14 o                         
   0 -19   3        937.96        975.51        34.79 o                         
   0 -19   5        204.90        231.83        32.43 o                         
   0 -19   7         86.15        118.44        28.23 o                         
   0 -19   9         28.74         39.28        23.03 o                         
   0 -19  11         45.82         39.40        18.56 o                         
   0 -20 -12        161.64        153.28        15.32 o                         
   0 -20 -10        184.21        195.25        21.56 o                         
   0 -20  -8         12.24         28.16        20.81 o                         
   0 -20  -6        737.45        827.61        36.65 o                         
   0 -20  -4        872.58        901.52        31.82 o                         
   0 -20  -2         98.36        110.80        25.98 o                         
   0 -20   0       7646.33       8238.27        82.06 o                         
   0 -20   2         97.55        102.99        38.88 o                         
   0 -20   4        835.80        835.84        47.79 o                         
   0 -20   6        714.48        788.33        39.94 o                         
   0 -20   8         10.65          6.99        23.10 o                         
   0 -20  10        197.34        196.80        20.95 o                         
   0 -21 -11       2771.32       2857.11        37.82 o                         
   0 -21  -9        156.24        170.86        20.13 o                         
   0 -21  -7        211.45        206.51        23.41 o                         
   0 -21  -5         61.33         88.06        22.78 o                         
   0 -21  -3        142.77        145.59        23.72 o                         
   0 -21  -1        518.06        556.24        32.45 o                         
   0 -21   1        467.53        534.28        48.72 o                         
   0 -21   3        160.49        169.68        38.18 o                         
   0 -21   5         78.31         99.12        26.66 o                         
   0 -21   7        221.16        222.35        26.20 o                         
   0 -21   9        139.74        102.86        20.06 o                         
   0 -21  11       2774.26       2578.02        31.59 o                         
   0 -22 -10        217.66        227.45        15.14 o                         
   0 -22  -8         59.33         71.47        16.87 o                         
   0 -22  -6         12.83          8.67        18.12 o                         
   0 -22  -4          0.96         21.11        19.04 o                         
   0 -22  -2        389.97        384.42        25.83 o                         
   0 -22   0        244.71        230.18        29.03 o                         
   0 -22   2        363.93        390.58        42.06 o                         
   0 -22   4          3.13          6.18        32.49 o                         
   0 -22   6         11.92          7.57        21.40 o                         
   0 -22   8         63.46         67.37        18.59 o                         
   0 -22  10        215.43        198.51        14.03 o                         
   0 -23  -7          0.18         -0.21        14.05 o                         
   0 -23  -5        479.82        536.53        24.71 o                         
   0 -23  -3        516.47        493.67        22.67 o                         
   0 -23  -1        512.31        428.64        40.18 o                         
   0 -23   1        528.93        471.60        41.81 o                         
   0 -23   3        494.13        471.81        37.43 o                         
   0 -23   5        494.83        513.48        28.77 o                         
   0 -23   7          0.72         -1.80        16.21 o                         
   0 -24  -6        159.60        160.99        14.30 o                         
   0 -24  -4        257.75        291.27        22.01 o                         
   0 -24   0       1697.98       1748.06        41.15 o                         
   0 -24   2         36.64         32.31        26.48 o                         
   0 -24   4        289.14        244.96        26.97 o                         
   0 -24   6        134.09        125.12        16.49 o                         
   0 -25   1         53.46         46.44        21.99 o                         
   0 -25   3        322.00        322.80        24.33 o                         
   1   1 -18        197.12        187.76        15.23 o                         
   1  -1 -16        103.08         86.72        12.33 o                         
   1   1 -14         32.88         24.24        22.39 o                         
   1  -1 -12       3146.53       3136.12        31.04 o                         
   1  -1 -10        139.06        133.36        10.29 o                         
   1  -1  -8       3326.37       3338.14        24.25 o                         
   1   1  -6       1110.83       1125.66        11.23 o                         
   1   1  -4      11071.91      11091.69        46.50 o                         
   1  -1  -2       8049.03       8060.11        56.00 o                         
   1  -1   0         45.65         52.50         6.90 o                         
   1  -1   2       8046.51       9040.27        58.04 o                         
   1  -1  16         93.89         96.33        18.20 o                         
   1  -1  18         51.91         69.11        13.45 o                         
   1  -2 -19        604.34        601.53        22.20 o                         
   1  -2 -17       1622.86       1614.86        25.37 o                         
   1   2 -15        897.44        896.83        19.93 o                         
   1   2 -13        338.79        393.43        21.62 o                         
   1   2 -11       1189.75       1221.25        22.15 o                         
   1  -2  -9       1050.65       1110.22        16.51 o                         
   1   2  -7       1946.40       1773.23        17.02 o                         
   1  -2  -5       4020.26       4075.68        19.33 o                         
   1  -2  -3      23624.83      22532.57        95.02 o                         
   1   2  -3      12464.66      12732.98        38.78 o                         
   1  -2  -1      20110.85      19321.27        70.93 o                         
   1  -2   1      20140.94      20423.70        95.10 o                         
   1  -2   3      23708.70      25231.78        99.17 o                         
   1  -2  15        487.10        524.90        34.12 o                         
   1   2  17       1847.36       1913.52        33.60 o                         
   1   2  19        887.33        983.73        27.52 o                         
   1  -3 -18         25.57         16.79        12.63 o                         
   1   3 -16        330.52        330.46        16.66 o                         
   1   3 -14       2180.98       2228.71        41.07 o                         
   1  -3 -12       1863.41       1882.87        35.98 o                         
   1  -3 -10         55.00         44.58        13.08 o                         
   1   3  -8       1225.10       1310.57        16.46 o                         
   1  -3  -6       2876.38       3030.67        19.76 o                         
   1  -3  -4       6385.40       6361.15        59.08 o                         
   1  -3  -2      13236.30      12826.69        59.62 o                         
   1  -3   0         14.41         19.62        15.47 o                         
   1  -3   2      13185.22      13661.55        77.72 o                         
   1  -3   4       4972.49       5351.71        55.67 o                         
   1   3  16          6.86         21.88        23.82 o                         
   1   3  18         37.12         44.99        19.27 o                         
   1  -4 -19         79.04         65.73        13.61 o                         
   1  -4 -17        357.33        365.72        15.73 o                         
   1  -4 -15        525.98        553.48        24.85 o                         
   1  -4 -13       1377.11       1377.67        33.27 o                         
   1   4 -11       1850.52       1864.78        33.77 o                         
   1   4  -9        101.50        135.31        13.58 o                         
   1   4  -7        808.95        881.16        14.73 o                         
   1  -4  -5       1943.08       2021.63        23.06 o                         
   1  -4  -1      72235.09      70671.77       200.77 o                         
   1  -4   1      72372.27      72894.26       218.61 o                         
   1  -4   3        150.17        198.00        22.05 o                         
   1  -4   5       2606.62       2865.41        46.40 o                         
   1   4  17        421.85        454.67        30.33 o                         
   1   4  19        309.91        317.54        19.48 o                         
   1  -5 -18        648.41        677.09        18.89 o                         
   1  -5 -16        328.69        324.90        16.41 o                         
   1  -5 -14        230.27        228.38        14.73 o                         
   1  -5 -12       4503.22       4468.17        53.10 o                         
   1  -5 -10       1768.42       1873.23        32.00 o                         
   1   5  -8       4318.60       4553.89        41.24 o                         
   1  -5  -6       9168.00       9798.55        67.30 o                         
   1  -5  -2      30321.19      28339.73       115.36 o                         
   1  -5   0        177.67        166.77        23.42 o                         
   1  -5   2      30349.30      29325.67       138.46 o                         
   1  -5   4       1298.92       1389.03        19.58 o                         
   1   5  16        170.69        134.14        28.04 o                         
   1   5  18        416.95        456.79        25.59 o                         
   1  -6 -19        258.17        237.21        13.43 o                         
   1  -6 -17        127.68        134.59        15.53 o                         
   1   6 -15        175.26        167.66        19.75 o                         
   1  -6 -13       2035.90       2013.06        39.29 o                         
   1  -6 -11       1077.36       1121.37        28.10 o                         
   1   6  -9        193.24        238.66        15.35 o                         
   1  -6  -7        592.88        611.16        16.84 o                         
   1  -6  -5       1206.35       1279.17        24.18 o                         
   1  -6  -3       3959.41       3817.18        31.21 o                         
   1  -6  -1      29648.39      30745.81       102.81 o                         
   1  -6   1      29547.17      30922.54       175.11 o                         
   1  -6   3       3928.07       4057.70        31.67 o                         
   1  -6   5        997.07       1091.12        25.42 o                         
   1   6  17        141.71        139.36        23.41 o                         
   1   6  19        496.47        525.10        20.08 o                         
   1  -7 -18        468.23        489.31        15.55 o                         
   1  -7 -16         44.07         42.18        24.10 o                         
   1   7 -14       1497.56       1542.67        35.03 o                         
   1  -7 -12         36.67         30.15        15.42 o                         
   1  -7 -10         24.73         23.90        13.20 o                         
   1  -7  -8        515.84        575.53        18.14 o                         
   1  -7  -6       2247.18       2436.56        35.99 o                         
   1  -7  -4       1655.70       1727.79        24.27 o                         
   1  -7  -2       3936.24       4100.00        48.87 o                         
   1  -7   0        369.54        396.09        19.08 o                         
   1  -7   2       3924.62       4225.21        39.96 o                         
   1  -7   4       1931.33       2157.13        33.47 o                         
   1  -7   6       3362.54       3748.94        47.48 o                         
   1  -7   8        386.99        389.51        21.69 o                         
   1   7  16         40.90         35.28        23.39 o                         
   1   7  18        277.51        269.94        20.66 o                         
   1  -8 -17       1578.57       1648.92        26.61 o                         
   1  -8 -15         94.69         97.20        26.65 o                         
   1  -8 -13       2232.10       2193.99        24.73 o                         
   1   8 -11         17.27         32.19        14.66 o                         
   1   8  -9         10.36         10.61        12.31 o                         
   1  -8  -7       1836.93       1867.40        26.60 o                         
   1  -8  -3       5081.07       5043.08        52.43 o                         
   1  -8  -1       2796.35       3011.25        51.95 o                         
   1  -8   1       2860.17       2945.00        51.18 o                         
   1  -8   3       5108.12       5266.16        51.47 o                         
   1  -8   5        165.74        193.01        18.14 o                         
   1  -8   7       2135.15       2201.20        41.69 o                         
   1  -8   9         31.13         31.96        17.45 o                         
   1   8  17        882.79        988.94        33.83 o                         
   1  -9 -18       1103.97       1122.88        28.73 o                         
   1  -9 -16        411.91        469.33        19.42 o                         
   1  -9 -14         82.46         86.07        30.38 o                         
   1   9 -12       1294.96       1304.31        45.49 o                         
   1   9 -10        163.80        223.34        25.67 o                         
   1   9  -8       4354.67       4547.70        65.17 o                         
   1  -9  -4        920.50        868.75        29.81 o                         
   1  -9  -2       3677.49       3610.69        53.49 o                         
   1  -9   0         23.72          6.95        13.73 o                         
   1  -9   2       3622.55       3700.91        56.47 o                         
   1  -9   4        268.73        222.98        18.32 o                         
   1  -9   6       1292.59       1460.20        35.03 o                         
   1  -9   8       3843.42       3855.41        58.23 o                         
   1   9  16        267.89        264.02        25.36 o                         
   1   9  18       1199.76       1246.63        27.81 o                         
   1 -10 -17        100.38        106.87        19.11 o                         
   1 -10 -15        433.63        461.33        32.40 o                         
   1 -10 -13        348.42        401.30        35.36 o                         
   1  10 -11        450.84        442.66        31.02 o                         
   1  10  -9         35.31         38.99        20.32 o                         
   1  10  -7        220.43        230.21        20.94 o                         
   1 -10  -3       2111.64       2331.22        43.08 o                         
   1 -10  -1        274.49        350.13        26.35 o                         
   1 -10   1        276.88        360.26        29.29 o                         
   1 -10   3       2118.40       2485.16        45.08 o                         
   1 -10   5       3270.83       3470.52        52.39 o                         
   1 -10   7         35.35         55.92        18.12 o                         
   1 -10   9         35.91         35.67        19.28 o                         
   1  10  15        196.84        225.41        26.12 o                         
   1  10  17         64.20         79.49        16.81 o                         
   1 -11 -16        114.69        122.47        21.86 o                         
   1 -11 -14       1051.12       1181.15        45.49 o                         
   1  11 -12       1341.47       1397.05        34.31 o                         
   1  11 -10        446.88        489.86        31.32 o                         
   1  11  -8       1450.57       1515.84        41.74 o                         
   1  11  -6        384.52        501.53        24.47 o                         
   1 -11  -4       1970.11       1932.05        40.60 o                         
   1 -11  -2       5868.24       6374.83        79.56 o                         
   1 -11   0        129.29        127.95        25.31 o                         
   1 -11   2       5848.13       6399.69        80.82 o                         
   1 -11   4       3762.99       3992.22        56.71 o                         
   1 -11   6        483.12        544.90        27.08 o                         
   1 -11   8       1105.74       1053.48        36.35 o                         
   1 -11  10        794.84        829.24        35.36 o                         
   1  11  14        942.12       1103.46        38.93 o                         
   1  11  16        209.38        213.78        20.18 o                         
   1 -12 -17        718.61        660.35        23.92 o                         
   1 -12 -15         17.28         12.66        21.09 o                         
   1 -12 -13       1091.64       1165.64        45.63 o                         
   1 -12 -11        306.38        303.07        21.96 o                         
   1  12  -9       2936.79       3120.24        60.38 o                         
   1  12  -7       1677.49       1693.12        41.82 o                         
   1 -12  -3       3414.29       3493.72        56.86 o                         
   1 -12  -1       1355.38       1365.72        47.64 o                         
   1 -12   1       1347.60       1366.10        48.34 o                         
   1 -12   3       3502.26       3576.16        56.72 o                         
   1 -12   5        363.77        357.76        24.00 o                         
   1 -12   7       1693.46       1688.03        44.77 o                         
   1 -12   9       2768.95       2771.53        57.51 o                         
   1  12  11         76.75         57.28        22.76 o                         
   1  12  17        435.80        419.03        15.93 o                         
   1 -13 -16         78.55         70.44        18.27 o                         
   1 -13 -14        359.98        394.48        31.19 o                         
   1 -13 -12        892.20        996.85        43.44 o                         
   1  13 -10       1105.05       1133.14        40.90 o                         
   1  13  -8        546.84        621.04        30.34 o                         
   1 -13  -4        149.35        158.96        26.28 o                         
   1 -13  -2        882.25        831.07        38.20 o                         
   1 -13   0         12.82         21.96        18.11 o                         
   1 -13   2        850.05        878.56        40.86 o                         
   1 -13   4        120.99        174.20        26.55 o                         
   1 -13   6        698.12        735.36        33.32 o                         
   1 -13   8        996.38        948.80        37.39 o                         
   1 -14 -15        146.78        132.67        20.52 o                         
   1 -14 -13        185.20        180.99        26.78 o                         
   1 -14 -11        675.54        707.98        38.31 o                         
   1 -14  -3        455.26        351.13        30.98 o                         
   1 -14  -1       1138.49       1215.86        50.33 o                         
   1 -14   1       1143.59       1182.04        50.69 o                         
   1 -14   3        409.81        392.91        31.92 o                         
   1 -14   5         92.79         96.47        22.47 o                         
   1 -14   7        741.39        728.47        35.27 o                         
   1 -14   9        437.24        393.13        29.98 o                         
   1 -15 -16        229.67        213.13        15.28 o                         
   1 -15 -14        105.65        122.12        21.53 o                         
   1 -15 -12       1857.50       1970.58        52.86 o                         
   1 -15 -10        164.75        180.17        29.43 o                         
   1 -15  -2       3396.64       3285.06        74.42 o                         
   1 -15   0         47.58         42.92        19.65 o                         
   1 -15   2       3470.91       3436.24        76.97 o                         
   1 -15   4       1499.98       1465.85        47.17 o                         
   1 -15   6        558.36        545.73        32.96 o                         
   1 -15   8       2273.09       2219.09        55.43 o                         
   1  15  16        161.24        155.51        12.75 o                         
   1 -16 -15         51.89         49.94        14.32 o                         
   1 -16 -13        672.16        722.76        31.86 o                         
   1 -16 -11        180.37        172.21        26.99 o                         
   1 -16  -9       1028.30       1061.97        43.27 o                         
   1 -16  -3       1367.85       1297.20        46.46 o                         
   1 -16  -1       3948.39       3904.81        90.70 o                         
   1 -16   1       3890.39       3874.76        92.70 o                         
   1 -16   3       1309.65       1334.04        49.54 o                         
   1 -16   5        283.70        288.29        28.50 o                         
   1 -16   7        721.54        649.44        34.69 o                         
   1  16   9       1038.08        926.62        25.90 o                         
   1 -17 -14         62.46         62.60        15.41 o                         
   1 -17 -12         51.04         59.75        21.27 o                         
   1 -17 -10        844.94        900.76        38.85 o                         
   1 -17  -8        285.97        304.53        30.44 o                         
   1 -17  -6         46.88         59.84        19.60 o                         
   1 -17  -2        140.56        150.22        31.69 o                         
   1 -17   0        220.19        224.82        35.29 o                         
   1 -17   2        133.00        188.75        34.38 o                         
   1 -17   4        349.50        362.64        35.17 o                         
   1 -17   6          4.27         14.83        17.88 o                         
   1 -17   8        264.67        260.13        31.86 o                         
   1 -17  10        911.37        931.60        38.43 o                         
   1 -18 -13        763.15        766.85        26.07 o                         
   1 -18 -11        597.64        619.20        30.44 o                         
   1 -18  -9         41.31         50.16        23.85 o                         
   1 -18  -7        496.57        492.28        33.34 o                         
   1 -18  -5         38.46         46.07        18.77 o                         
   1 -18  -1       1807.78       1941.86        69.58 o                         
   1 -18   1       1850.40       1876.57        70.29 o                         
   1 -18   3        827.03        753.16        42.50 o                         
   1 -18   5         14.49         26.57        18.35 o                         
   1 -18   7        305.64        297.82        32.45 o                         
   1 -18   9        174.63        195.23        27.44 o                         
   1 -19 -12        488.92        494.27        22.86 o                         
   1 -19 -10        153.68        175.89        22.23 o                         
   1 -19  -8        539.93        553.82        32.01 o                         
   1 -19  -6        545.98        539.69        32.32 o                         
   1 -19  -4       2987.55       2830.10        69.08 o                         
   1 -19  -2       1740.19       1804.79        46.61 o                         
   1 -19   0         45.87         61.60        20.67 o                         
   1 -19   2       1714.76       1916.83        49.51 o                         
   1 -19   4       2986.90       2974.80        71.01 o                         
   1 -19   6        471.02        472.20        36.37 o                         
   1 -19   8        979.85        944.85        39.53 o                         
   1 -19  10        508.20        548.73        27.92 o                         
   1 -20 -11        120.50        107.04        16.37 o                         
   1 -20  -9        109.03        131.60        20.36 o                         
   1 -20  -7        189.55        172.64        24.18 o                         
   1 -20  -5        266.97        284.24        26.69 o                         
   1 -20  -3        616.40        637.53        45.00 o                         
   1 -20  -1        796.54        765.78        55.68 o                         
   1 -20   1        793.90        804.75        56.27 o                         
   1 -20   3        630.94        606.61        46.59 o                         
   1 -20   5        250.52        244.30        30.08 o                         
   1 -20   7        258.99        255.59        28.12 o                         
   1 -20   9        258.13        253.89        24.06 o                         
   1 -21 -10         87.29        102.88        15.86 o                         
   1 -21  -8        145.35        171.79        20.76 o                         
   1 -21  -6        220.90        242.33        23.57 o                         
   1 -21  -4       1538.22       1500.06        51.49 o                         
   1 -21  -2        479.10        436.82        45.43 o                         
   1 -21   0        131.97        126.02        29.48 o                         
   1 -21   2        450.14        409.37        45.30 o                         
   1 -21   4       1509.04       1468.26        52.92 o                         
   1 -21   6         74.41         81.68        23.70 o                         
   1 -21   8        398.62        382.43        25.58 o                         
   1 -21  10        265.95        263.33        17.08 o                         
   1 -22  -9        275.53        286.58        17.09 o                         
   1 -22  -7        520.49        566.55        24.67 o                         
   1 -22  -3       1057.35       1010.84        46.55 o                         
   1 -22  -1        405.54        488.23        45.20 o                         
   1 -22   1        423.57        449.25        45.03 o                         
   1 -22   3       1159.52       1090.37        48.66 o                         
   1 -22   5          8.26         14.74        22.16 o                         
   1 -22   7        514.95        519.93        26.94 o                         
   1 -22   9        742.89        715.77        21.98 o                         
   1 -23  -2        755.00        743.50        44.81 o                         
   1 -23   0         72.90         62.12        24.31 o                         
   1 -23   2        716.56        740.70        44.69 o                         
   1 -23   4        190.74        202.73        30.28 o                         
   1 -23   6        319.47        290.57        21.97 o                         
   1 -23   8        548.08        487.70        18.66 o                         
   1 -24  -1        189.50        146.62        30.26 o                         
   1 -24   1        181.36        178.23        31.33 o                         
   1 -24   3        336.03        356.81        29.97 o                         
   1 -24   5        246.14        265.82        19.81 o                         
   1 -25   2        469.97        447.02        28.74 o                         
   1 -25   4        874.23        833.87        25.69 o                         
   2   0 -18        653.91        639.66        27.83 o                         
   2   0 -16        739.74        815.84        26.55 o                         
   2   0 -14       2666.57       2693.69        58.75 o                         
   2   0 -12        753.23        775.96        34.47 o                         
   2   0 -10       6880.10       6913.86        58.66 o                         
   2   0  -8       1192.01       1415.46        25.30 o                         
   2   0  -6       2091.79       2065.30        25.33 o                         
   2   0  -4       7621.59       7588.96        27.03 o                         
   2   0  -2      18960.38      19185.75        52.21 o                         
   2   0   0      10915.79      11362.04        73.34 o                         
   2   0  14        885.15       1165.04        47.67 o                         
   2   0  16       1217.04       1315.74        45.20 o                         
   2   0  18        126.11        142.01        20.31 o                         
   2  -1 -19        261.88        233.66        17.98 o                         
   2   1 -17        100.10         93.53        13.09 o                         
   2  -1 -15        627.16        642.19        18.31 o                         
   2   1 -13         35.03         38.26        15.82 o                         
   2  -1 -11       1351.42       1315.64        23.71 o                         
   2   1  -9         68.61         69.43        10.78 o                         
   2   1  -7        388.41        444.19        11.50 o                         
   2   1  -5       6630.09       6713.15        24.81 o                         
   2  -1  -3       5257.29       5354.13        33.51 o                         
   2  -1  -1      12148.77      11732.27        70.40 o                         
   2  -1   1      12050.20      11532.59        59.44 o                         
   2  -1  15        732.26        756.97        27.75 o                         
   2  -1  17        164.99        147.91        16.85 o                         
   2  -1  19        130.28        136.96        10.46 o                         
   2  -2 -18        138.30        137.51        14.31 o                         
   2   2 -16        808.54        834.16        21.62 o                         
   2  -2 -14        160.34        183.42        16.93 o                         
   2  -2 -12        485.22        480.72        17.89 o                         
   2   2 -10        856.77        907.70        19.44 o                         
   2  -2  -8       1629.56       1802.19        22.15 o                         
   2   2  -6       3084.34       3122.66        20.75 o                         
   2  -2  -4       3724.74       3492.28        18.97 o                         
   2  -2  -2       3469.87       3556.72        28.23 o                         
   2  -2   0       1145.08       1121.87        21.08 o                         
   2  -2   2       3485.82       3570.93        30.76 o                         
   2  -2   4       3400.96       3662.46        28.29 o                         
   2  -2  14        319.69        329.05        23.70 o                         
   2   2  16        663.05        711.96        25.58 o                         
   2  -2  18        191.55        190.31        14.43 o                         
   2  -3 -19        544.91        579.45        21.41 o                         
   2   3 -17        151.03        151.65        13.64 o                         
   2   3 -15       1296.96       1371.29        32.62 o                         
   2   3 -13        702.69        709.24        36.60 o                         
   2   3 -11       1377.88       1358.58        23.90 o                         
   2  -3  -9        837.11        773.87        17.19 o                         
   2   3  -7       1576.62       1659.01        19.85 o                         
   2  -3  -5       4849.85       4708.85        21.38 o                         
   2  -3  -3        753.60        737.10        31.23 o                         
   2  -3  -3        571.59        560.17        17.54 o                         
   2  -3  -1       5284.23       5036.83        57.13 o                         
   2  -3   1       5192.07       5181.45        65.14 o                         
   2  -3   3        785.32        796.98        30.47 o                         
   2  -3  15       1256.10       1391.09        33.48 o                         
   2  -3  17        153.42        155.40        15.95 o                         
   2   3  19        612.11        576.28        21.67 o                         
   2  -4 -18         79.54         95.90        13.43 o                         
   2  -4 -16        179.31        188.12        15.16 o                         
   2  -4 -14        660.24        701.56        21.79 o                         
   2   4 -12        277.49        289.90        19.75 o                         
   2  -4 -10       3795.10       3968.80        45.39 o                         
   2  -4  -8       2688.57       3032.12        27.63 o                         
   2   4  -6      10082.36      10213.28        41.55 o                         
   2  -4  -4        180.64        201.97         8.12 o                         
   2  -4  -2      13322.85      13257.51        78.57 o                         
   2  -4   0      38866.88      40236.81       188.47 o                         
   2  -4   2      13311.48      13718.32        94.08 o                         
   2  -4   4        791.42        929.85        31.68 o                         
   2   4  14        306.02        298.13        34.16 o                         
   2   4  16        142.21        153.24        27.06 o                         
   2   4  18          4.78         17.80        17.48 o                         
   2  -5 -19        442.32        467.68        17.45 o                         
   2   5 -17         10.42         11.21        11.29 o                         
   2  -5 -15        119.02        120.00        18.65 o                         
   2   5 -13        602.37        585.57        25.30 o                         
   2   5 -11        406.41        380.77        20.26 o                         
   2  -5  -9         67.39         74.02        13.22 o                         
   2  -5  -7       1539.49       1627.44        19.67 o                         
   2  -5  -5        135.79        138.61         7.73 o                         
   2   5  -3       6712.88       6712.21        37.07 o                         
   2  -5  -1       2412.12       2476.25        51.58 o                         
   2  -5   1       2413.79       2522.08        54.41 o                         
   2  -5   3       6711.41       7103.74        69.65 o                         
   2  -5   5         42.14         48.41        12.16 o                         
   2   5  15        267.90        306.11        32.33 o                         
   2   5  17         29.91         38.32        20.77 o                         
   2   5  19        379.54        411.84        18.17 o                         
   2  -6 -18        105.55        109.79        12.63 o                         
   2  -6 -16        522.67        503.65        21.94 o                         
   2  -6 -14        198.53        200.19        20.30 o                         
   2   6 -12         88.38        115.59        17.21 o                         
   2   6 -10       2515.05       2566.82        37.84 o                         
   2   6  -8        284.11        327.22        15.53 o                         
   2   6  -6       6238.62       6345.11        62.85 o                         
   2   6  -4       2570.62       2178.00        32.94 o                         
   2  -6  -2       8018.10       8308.16        48.38 o                         
   2  -6   0      34714.87      36168.83       195.58 o                         
   2  -6   2       8008.04       8799.05        59.26 o                         
   2  -6   4       1768.61       1647.10        27.31 o                         
   2  -6   6       8236.42       8884.15        64.16 o                         
   2   6  14        128.38        129.42        28.74 o                         
   2   6  16        933.50        980.52        39.86 o                         
   2   6  18        112.63        117.13        18.29 o                         
   2  -7 -17         34.05         39.42        13.51 o                         
   2   7 -15        642.30        622.65        24.21 o                         
   2  -7 -13       2735.71       2791.78        34.43 o                         
   2   7 -11       1392.48       1475.48        46.07 o                         
   2   7  -9        661.04        608.44        30.25 o                         
   2   7  -7        341.14        322.86        21.90 o                         
   2   7  -5        553.46        460.21        20.63 o                         
   2  -7  -3        697.55        677.92        16.79 o                         
   2  -7  -1      16596.30      16935.70       110.86 o                         
   2  -7   1      16572.78      16788.53       110.02 o                         
   2  -7   3        715.81        698.71        23.97 o                         
   2  -7   5        331.88        277.10        17.76 o                         
   2   7  15        422.80        502.39        34.19 o                         
   2   7  17        148.43        153.59        22.18 o                         
   2  -8 -18         90.43         94.05        10.76 o                         
   2  -8 -16         66.48         65.54        23.26 o                         
   2  -8 -14        339.31        371.07        22.16 o                         
   2   8 -12        170.22        147.98        26.38 o                         
   2   8 -10        988.39       1081.73        39.55 o                         
   2   8  -8        243.07        266.53        23.19 o                         
   2   8  -6       2125.83       2123.35        40.11 o                         
   2   8  -4       4834.62       4647.96        48.15 o                         
   2  -8  -2       5669.18       6241.25        65.85 o                         
   2  -8   0       9228.80      10490.76        95.76 o                         
   2  -8   2       5635.00       6357.89        63.79 o                         
   2  -8   4       3975.58       4244.44        47.88 o                         
   2  -8   6       2274.31       2366.24        39.51 o                         
   2   8  14        698.76        772.15        39.19 o                         
   2   8  16         18.38         24.53        21.58 o                         
   2   8  18        175.70        170.89        16.65 o                         
   2  -9 -17        330.41        343.27        15.18 o                         
   2  -9 -15         21.16         33.58        24.15 o                         
   2  -9 -13        787.84        862.46        27.59 o                         
   2   9 -11       1573.17       1612.89        48.63 o                         
   2   9  -9        804.64        896.88        35.89 o                         
   2   9  -7        813.40        820.03        30.04 o                         
   2   9  -5       2074.39       2009.54        37.01 o                         
   2  -9  -3       1103.01       1127.51        32.40 o                         
   2  -9  -1       2041.97       2100.32        48.48 o                         
   2  -9   1       2015.77       2121.92        49.04 o                         
   2  -9   3       1124.44       1133.57        31.05 o                         
   2  -9   5       1785.03       1896.55        36.78 o                         
   2  -9   7        846.29        859.83        28.75 o                         
   2   9  13        348.65        459.37        34.77 o                         
   2   9  15        131.94        129.83        24.07 o                         
   2   9  17         58.72         62.70        17.52 o                         
   2 -10 -18        232.78        237.34        15.52 o                         
   2 -10 -16        856.06        882.73        34.78 o                         
   2 -10 -14        738.91        763.22        39.50 o                         
   2 -10 -12        113.93        103.23        15.30 o                         
   2  10 -10        434.18        430.20        30.24 o                         
   2  10  -8        350.53        339.65        25.10 o                         
   2  10  -6        179.59        164.74        18.27 o                         
   2 -10  -2        652.42        700.13        31.76 o                         
   2 -10   0      53888.17      59248.96       251.53 o                         
   2 -10   2        623.26        743.61        31.72 o                         
   2 -10   4       1573.25       1566.88        34.92 o                         
   2 -10   6        153.18        143.07        18.78 o                         
   2  10  12         71.32         63.92        22.26 o                         
   2  10  14        950.46       1083.40        40.63 o                         
   2  10  16       1221.21       1195.58        35.05 o                         
   2 -11 -17         75.82         70.21         9.86 o                         
   2 -11 -15        592.26        645.46        33.79 o                         
   2 -11 -13       1354.18       1394.69        31.46 o                         
   2  11 -11       2221.93       2285.73        56.37 o                         
   2  11  -9        512.77        499.12        29.87 o                         
   2  11  -7        255.26        263.50        22.46 o                         
   2 -11  -3       4110.64       3900.91        57.52 o                         
   2 -11  -1       3094.08       2946.72        63.17 o                         
   2 -11   1       2988.79       2780.61        62.99 o                         
   2 -11   3       4170.70       4064.70        56.72 o                         
   2 -11   5        958.87        934.54        30.97 o                         
   2 -11   7        808.70        864.85        32.00 o                         
   2  11  15        152.26        207.59        22.74 o                         
   2  11  17        197.50        203.59        10.47 o                         
   2 -12 -16        363.85        354.61        23.72 o                         
   2 -12 -14         12.85         20.42        23.10 o                         
   2 -12 -12         55.73         41.27        16.85 o                         
   2  12 -10       1095.15       1062.31        40.31 o                         
   2  12  -8        144.44        133.20        21.23 o                         
   2 -12  -2       1713.72       1693.21        47.96 o                         
   2 -12   0        614.77        767.67        28.89 o                         
   2 -12   2       1685.52       1667.50        48.71 o                         
   2 -12   4        686.38        659.79        32.05 o                         
   2 -12   6       1887.34       1903.00        44.49 o                         
   2  12  12         82.16         65.35        22.38 o                         
   2  12  16        168.95        170.50        17.23 o                         
   2 -13 -15        893.78        945.11        33.72 o                         
   2 -13 -13        193.49        165.23        16.64 o                         
   2 -13 -11       1171.69       1235.86        30.20 o                         
   2 -13  -3        296.64        290.91        29.44 o                         
   2 -13  -1        387.19        396.00        34.69 o                         
   2 -13   1        415.80        377.84        34.08 o                         
   2 -13   3        298.25        249.25        28.04 o                         
   2 -13   5       1056.93       1041.48        35.69 o                         
   2 -13   7        781.62        807.48        34.03 o                         
   2  13  11        932.28        822.57        34.37 o                         
   2 -14 -16        727.79        737.58        23.12 o                         
   2 -14 -14         30.45         35.44        20.13 o                         
   2 -14 -12         66.78         65.98        24.36 o                         
   2 -14 -10        179.13        214.30        29.80 o                         
   2 -14  -2         31.11         21.56        25.85 o                         
   2 -14   0       7421.40       8015.90       118.48 o                         
   2 -14   2         18.13         15.02        25.48 o                         
   2 -14   4       1398.58       1321.84        40.60 o                         
   2 -14   6        213.01        237.00        24.39 o                         
   2  14  10        355.85        327.50        25.70 o                         
   2  14  16        883.40        834.51        21.15 o                         
   2 -15 -15        282.77        278.87        19.07 o                         
   2 -15 -13        321.68        327.98        26.81 o                         
   2 -15 -11        272.22        283.49        29.72 o                         
   2 -15  -9        843.36        913.48        40.40 o                         
   2 -15  -3        393.60        358.75        32.90 o                         
   2 -15  -1        427.31        432.72        38.01 o                         
   2 -15   1        411.78        445.34        38.83 o                         
   2 -15   3        381.59        373.38        33.03 o                         
   2 -15   5       1115.87       1044.29        38.80 o                         
   2 -15   7       1905.30       1897.56        50.33 o                         
   2  15   9        606.94        594.09        29.68 o                         
   2  15  15        253.07        204.70        18.22 o                         
   2 -16 -14        164.02        165.49        18.79 o                         
   2 -16 -12        207.90        209.82        24.98 o                         
   2 -16 -10        830.59        867.51        38.88 o                         
   2 -16  -8        179.82        184.37        28.26 o                         
   2 -16  -2        252.78        250.45        33.67 o                         
   2 -16   0        156.30        168.74        24.45 o                         
   2 -16   2        262.20        212.15        33.06 o                         
   2 -16   4       3842.36       3600.48        67.32 o                         
   2 -16   6       2560.63       2409.15        56.24 o                         
   2  16   8        128.53        119.67        20.16 o                         
   2  16  10        602.63        585.31        27.87 o                         
   2 -17 -13        158.64        162.21        19.06 o                         
   2 -17 -11         71.79         74.87        21.38 o                         
   2 -17  -9       1519.95       1611.39        46.76 o                         
   2 -17  -7         50.61         28.46        23.87 o                         
   2 -17  -1       1245.72       1175.90        55.90 o                         
   2 -17   1       1310.52       1176.54        57.99 o                         
   2 -17   3        503.95        437.97        36.48 o                         
   2 -17   5        324.06        349.86        22.44 o                         
   2 -17   7        176.04        190.62        30.28 o                         
   2  17   9       1402.32       1292.27        36.03 o                         
   2 -18 -12        162.21        162.89        18.91 o                         
   2 -18 -10        127.50        130.29        22.21 o                         
   2 -18  -8        640.72        675.40        34.04 o                         
   2 -18  -4       2114.76       2176.76        64.42 o                         
   2 -18   0       2514.72       2406.87        78.44 o                         
   2 -18   2        428.95        419.71        39.94 o                         
   2 -18   4       2084.37       2006.11        40.89 o                         
   2 -18   6        151.59        170.80        29.48 o                         
   2 -18   8        428.74        474.30        31.87 o                         
   2 -19 -11        161.72        176.79        18.39 o                         
   2 -19  -9        106.46        119.58        21.64 o                         
   2 -19  -3        162.18        225.26        40.06 o                         
   2 -19  -1        290.82        267.22        45.09 o                         
   2 -19   1        305.50        314.43        44.77 o                         
   2 -19   3        157.28        135.86        38.40 o                         
   2 -19   5        800.33        780.71        41.09 o                         
   2 -19   7        445.98        393.73        31.09 o                         
   2 -20 -10        911.38        977.13        27.96 o                         
   2 -20  -4       1527.04       1611.37        55.84 o                         
   2 -20  -2        120.27        138.71        39.58 o                         
   2 -20   0       1895.58       2062.88        57.52 o                         
   2 -20   2        145.16        128.46        39.07 o                         
   2 -20   4       1481.32       1651.75        55.69 o                         
   2 -20   6       1133.02       1064.22        41.26 o                         
   2 -20   8        107.54        115.51        21.78 o                         
   2 -21  -3        483.02        532.38        42.45 o                         
   2 -21  -1       2532.61       2606.54        83.86 o                         
   2 -21   1       2528.15       2632.59        85.26 o                         
   2 -21   3        469.40        529.03        41.81 o                         
   2 -21   5        384.35        405.61        29.78 o                         
   2 -21   7        340.87        335.80        25.22 o                         
   2 -22  -2        166.87        208.11        36.36 o                         
   2 -22   0        161.55        161.32        37.51 o                         
   2 -22   2        179.77        191.53        37.33 o                         
   2 -22   4       1768.70       1771.57        49.42 o                         
   2 -22   6        402.59        505.93        27.19 o                         
   2 -22   8        374.04        383.62        19.19 o                         
   2 -23  -1        936.42       1006.65        50.39 o                         
   2 -23   1        944.65       1006.24        50.29 o                         
   2 -23   3        293.01        291.86        31.46 o                         
   2 -23   5       2215.87       2080.18        41.82 o                         
   2 -23   7        150.62        137.44        15.21 o                         
   2 -24   0       1494.78       1735.30        40.27 o                         
   2 -24   2        579.15        531.28        34.40 o                         
   2 -24   4        696.92        727.32        29.04 o                         
   3  -1 -18       1494.49       1449.36        24.64 o                         
   3  -1 -16        566.98        576.46        18.81 o                         
   3   1 -14       1432.84       1427.43        21.21 o                         
   3  -1 -12       1286.88       1243.89        30.13 o                         
   3  -1 -10        373.58        404.36        19.33 o                         
   3   1  -8         77.57        131.70        13.86 o                         
   3   1  -6       5542.86       5697.75        34.38 o                         
   3   1  -4       1160.46       1073.12        15.28 o                         
   3  -1  -2       3802.46       4121.34        20.35 o                         
   3  -1   0        138.10        165.75        20.04 o                         
   3   1   2       3726.80       4092.85        31.83 o                         
   3  -1  14       2215.85       2401.20        43.22 o                         
   3  -1  16         37.67         36.30        16.39 o                         
   3   1  18       1208.89       1306.57        23.18 o                         
   3  -2 -19        306.83        306.00        17.32 o                         
   3  -2 -17       1095.83       1183.17        21.66 o                         
   3   2 -15         90.78        102.07        18.03 o                         
   3  -2 -13       1253.80       1274.33        31.38 o                         
   3   2 -11        802.17        810.13        24.86 o                         
   3   2  -9       1912.50       1805.49        30.56 o                         
   3  -2  -7      15099.02      15243.91        58.82 o                         
   3   2  -5       4747.55       4972.74        30.93 o                         
   3  -2  -3       4564.20       4458.70        25.41 o                         
   3   2  -3       2786.50       2736.70        34.29 o                         
   3  -2  -1       3284.61       3416.69        41.23 o                         
   3  -2   1       3119.53       3363.10        42.88 o                         
   3  -2   3       4650.34       4567.50        26.42 o                         
   3   2  15         56.42         55.36        18.27 o                         
   3   2  17       1206.13       1310.40        27.34 o                         
   3   2  19        500.78        471.30        18.08 o                         
   3  -3 -18        574.14        581.04        17.52 o                         
   3  -3 -16        374.82        404.00        17.02 o                         
   3  -3 -14         49.28         50.90        14.35 o                         
   3  -3 -12        212.35        235.50        18.88 o                         
   3  -3 -10        843.58        863.77        24.10 o                         
   3  -3  -8       2019.96       2089.94        25.13 o                         
   3   3  -6       1362.94       1428.64        16.52 o                         
   3   3  -4        477.76        467.68        17.36 o                         
   3  -3  -4         91.06        111.65         7.57 o                         
   3  -3  -2      12563.00      13284.28        44.26 o                         
   3  -3   0        508.68        478.25        19.76 o                         
   3   3   2      12565.24      12951.26        52.58 o                         
   3  -3  14        101.43        125.41        20.05 o                         
   3  -3  16        192.05        221.37        18.72 o                         
   3   3  18        416.95        472.72        24.52 o                         
   3  -4 -19        555.25        500.43        12.84 o                         
   3  -4 -17         21.33         21.69        11.11 o                         
   3   4 -15         75.05         94.66        17.58 o                         
   3   4 -13        846.06        833.94        39.93 o                         
   3   4 -11        772.12        788.90        36.66 o                         
   3   4  -9       1447.76       1484.92        23.13 o                         
   3   4  -7       1576.08       1527.74        18.20 o                         
   3  -4  -5        134.60        152.70        10.33 o                         
   3   4  -3       1614.75       1603.11        19.09 o                         
   3  -4  -1        155.60        118.30        11.61 o                         
   3  -4   1        114.82        128.25        10.79 o                         
   3  -4   3       1633.70       1687.49        24.05 o                         
   3  -4   3        896.86        856.55        17.61 o                         
   3   4  15        425.36        485.01        34.88 o                         
   3   4  17        108.73        112.85        22.28 o                         
   3  -5 -18       1676.86       1726.76        34.35 o                         
   3  -5 -16        740.19        753.90        23.93 o                         
   3   5 -14        393.82        422.01        22.66 o                         
   3   5 -12       1290.93       1275.06        46.01 o                         
   3   5 -10       1509.58       1586.80        45.75 o                         
   3  -5  -8       3533.22       3498.35        32.41 o                         
   3  -5  -6        578.72        541.63        14.09 o                         
   3  -5  -4       1029.76       1145.58        20.04 o                         
   3   5  -2      11604.27      12022.43        45.73 o                         
   3  -5   0        169.34        178.47         9.04 o                         
   3   5   2      11579.85      11873.79        83.68 o                         
   3  -5   2       5348.60       5987.61        33.19 o                         
   3   5  14       1151.95       1238.55        48.36 o                         
   3   5  16        549.99        610.91        33.30 o                         
   3   5  18       2327.58       2426.10        41.94 o                         
   3  -6 -17        201.16        216.82        16.08 o                         
   3   6 -15        992.42       1000.79        28.02 o                         
   3  -6 -13        407.04        426.82        16.30 o                         
   3   6 -11       1177.38       1208.23        43.01 o                         
   3   6  -9       1155.20       1246.04        28.35 o                         
   3   6  -7        524.62        582.04        26.44 o                         
   3   6  -5       2171.06       2279.46        38.58 o                         
   3   6  -3       3355.40       3382.22        38.64 o                         
   3   6  -1       1680.62       1780.45        27.24 o                         
   3  -6   1       1750.23       1726.45        18.56 o                         
   3  -6   3       3311.29       3659.61        29.45 o                         
   3   6  13        748.18        801.76        26.77 o                         
   3   6  15        556.12        567.08        35.03 o                         
   3   6  17        289.89        280.22        23.71 o                         
   3  -7 -18         61.27         66.47        10.70 o                         
   3  -7 -16        277.88        272.52        27.39 o                         
   3  -7 -14       1083.79       1026.29        22.81 o                         
   3   7 -12       1622.40       1681.70        50.99 o                         
   3   7 -10        399.50        393.30        29.68 o                         
   3  -7  -8        864.36        843.46        24.34 o                         
   3   7  -6        921.21        960.03        29.70 o                         
   3   7  -4        716.67        670.51        22.08 o                         
   3  -7   0         95.76        108.02        11.69 o                         
   3  -7   2       1775.87       1824.74        21.46 o                         
   3   7   4        164.27        164.13        18.01 o                         
   3   7  14        687.45        691.17        38.30 o                         
   3   7  16        212.29        209.99        24.59 o                         
   3   7  18        196.42        212.08        16.85 o                         
   3  -8 -17        660.67        742.09        19.55 o                         
   3  -8 -15         23.22         25.74        24.08 o                         
   3  -8 -13        359.74        381.60        22.32 o                         
   3   8 -11       2311.40       2373.59        58.21 o                         
   3   8  -9        997.99       1018.77        27.66 o                         
   3   8  -7       1678.70       1531.95        39.18 o                         
   3   8  -5        118.18        122.78        16.14 o                         
   3  -8  -1      17852.73      19303.97       132.06 o                         
   3  -8   1      17634.89      19195.49       128.07 o                         
   3  -8   3       4674.46       4748.16        50.01 o                         
   3   8   5        434.22        458.82        23.44 o                         
   3   8  13        482.02        521.65        23.39 o                         
   3   8  15         34.50         48.48        23.42 o                         
   3   8  17        611.38        650.89        26.36 o                         
   3  -9 -18        190.04        209.41        12.98 o                         
   3  -9 -16        285.43        327.99        26.20 o                         
   3  -9 -14        510.28        489.28        22.36 o                         
   3  -9 -12       1225.59       1206.05        25.82 o                         
   3   9 -10         69.25         65.93        16.79 o                         
   3   9  -8       1385.52       1331.19        40.01 o                         
   3   9  -6       2509.97       2360.19        44.24 o                         
   3  -9  -2       8364.88       8606.88        86.79 o                         
   3  -9   0         72.71         88.21        22.55 o                         
   3  -9   2       8273.83       8880.33        79.75 o                         
   3  -9   4       1410.74       1336.63        30.69 o                         
   3   9  12       2335.32       2116.08        37.39 o                         
   3   9  14        127.80        127.64        24.99 o                         
   3   9  16        185.15        210.04        14.69 o                         
   3 -10 -17         69.00         63.07        10.52 o                         
   3 -10 -15          6.68         -3.24        20.85 o                         
   3 -10 -13         25.50         26.00        16.31 o                         
   3  10 -11         57.59         60.53        24.15 o                         
   3  10  -9        866.95        838.67        26.69 o                         
   3  10  -7        386.50        385.89        25.26 o                         
   3 -10  -1       2399.44       2322.08        55.47 o                         
   3 -10   1       2408.48       2280.21        54.29 o                         
   3 -10   3       2757.56       2733.54        44.97 o                         
   3  10  13        126.33        123.76        17.60 o                         
   3  10  15        111.79        130.11        21.24 o                         
   3  10  17         64.24         63.26        13.40 o                         
   3 -11 -16        321.93        305.58        22.39 o                         
   3 -11 -14        133.08        126.04        16.13 o                         
   3 -11 -12       2491.54       2659.56        41.95 o                         
   3 -11 -10          9.18          1.16        17.10 o                         
   3  11  -8         33.22         40.99        19.62 o                         
   3 -11  -2       6529.18       6239.16        80.53 o                         
   3 -11   0        162.87        170.80        18.74 o                         
   3 -11   2       6546.53       6461.29        78.63 o                         
   3 -11   4       1103.79       1040.53        31.58 o                         
   3  11  12       2085.87       1940.59        47.55 o                         
   3  11  16         43.07         53.18        10.84 o                         
   3 -12 -17        836.81        762.63        20.08 o                         
   3 -12 -15         55.40         62.28        19.84 o                         
   3 -12 -13        584.84        622.35        22.85 o                         
   3 -12 -11       1110.07       1145.42        30.16 o                         
   3 -12  -1       9457.31      10040.56       121.46 o                         
   3 -12   1       9302.20       9800.46       119.66 o                         
   3 -12   3       3260.95       2971.25        52.39 o                         
   3 -12   5        141.60        149.06        20.00 o                         
   3  12  11        117.24        133.60        23.07 o                         
   3  12  15         95.55         72.43        18.77 o                         
   3 -13 -16        217.40        207.37        10.66 o                         
   3 -13 -14        969.83        970.39        35.24 o                         
   3 -13 -12        616.89        677.45        23.98 o                         
   3 -13 -10        238.17        246.51        17.09 o                         
   3 -13  -2       2483.80       2322.95        57.81 o                         
   3 -13   0        124.27        123.93        20.57 o                         
   3 -13   2       2475.31       2467.92        58.10 o                         
   3 -13   4        687.50        722.22        30.71 o                         
   3  13  10         86.33         88.44        21.78 o                         
   3  13  12       1353.86       1198.90        37.94 o                         
   3  13  16         14.74         18.20        11.99 o                         
   3 -14 -15        354.45        336.82        19.97 o                         
   3 -14 -13        440.16        467.43        18.58 o                         
   3 -14 -11         25.11         21.78        15.52 o                         
   3 -14  -9        460.09        494.53        24.52 o                         
   3 -14  -1       1652.99       1648.52        58.94 o                         
   3 -14   1       1632.31       1652.43        59.01 o                         
   3 -14   3        896.73        794.26        36.31 o                         
   3 -14   5       2605.49       2648.38        54.03 o                         
   3  14   9        171.73        202.48        23.23 o                         
   3  14  11         22.92         16.61        19.73 o                         
   3  14  15        460.76        462.25        21.06 o                         
   3 -15 -14        137.82        160.24        18.64 o                         
   3 -15 -12        766.13        798.99        22.13 o                         
   3 -15 -10          4.42          5.70        15.61 o                         
   3 -15  -8        602.52        582.67        33.66 o                         
   3 -15  -2       5082.24       4720.34        86.58 o                         
   3 -15   0        162.70        150.06        30.97 o                         
   3 -15   2       5185.82       4792.91        86.39 o                         
   3 -15   4       1479.60       1347.78        41.88 o                         
   3  15   8        769.60        694.04        32.01 o                         
   3  15  10         64.40         59.55        20.16 o                         
   3  15  14        371.74        328.28        22.60 o                         
   3 -16 -13        183.57        191.16        19.71 o                         
   3 -16 -11        488.51        513.27        19.62 o                         
   3 -16  -9        226.90        272.91        25.17 o                         
   3 -16  -7        329.01        315.64        29.00 o                         
   3 -16  -1       2812.86       2570.43        75.37 o                         
   3 -16   1       2794.68       2478.61        74.98 o                         
   3 -16   3        792.58        823.24        40.51 o                         
   3 -16   5        360.12        344.66        28.37 o                         
   3  16   7        241.68        249.90        26.16 o                         
   3  16   9        165.61        166.02        21.53 o                         
   3  16  11         47.68         42.77        17.34 o                         
   3 -17 -12         59.19         64.94        16.74 o                         
   3 -17  -8        442.79        460.15        28.90 o                         
   3 -17  -6       2852.85       2959.82        57.76 o                         
   3 -17  -4       2429.75       2394.72        66.73 o                         
   3 -17   0        373.99        315.98        38.29 o                         
   3 -17   2        951.85       1002.08        48.25 o                         
   3 -17   4       2430.64       2344.83        42.93 o                         
   3  17   8        218.56        180.90        20.91 o                         
   3  17  10        143.92        119.92        18.73 o                         
   3  17  14        143.43        156.36        13.50 o                         
   3 -18  -3       1802.44       1843.27        39.98 o                         
   3 -18  -1        547.07        512.01        33.31 o                         
   3 -18   1        555.23        485.91        32.92 o                         
   3 -18   3       1859.73       1872.74        40.53 o                         
   3 -18   5        515.70        486.15        33.69 o                         
   3  18   9        103.99        107.04        17.18 o                         
   3  18  13        428.24        432.59        17.45 o                         
   3 -19  -2       2036.16       2019.22        72.26 o                         
   3 -19   0         31.69         38.74        20.78 o                         
   3 -19   2       2022.04       1989.73        70.65 o                         
   3 -19   4        242.59        216.56        37.42 o                         
   3  19  12        402.07        385.93        16.80 o                         
   3 -20  -3        482.68        511.23        42.97 o                         
   3 -20  -1         64.72         15.60        30.43 o                         
   3 -20   1         60.18         82.43        37.59 o                         
   3 -20   3        475.79        481.55        41.77 o                         
   3 -20   5        981.26       1004.23        39.21 o                         
   3  20  11         88.93         93.06        12.08 o                         
   3 -21  -2        889.07        879.37        51.35 o                         
   3 -21   0        171.30        220.58        29.49 o                         
   3 -21   2        859.28        891.17        49.14 o                         
   3 -21   4        467.97        455.07        35.51 o                         
   3 -21   4        260.84        246.07        22.53 o                         
   3 -21   6        239.36        249.26        22.09 o                         
   3 -22  -1       1319.07       1378.95        59.06 o                         
   3 -22   1       1311.66       1427.45        59.45 o                         
   3 -22   3       2154.87       2203.80        53.66 o                         
   3 -22   5        131.09        137.71        20.58 o                         
   3 -23   0         84.81         99.41        30.01 o                         
   3 -23   2        465.54        423.69        33.74 o                         
   3 -23   4        940.48        881.34        31.61 o                         
   4   0 -18        525.46        573.02        16.35 o                         
   4   0 -16       1086.38       1072.49        36.15 o                         
   4   0 -14       2867.17       2721.35        64.22 o                         
   4   0 -12        207.85        221.71        27.19 o                         
   4   0 -10       1184.93       1061.01        39.57 o                         
   4   0  -8       1972.88       2020.74        45.97 o                         
   4   0  -6        108.76        111.02        18.95 o                         
   4   0  -4       1838.54       1705.25        34.42 o                         
   4   0  -2       6449.75       6776.12        45.44 o                         
   4   0   0      21149.95      21655.38        78.08 o                         
   4   0   2       6565.83       7159.08        46.81 o                         
   4   0   4        962.84       1005.27        30.13 o                         
   4   0  14       1956.48       2067.77        58.16 o                         
   4   0  16       2782.24       2908.60        58.92 o                         
   4   0  18        175.07        209.17        17.79 o                         
   4  -1 -19        225.51        240.28        13.57 o                         
   4   1 -17          6.73          4.29        10.57 o                         
   4   1 -15         72.34         66.77        17.01 o                         
   4   1 -13         27.77         32.78        17.29 o                         
   4   1 -11        317.00        316.48        20.01 o                         
   4  -1  -9        166.69        163.14        16.19 o                         
   4   1  -7        252.74        242.33        12.71 o                         
   4   1  -5       2618.12       2643.65        25.77 o                         
   4   1  -3       2795.68       2683.06        23.45 o                         
   4   1  -1       1727.39       1676.25        17.95 o                         
   4  -1   1       1664.86       1621.07        19.65 o                         
   4   1   3       2808.89       2834.70        31.27 o                         
   4   1  13        239.48        249.09        22.93 o                         
   4  -1  15         30.59         31.45        17.04 o                         
   4   1  17        113.65        110.67        11.32 o                         
   4   2 -18        289.32        314.76        11.42 o                         
   4  -2 -16        218.90        215.63        12.54 o                         
   4  -2 -14        129.34        115.90        18.46 o                         
   4  -2 -12         10.12         11.04        15.72 o                         
   4  -2 -10        394.14        407.69        20.50 o                         
   4   2  -8        816.73        830.99        22.92 o                         
   4  -2  -6       1415.90       1424.78        21.08 o                         
   4   2  -4        287.71        258.39        10.79 o                         
   4   2  -2        319.53        348.63         9.50 o                         
   4  -2   0       2741.96       3248.41        19.66 o                         
   4  -2   2        315.53        342.58        13.51 o                         
   4   2   4        289.08        296.00        15.30 o                         
   4  -2  14        269.19        231.04        21.36 o                         
   4   2  16         17.04          0.82        15.36 o                         
   4   2  18        327.32        358.05        13.33 o                         
   4  -3 -17        288.81        303.35        15.87 o                         
   4  -3 -15       2241.63       2220.43        36.98 o                         
   4  -3 -13       1036.48        966.75        20.14 o                         
   4   3 -11       1680.82       1707.16        34.71 o                         
   4   3  -9        916.20        817.42        24.51 o                         
   4  -3  -7         88.45         93.86        11.32 o                         
   4   3  -5       6584.89       6555.42        32.15 o                         
   4   3  -3        703.55        682.84        14.83 o                         
   4   3  -1      15794.35      16457.68        48.56 o                         
   4  -3   1      15826.43      16355.11        57.10 o                         
   4  -3   3        691.88        720.66        15.12 o                         
   4  -3   5       5130.60       5556.51        46.65 o                         
   4  -3  13       1385.46       1360.81        35.25 o                         
   4  -3  15       1697.62       1847.89        36.15 o                         
   4  -3  17        765.14        835.14        21.01 o                         
   4  -4 -18        333.26        362.82        14.73 o                         
   4   4 -16       1066.10       1107.17        25.93 o                         
   4  -4 -14        853.95        888.35        27.17 o                         
   4   4 -12        122.42        102.48        27.96 o                         
   4  -4 -10       1018.63        955.57        26.77 o                         
   4   4  -8       1915.19       1882.84        26.25 o                         
   4   4  -6        432.42        394.81        17.86 o                         
   4  -4  -4       2817.91       2674.32        51.38 o                         
   4   4  -4       1335.97       1226.68        18.80 o                         
   4  -4  -2       3775.12       4358.03        24.54 o                         
   4   4   0      20889.86      23916.04        51.11 o                         
   4  -4   2       3693.82       4405.50        30.74 o                         
   4   4   4       2861.80       3033.97        33.33 o                         
   4  -4   6       1126.08       1114.74        33.90 o                         
   4  -4  14        593.87        648.53        26.66 o                         
   4   4  16       1263.87       1350.75        42.66 o                         
   4   4  18         28.05         23.73         9.46 o                         
   4  -5 -17         61.68         72.76        13.40 o                         
   4  -5 -15       1041.65        986.19        26.52 o                         
   4  -5 -13         84.98         78.29        14.77 o                         
   4   5 -11       1002.38       1007.61        41.94 o                         
   4  -5  -9        419.87        463.42        21.07 o                         
   4   5  -7        393.60        384.28        18.46 o                         
   4   5  -5        713.25        714.15        20.27 o                         
   4   5  -3       2637.63       2797.23        23.15 o                         
   4  -5  -1       3396.77       4099.84        30.95 o                         
   4  -5   1       3392.64       3858.47        30.40 o                         
   4  -5   3       2628.25       3005.09        23.91 o                         
   4   5   5       1361.25       1487.11        25.87 o                         
   4  -5   7        128.79        181.24        21.18 o                         
   4   5  13        447.80        429.58        23.27 o                         
   4   5  15       1286.66       1296.97        45.31 o                         
   4   5  17         67.14         71.12        19.39 o                         
   4  -6 -18        491.19        470.78        19.43 o                         
   4  -6 -16         30.76         18.75        20.20 o                         
   4  -6 -14        267.14        296.94        20.27 o                         
   4   6 -12        504.77        534.40        34.85 o                         
   4   6 -10        414.36        426.44        30.85 o                         
   4   6  -8        446.24        490.80        21.24 o                         
   4  -6  -6       1700.20       1648.20        29.56 o                         
   4  -6  -4       1494.12       1513.16        44.29 o                         
   4   6  -4        711.43        694.50        23.95 o                         
   4   6  -2       1619.59       1979.55        32.16 o                         
   4  -6   0       6986.57       8734.20        42.17 o                         
   4  -6   2       1599.07       1826.36        22.13 o                         
   4   6   4       1470.60       1752.46        40.50 o                         
   4   6   6       1727.93       1869.36        45.37 o                         
   4   6  12        837.06        828.00        26.61 o                         
   4   6  14        144.60        149.94        18.38 o                         
   4   6  16        431.24        387.81        27.57 o                         
   4   6  18         75.50         72.64         8.85 o                         
   4  -7 -17        868.63        877.51        16.49 o                         
   4  -7 -15       1695.46       1714.64        48.11 o                         
   4  -7 -13        308.08        284.92        20.66 o                         
   4   7 -11       2161.38       2066.36        55.43 o                         
   4   7  -9       1351.76       1252.96        30.91 o                         
   4  -7  -7        573.31        562.28        21.36 o                         
   4   7  -5       2525.57       2508.50        34.10 o                         
   4  -7  -3        983.63        965.20        40.39 o                         
   4  -7  -1       7527.77       8069.89        69.64 o                         
   4  -7   1       7428.24       7715.47        42.22 o                         
   4   7   3       1086.89       1148.03        33.59 o                         
   4   7   5       2376.60       2422.31        47.23 o                         
   4   7   7        178.24        210.66        24.65 o                         
   4   7  11       2236.88       2125.38        60.43 o                         
   4   7  13        140.31        110.91        17.14 o                         
   4   7  15       1129.83       1188.77        26.62 o                         
   4   7  17       1582.35       1734.78        36.17 o                         
   4  -8 -16        276.13        243.13        23.28 o                         
   4  -8 -14         56.21         77.36        16.69 o                         
   4  -8 -12        158.86        166.75        15.92 o                         
   4   8 -10        322.15        330.04        21.22 o                         
   4  -8  -8        263.93        237.61        18.53 o                         
   4  -8  -6       1043.09       1035.40        25.38 o                         
   4  -8  -4       1982.77       1655.52        49.45 o                         
   4  -8  -2       4300.46       4547.25        83.41 o                         
   4  -8   0        894.96       1001.28        21.74 o                         
   4   8   2       4224.55       4897.97        46.85 o                         
   4   8   4       1969.29       1922.29        41.43 o                         
   4   8   6        939.70        934.96        34.41 o                         
   4   8   8        127.65        121.08        23.88 o                         
   4   8  10        607.54        543.35        36.35 o                         
   4   8  12        566.15        605.36        23.91 o                         
   4   8  14          2.27          5.67        15.47 o                         
   4   8  16         79.20         89.51        19.54 o                         
   4  -9 -17        177.85        197.04         9.81 o                         
   4  -9 -15        347.59        351.36        27.04 o                         
   4  -9 -13         10.50         11.95        16.28 o                         
   4   9 -11        628.32        695.66        37.57 o                         
   4  -9  -9        369.96        370.36        21.67 o                         
   4  -9  -7        441.43        409.69        20.50 o                         
   4  -9  -5        694.25        733.61        36.76 o                         
   4  -9  -3        704.15        679.99        41.15 o                         
   4  -9  -1        928.44        934.55        47.25 o                         
   4  -9   1        937.35        995.14        28.15 o                         
   4   9  11        454.59        485.81        29.27 o                         
   4   9  13        264.86        253.62        18.62 o                         
   4   9  15        178.81        189.55        15.38 o                         
   4   9  17        105.49        137.12        13.96 o                         
   4 -10 -16        465.51        446.34        22.86 o                         
   4 -10 -14        421.69        457.99        20.08 o                         
   4 -10 -12        167.83        197.36        19.27 o                         
   4  10 -10       3066.43       2929.45        46.42 o                         
   4  10  -8         25.93         24.88        15.40 o                         
   4 -10  -6       1150.56       1133.34        45.24 o                         
   4 -10  -4        100.32         86.23        32.19 o                         
   4 -10  -2       2209.97       2174.26        65.24 o                         
   4 -10   0        858.33        876.14        23.94 o                         
   4 -10   2       2190.22       2326.29        46.59 o                         
   4  10  12        171.03        194.83        24.24 o                         
   4  10  14        198.92        224.15        18.17 o                         
   4  10  16        929.36        925.30        17.70 o                         
   4 -11 -17        100.55         95.03         8.61 o                         
   4 -11 -15       1376.56       1377.04        36.65 o                         
   4 -11 -13         77.51         85.87        16.01 o                         
   4 -11 -11         45.85         23.74        22.91 o                         
   4 -11  -9        107.97         86.43        27.84 o                         
   4 -11  -7       1062.92       1044.86        46.31 o                         
   4 -11  -5        412.65        401.47        33.41 o                         
   4 -11  -1         68.73         50.95        18.16 o                         
   4 -11   1         56.09         60.16        17.49 o                         
   4  11  11          0.91         13.29        20.57 o                         
   4  11  13        540.63        522.90        27.92 o                         
   4  11  15        815.78        835.52        28.39 o                         
   4 -12 -16         47.85         43.03        12.85 o                         
   4 -12 -14        417.76        433.77        17.85 o                         
   4 -12 -12        374.87        371.99        20.30 o                         
   4 -12 -10        598.81        613.55        25.97 o                         
   4 -12  -8       1201.91       1217.94        49.90 o                         
   4 -12  -6        296.10        266.50        32.16 o                         
   4 -12  -2       2313.74       2322.84        72.27 o                         
   4 -12   0       4363.65       4244.25        63.13 o                         
   4 -12   2       2341.66       2568.54        54.31 o                         
   4  12  10       1326.73       1244.73        39.75 o                         
   4  12  12         67.36         46.86        20.23 o                         
   4  12  14        589.77        599.16        28.22 o                         
   4  12  16        155.92        183.10        13.52 o                         
   4 -13 -15        764.06        825.30        24.43 o                         
   4 -13 -13       1007.53       1076.67        24.58 o                         
   4 -13 -11        990.52       1014.64        38.40 o                         
   4 -13  -9        418.71        405.79        23.79 o                         
   4 -13  -7        900.87        905.11        46.74 o                         
   4 -13  -5       9710.38       8764.19       117.53 o                         
   4 -13  -3       1791.70       1607.89        58.09 o                         
   4 -13  -1       3953.96       3689.27        95.72 o                         
   4 -13   1       3860.38       3657.06        80.37 o                         
   4  13   9        127.93         82.84        25.66 o                         
   4  13  11       2217.99       2027.48        46.74 o                         
   4  13  13        643.55        669.68        31.62 o                         
   4  13  15        585.80        650.02        22.77 o                         
   4 -14 -14        819.36        811.99        26.07 o                         
   4 -14 -12        149.16        160.32        21.40 o                         
   4 -14 -10       1250.50       1299.20        42.17 o                         
   4 -14  -8       1729.13       1711.70        37.52 o                         
   4 -14  -6       3244.18       3094.50        76.50 o                         
   4 -14  -4       2098.28       1916.18        64.27 o                         
   4 -14  -2       6279.88       5888.95       119.76 o                         
   4 -14   0       4477.10       4279.23        92.34 o                         
   4 -14   2       6257.10       6419.65        90.08 o                         
   4  14   8        842.68        802.68        34.31 o                         
   4  14  10       1803.24       1772.04        43.56 o                         
   4  14  12         62.77         39.20        18.65 o                         
   4  14  14       1155.14       1185.19        31.28 o                         
   4 -15 -15        220.82        232.15        16.31 o                         
   4 -15 -13         66.47         65.58        15.22 o                         
   4 -15 -11        679.19        676.29        30.49 o                         
   4 -15  -9        350.01        294.51        27.39 o                         
   4 -15  -7        959.71       1009.92        34.02 o                         
   4 -15  -7        628.89        578.65        25.83 o                         
   4 -15  -5        633.73        579.46        39.81 o                         
   4 -15  -3       5487.62       4805.77       104.17 o                         
   4 -15  -1       2510.63       2465.84        84.30 o                         
   4 -15   1       2540.37       2415.47        71.79 o                         
   4  15   7        351.98        322.21        27.31 o                         
   4  15   9        540.99        546.91        28.54 o                         
   4  15  11        476.13        465.11        25.64 o                         
   4 -16 -12        166.46        156.67        17.74 o                         
   4 -16 -10        628.42        692.40        30.39 o                         
   4 -16  -8        722.40        726.65        33.95 o                         
   4 -16  -6       2025.12       2139.88        41.21 o                         
   4 -16  -6        689.50        728.87        27.63 o                         
   4 -16  -4        726.37        667.92        31.50 o                         
   4 -16  -2       2117.99       2026.61        77.25 o                         
   4 -16   2       2140.36       2114.49        60.89 o                         
   4  16   6       2026.35       2008.55        47.72 o                         
   4  16   8        380.02        359.18        25.81 o                         
   4  16  10        572.32        659.37        28.38 o                         
   4  16  12         31.55         37.12        17.83 o                         
   4  16  14        706.29        765.51        20.75 o                         
   4 -17 -11        651.62        648.92        24.86 o                         
   4 -17  -9        475.57        432.96        26.08 o                         
   4 -17  -7         84.72         86.95        22.58 o                         
   4 -17  -5       1617.23       1586.47        46.13 o                         
   4 -17  -3       1070.97       1040.73        29.60 o                         
   4 -17  -1       6386.37       6145.59        83.47 o                         
   4 -17   1       6318.37       6123.09        83.54 o                         
   4  17   7         96.22         77.52        21.17 o                         
   4  17   9        247.30        237.98        20.38 o                         
   4  17  11        890.52        883.36        30.18 o                         
   4  17  13        400.34        414.50        18.01 o                         
   4 -18 -10        660.06        694.73        25.24 o                         
   4 -18  -8        507.24        515.03        26.92 o                         
   4 -18  -6       1644.52       1585.42        43.18 o                         
   4 -18  -4        667.95        646.51        37.94 o                         
   4 -18  -2        237.42        223.34        26.96 o                         
   4 -18   0        793.42        691.13        30.42 o                         
   4 -18   2        215.58        198.88        40.25 o                         
   4  18   8        177.36        158.41        13.99 o                         
   4  18  10        643.68        638.67        26.47 o                         
   4  18  12         36.04         36.54        13.20 o                         
   4 -19  -9        149.19        157.41        17.24 o                         
   4 -19  -7        355.70        361.19        24.08 o                         
   4 -19  -5        141.86        118.04        21.36 o                         
   4 -19  -3        645.20        619.51        36.64 o                         
   4 -19  -1        231.76        200.79        26.83 o                         
   4 -19   1        209.82        209.30        26.48 o                         
   4 -19   3        651.05        586.26        40.77 o                         
   4  19   9        278.19        290.52        19.30 o                         
   4  19  11         41.27         30.77        12.47 o                         
   4 -20  -6        257.76        281.41        21.22 o                         
   4 -20  -4        128.31        143.31        27.42 o                         
   4 -20  -2        378.51        385.59        34.16 o                         
   4 -20   0        678.22        601.42        27.16 o                         
   4 -20   2        425.78        409.93        26.44 o                         
   4 -21  -3        583.82        594.78        29.76 o                         
   4 -21  -1       1063.64       1022.58        44.83 o                         
   4 -21   1        980.96       1029.57        34.05 o                         
   4 -21   3        621.49        569.39        25.60 o                         
   4 -21   5         37.61         36.61        17.15 o                         
   4 -21   9        175.37        146.14        12.52 o                         
   4 -22   0       2077.82       2209.14        54.13 o                         
   4 -22   2        513.79        509.00        22.80 o                         
   4 -22   4        665.39        647.65        26.47 o                         
   4 -22   6        145.42        141.03        14.33 o                         
   5   1 -18        311.75        316.73         9.49 o                         
   5  -1 -16        407.56        430.25        13.61 o                         
   5  -1 -14        427.47        432.09        21.31 o                         
   5  -1 -12       1850.98       1771.55        37.68 o                         
   5  -1 -10       1228.05       1083.79        29.78 o                         
   5  -1  -8        516.94        481.10        21.02 o                         
   5   1  -6        661.48        594.64        15.65 o                         
   5   1  -4        624.04        648.12        14.49 o                         
   5   1  -2       6602.51       7059.05        37.65 o                         
   5  -1   0        815.08        812.96        13.62 o                         
   5   1   2       6606.96       7149.73        37.06 o                         
   5   1   4       1268.55       1353.47        26.90 o                         
   5   1   6        127.90        121.42        16.06 o                         
   5   1   8        990.06        903.43        27.76 o                         
   5  -1  10        487.17        403.25        24.36 o                         
   5  -1  12       2140.35       2034.49        30.02 o                         
   5  -1  14        154.65        174.01        20.50 o                         
   5   1  16        171.63        177.48        13.01 o                         
   5   1  18        493.53        534.04        18.33 o                         
   5   2 -17        539.07        601.71        12.44 o                         
   5   2 -15        114.00        102.90        16.26 o                         
   5  -2 -13       1096.37       1189.19        45.76 o                         
   5  -2 -11         10.70         39.16        16.78 o                         
   5  -2  -9        703.80        693.84        24.44 o                         
   5  -2  -7       1949.31       1765.69        23.79 o                         
   5   2  -5        376.09        380.62        13.23 o                         
   5  -2  -3       9197.92       8988.29        50.69 o                         
   5   2  -1      13243.91      15357.00        63.07 o                         
   5  -2   1      12971.48      14993.03        62.49 o                         
   5   2   3       9266.35       9741.96        46.17 o                         
   5  -2   5        176.84        162.01        15.60 o                         
   5   2   7       1089.75       1030.87        27.99 o                         
   5   2   9       1235.62       1119.97        31.72 o                         
   5   2  11        773.89        795.97        30.15 o                         
   5  -2  13        604.58        656.23        27.83 o                         
   5   2  15         23.67         49.38        16.81 o                         
   5   2  17        408.69        456.78        12.63 o                         
   5  -3 -18         95.24        108.93        10.13 o                         
   5  -3 -16        263.58        267.41        13.03 o                         
   5   3 -14        207.28        182.22        20.04 o                         
   5   3 -12       3756.53       3343.49        70.61 o                         
   5   3 -10        283.73        302.74        28.50 o                         
   5  -3  -8        473.77        434.39        20.86 o                         
   5   3  -6         93.33         72.72        10.88 o                         
   5  -3  -4       1802.74       1719.52        21.76 o                         
   5   3  -2       1630.41       1750.96        19.08 o                         
   5  -3   0        166.22        184.96        10.03 o                         
   5   3   2       1631.61       1724.50        24.02 o                         
   5  -3   4       1201.06       1099.35        24.69 o                         
   5   3   6         70.33         60.06        14.68 o                         
   5   3   8        498.43        469.74        22.52 o                         
   5  -3  10         81.52         47.57        18.18 o                         
   5  -3  12       3920.58       3699.18        33.27 o                         
   5  -3  14        916.33        963.72        29.59 o                         
   5   3  16        107.70        112.36        14.80 o                         
   5  -4 -17        883.07        792.71        20.46 o                         
   5   4 -15        369.04        355.06        16.60 o                         
   5  -4 -13       2128.61       2134.59        31.69 o                         
   5   4 -11        733.24        726.70        38.43 o                         
   5   4  -9        297.21        290.19        27.90 o                         
   5  -4  -7        238.33        261.31        18.18 o                         
   5  -4  -5        336.34        311.33        17.25 o                         
   5  -4  -3       5778.78       5948.88        36.17 o                         
   5   4  -1        721.95        952.31        17.06 o                         
   5   4   1        691.48        873.05        21.29 o                         
   5  -4   3       5779.20       6167.81        37.12 o                         
   5  -4   5       1143.72       1155.20        26.22 o                         
   5  -4   7        294.60        312.76        19.76 o                         
   5  -4   9        139.12        158.29        19.62 o                         
   5   4  11        115.72        105.73        20.34 o                         
   5  -4  13       2293.93       2352.38        41.96 o                         
   5   4  15        577.14        564.68        22.28 o                         
   5   4  17        711.99        731.46        17.76 o                         
   5  -5 -18        217.24        223.20        10.57 o                         
   5  -5 -16        351.49        354.82        26.21 o                         
   5  -5 -14        577.34        573.59        33.86 o                         
   5  -5 -12        511.44        558.24        18.07 o                         
   5   5 -10        226.29        204.32        26.55 o                         
   5  -5  -8        611.18        533.83        22.53 o                         
   5  -5  -6       2916.61       2846.26        39.78 o                         
   5  -5  -4       1096.39       1054.36        43.39 o                         
   5   5  -4        217.10        208.03        19.32 o                         
   5   5  -2       1739.92       1674.98        21.30 o                         
   5  -5   0        170.02        154.82        11.57 o                         
   5   5   2       1812.53       1711.82        23.65 o                         
   5   5   4       1204.48       1280.71        40.18 o                         
   5  -5   4       1036.65       1025.83        31.66 o                         
   5   5   6       1952.97       2122.78        34.79 o                         
   5  -5   8       1792.19       1789.23        35.82 o                         
   5  -5  10         28.83         33.73        17.70 o                         
   5   5  12        138.26        106.15        14.14 o                         
   5   5  14        408.05        456.14        33.32 o                         
   5   5  16        188.93        201.27        22.63 o                         
   5  -6 -17        224.00        211.04        10.95 o                         
   5  -6 -15        253.50        232.27        24.75 o                         
   5  -6 -13        215.21        245.28        19.33 o                         
   5   6 -11        730.06        702.96        37.49 o                         
   5   6  -9        217.29        205.39        19.10 o                         
   5   6  -7        680.62        674.02        23.69 o                         
   5   6  -5       1244.93       1309.69        27.82 o                         
   5  -6  -3       4705.49       4562.84        76.50 o                         
   5   6  -1       1909.93       2137.05        32.49 o                         
   5  -6   1       1859.44       2038.55        30.33 o                         
   5   6   3       4637.21       5154.22        40.95 o                         
   5   6   5        881.89        913.36        35.37 o                         
   5   6   7        747.10        726.05        36.30 o                         
   5   6   9        396.27        391.37        34.29 o                         
   5   6  11        403.96        389.98        16.44 o                         
   5   6  13        297.87        294.94        15.79 o                         
   5   6  15        842.76        826.74        35.27 o                         
   5   6  17        191.95        172.90        11.73 o                         
   5  -7 -16        294.28        300.67        16.25 o                         
   5  -7 -14        232.20        241.34        18.08 o                         
   5  -7 -12        265.14        266.07        27.67 o                         
   5   7 -10        287.16        265.97        29.18 o                         
   5  -7  -8        498.11        428.84        22.01 o                         
   5  -7  -6       1068.85       1028.77        26.94 o                         
   5  -7  -4        221.28        181.24        27.13 o                         
   5  -7  -2       4318.91       4688.73        86.70 o                         
   5  -7   0        283.83        289.31        14.74 o                         
   5   7   2       4326.30       4891.93        38.73 o                         
   5   7   4       1102.50       1149.88        39.26 o                         
   5   7   6        566.33        577.42        32.10 o                         
   5   7   8        115.05        116.61        26.02 o                         
   5   7  10        152.87         89.69        28.08 o                         
   5   7  12        314.58        339.18        16.52 o                         
   5   7  14        214.94        206.97        17.67 o                         
   5   7  16        364.58        376.10        23.14 o                         
   5  -8 -17       1349.74       1340.62        16.45 o                         
   5  -8 -15          0.38         45.41        18.59 o                         
   5  -8 -13       1483.32       1557.08        31.98 o                         
   5   8 -11       1046.13        995.81        29.12 o                         
   5  -8  -9         34.63         30.33        16.90 o                         
   5  -8  -7       4958.97       4751.31        54.18 o                         
   5  -8  -5         55.07         58.79        22.82 o                         
   5  -8  -3       1250.05       1031.27        47.32 o                         
   5  -8  -1       1752.92       1915.05        31.96 o                         
   5   8   1       1839.13       1909.79        39.81 o                         
   5   8   3       1249.55       1117.58        37.43 o                         
   5   8   5        602.26        604.37        30.52 o                         
   5   8   7       3952.25       4005.42        71.37 o                         
   5   8   9       1035.11        930.13        43.19 o                         
   5   8  11        332.43        303.73        15.29 o                         
   5   8  13       2093.64       2058.23        28.30 o                         
   5   8  15        343.10        371.19        16.60 o                         
   5  -9 -16        427.92        438.66        25.03 o                         
   5  -9 -14        458.57        475.65        19.59 o                         
   5  -9 -12        499.06        493.29        31.62 o                         
   5  -9 -10       1150.48       1079.16        31.69 o                         
   5  -9  -8         22.04         29.90        16.36 o                         
   5  -9  -6       3898.05       3884.17        78.73 o                         
   5  -9  -4        729.48        633.93        37.04 o                         
   5  -9  -2        549.50        420.16        38.43 o                         
   5  -9   0         94.88         77.66        29.22 o                         
   5   9  10        712.64        654.14        33.45 o                         
   5   9  12         56.18         65.20        13.46 o                         
   5   9  14        624.88        645.23        21.04 o                         
   5   9  16         53.74         64.13         9.48 o                         
   5 -10 -15        117.97        106.33        17.69 o                         
   5 -10 -13        356.77        352.59        26.77 o                         
   5 -10 -11        326.52        324.35        28.97 o                         
   5 -10  -9        823.96        730.60        42.38 o                         
   5 -10  -7        856.23        826.09        43.36 o                         
   5 -10  -5        186.48        199.53        28.98 o                         
   5 -10  -3       1014.48       1037.42        50.88 o                         
   5 -10  -1        290.51        321.83        38.64 o                         
   5 -10   1        310.35        318.93        35.84 o                         
   5  10  11        200.85        198.60        18.22 o                         
   5  10  13        308.02        271.94        16.91 o                         
   5  10  15         10.67         12.03        10.83 o                         
   5 -11 -14        222.54        202.68        20.79 o                         
   5 -11 -12       1171.04       1215.71        40.57 o                         
   5 -11 -10          7.58         21.19        23.67 o                         
   5 -11  -8       1216.70       1266.52        53.06 o                         
   5 -11  -6       1931.16       1705.61        58.15 o                         
   5 -11  -4       2630.81       2141.62        63.76 o                         
   5 -11  -2       3196.51       2977.27        79.24 o                         
   5 -11   0        138.75        137.74        32.18 o                         
   5  11  10          6.76         -8.77        22.79 o                         
   5  11  12        939.45        927.96        25.02 o                         
   5  11  14        669.51        651.12        27.72 o                         
   5 -12 -15        150.81        197.44        20.95 o                         
   5 -12 -13        514.55        558.49        27.52 o                         
   5 -12 -11        471.47        451.75        30.23 o                         
   5 -12  -9        391.44        386.40        17.04 o                         
   5 -12  -7       4423.07       4353.04        89.30 o                         
   5 -12  -5        105.82         75.75        29.32 o                         
   5 -12  -3       1235.81        955.98        49.50 o                         
   5 -12  -1        699.58        635.43        48.86 o                         
   5  12   9        727.42        657.48        32.54 o                         
   5  12  11        240.44        228.94        17.82 o                         
   5  12  13        525.82        537.08        18.78 o                         
   5  12  15         47.12         30.06        13.20 o                         
   5 -13 -14        501.70        457.53        21.42 o                         
   5 -13 -12         31.75         36.59        19.28 o                         
   5 -13 -10         52.34         47.26        22.78 o                         
   5 -13  -8        232.43        240.70        15.57 o                         
   5 -13  -6       1490.01       1536.54        57.53 o                         
   5 -13  -4       4163.71       3252.76        77.44 o                         
   5 -13  -2       4516.73       4168.09       101.05 o                         
   5 -13   0        483.76        498.46        46.18 o                         
   5  13   8        344.04        301.10        27.25 o                         
   5  13  10         42.75         42.58        20.99 o                         
   5  13  12         25.42         20.41        13.47 o                         
   5  13  14        451.40        425.03        21.86 o                         
   5 -14 -13         14.75          8.09        14.89 o                         
   5 -14 -11        160.80        164.39        22.42 o                         
   5 -14  -9        615.59        640.57        33.82 o                         
   5 -14  -7        154.82        160.40        14.22 o                         
   5 -14  -5        428.19        394.11        44.01 o                         
   5 -14  -3       2254.86       1928.34        71.38 o                         
   5 -14  -1       6578.31       6219.90       128.03 o                         
   5  14   7        329.76        347.05        28.07 o                         
   5  14   9        749.11        673.81        23.99 o                         
   5  14  11        222.34        204.76        16.39 o                         
   5  14  13          2.26          4.53        16.44 o                         
   5 -15 -14        447.40        423.32        19.90 o                         
   5 -15 -12        264.09        242.92        19.83 o                         
   5 -15 -10         30.80         30.78        19.60 o                         
   5 -15  -8        253.49        264.74        27.40 o                         
   5 -15  -6        687.40        743.92        31.33 o                         
   5 -15  -6        480.69        413.10        30.59 o                         
   5 -15  -4        643.08        589.22        30.48 o                         
   5 -15  -2        962.53        885.61        55.67 o                         
   5  15   4        699.20        648.55        36.48 o                         
   5  15   6        248.33        270.99        25.92 o                         
   5  15   8        368.07        310.52        19.16 o                         
   5  15  10         60.38         76.46        18.98 o                         
   5  15  12        353.84        279.63        14.79 o                         
   5 -16 -13        373.52        364.80        12.41 o                         
   5 -16 -11        273.72        290.34        21.23 o                         
   5 -16  -9        135.44        162.39        22.88 o                         
   5 -16  -7       1164.18       1153.99        40.85 o                         
   5 -16  -5        965.82        992.39        32.66 o                         
   5 -16  -5        213.32        211.15        27.20 o                         
   5 -16  -3       1077.52       1015.54        35.86 o                         
   5 -16  -1       2741.57       2600.59        57.11 o                         
   5  16   3       1078.09       1203.70        41.98 o                         
   5  16   5       1008.34       1085.54        39.28 o                         
   5  16   7        951.36        854.19        24.21 o                         
   5  16   9        350.50        347.95        17.56 o                         
   5  16  11        228.10        191.16        13.79 o                         
   5  16  13        617.38        701.53        20.69 o                         
   5 -17 -12        513.32        482.99        13.52 o                         
   5 -17 -10         77.74         71.64        17.48 o                         
   5 -17  -8        155.57        137.75        21.77 o                         
   5 -17  -6         53.72         61.55        22.59 o                         
   5 -17  -4        332.75        344.67        35.00 o                         
   5 -17  -2       2124.89       2180.72        65.09 o                         
   5 -17   0         35.71         30.23        17.75 o                         
   5  17   4        339.22        445.40        31.16 o                         
   5  17   6        229.60        225.39        22.91 o                         
   5  17   8         83.78         71.35        12.96 o                         
   5  17  10        225.20        225.20        13.83 o                         
   5  17  12        788.86        736.17        21.79 o                         
   5 -18 -11        352.64        354.64        16.39 o                         
   5 -18  -9        283.24        302.14        20.92 o                         
   5 -18  -7        184.12        169.81        21.82 o                         
   5 -18  -5        285.60        294.21        26.38 o                         
   5 -18  -3       4527.87       4389.88        72.64 o                         
   5 -18  -1       2123.95       2098.02        69.94 o                         
   5 -18   1       2129.97       2079.27        50.11 o                         
   5  18   5        763.58        639.58        31.96 o                         
   5  18   7          7.87         20.74        14.58 o                         
   5  18   9        891.20        872.72        18.74 o                         
   5  18  11         69.32         82.03        13.23 o                         
   5 -19 -10        512.43        516.17        17.64 o                         
   5 -19  -8        609.50        613.39        24.47 o                         
   5 -19  -6        215.28        245.48        22.38 o                         
   5 -19  -4        846.13        742.18        36.55 o                         
   5 -19  -2       2584.50       2769.19        65.62 o                         
   5 -19   0        274.12        265.07        26.89 o                         
   5 -19   2       2631.96       2506.82        64.30 o                         
   5  19   6         42.76         35.66        14.14 o                         
   5  19   8       1023.39        962.43        25.08 o                         
   5 -20  -9         48.70         43.44        10.98 o                         
   5 -20  -7        173.85        173.26        17.10 o                         
   5 -20  -5         18.83         27.36        17.39 o                         
   5 -20  -3        797.34        822.97        35.49 o                         
   5 -20  -1       2387.69       2339.53        65.56 o                         
   5 -20   1       2404.89       2291.80        65.34 o                         
   5 -20   3        810.50        792.58        36.17 o                         
   5 -21  -6         61.59         56.50        14.06 o                         
   5 -21  -4       1005.00       1035.25        31.81 o                         
   5 -21  -2       1767.06       1714.53        45.83 o                         
   5 -21   0         76.84         77.82        18.59 o                         
   5 -21   2       1753.12       1679.04        46.32 o                         
   5 -21   4       1007.35        950.14        32.91 o                         
   5 -21   6         27.32         28.14        14.75 o                         
   5 -21   8        221.70        195.92        13.60 o                         
   5 -22  -5         29.58         26.87        11.58 o                         
   5 -22  -3        192.13        202.56        20.14 o                         
   5 -22  -1        552.70        497.00        29.32 o                         
   5 -22   1        634.85        527.48        29.83 o                         
   5 -22   3        223.95        198.38        21.13 o                         
   5 -22   5        149.07        135.51        14.09 o                         
   5 -23   0         26.77         25.33        15.94 o                         
   5 -23   2       1173.11       1131.77        26.00 o                         
   6   0 -16         57.11         42.75        12.22 o                         
   6   0 -14        506.19        547.99        36.92 o                         
   6   0 -12       1804.03       1673.16        54.06 o                         
   6   0 -10       1889.91       1698.63        53.10 o                         
   6   0  -8       2911.09       2493.16        38.44 o                         
   6   0  -6          3.17         -0.87        15.48 o                         
   6   0  -4       1615.41       1739.88        39.05 o                         
   6   0  -2       4998.94       5913.68        55.97 o                         
   6   0   0       1039.01       1238.49        23.57 o                         
   6   0   2       4902.02       5929.61        54.37 o                         
   6   0   4        491.36        547.72        30.49 o                         
   6   0   6        755.01        614.40        34.27 o                         
   6   0   8       1139.47       1142.50        46.40 o                         
   6   0  10       3933.39       3119.20        73.46 o                         
   6   0  12        297.43        295.53        32.40 o                         
   6   0  14        706.51        732.05        24.88 o                         
   6   0  16        375.11        412.06        15.77 o                         
   6  -1 -17         12.72         12.85         7.97 o                         
   6  -1 -15       1073.91       1022.02        21.32 o                         
   6   1 -13         39.64         50.70        19.84 o                         
   6   1 -11        391.04        394.98        34.21 o                         
   6   1  -9       1015.46        944.55        26.43 o                         
   6   1  -7        667.08        613.46        17.05 o                         
   6   1  -5       1816.63       1720.54        27.82 o                         
   6  -1  -3        956.60        913.90        22.19 o                         
   6   1  -1        178.75        203.64        13.83 o                         
   6  -1   1        209.75        194.35        13.29 o                         
   6   1   3        870.77       1031.85        27.88 o                         
   6   1   5       1713.11       1701.45        33.74 o                         
   6   1   7       2279.75       2310.10        41.64 o                         
   6   1   9        215.68        182.85        21.49 o                         
   6   1  11        455.90        452.73        16.56 o                         
   6  -1  13        376.12        342.54        18.48 o                         
   6  -1  15        412.63        422.45        13.39 o                         
   6   1  17          6.51          5.12        10.44 o                         
   6   2 -16        149.73        161.44        11.68 o                         
   6  -2 -14        500.51        489.12        23.73 o                         
   6  -2 -12        344.35        348.69        18.49 o                         
   6   2 -10        116.89        102.77        26.82 o                         
   6   2  -8        450.34        391.49        30.75 o                         
   6   2  -6        250.55        236.07        12.73 o                         
   6  -2  -4        975.37        946.52        21.64 o                         
   6  -2  -2       2410.22       2636.88        27.07 o                         
   6  -2   0       3080.55       3584.90        26.40 o                         
   6   2   2       2358.81       2628.35        31.71 o                         
   6   2   4        590.42        599.35        22.19 o                         
   6   2   6        693.87        669.53        24.91 o                         
   6   2   8         59.87         66.82        18.33 o                         
   6   2  10        231.76        212.38        22.90 o                         
   6  -2  12        490.02        493.90        20.41 o                         
   6  -2  14        298.94        286.32        13.75 o                         
   6   2  16        213.51        240.08        14.51 o                         
   6  -3 -17        381.18        368.96        10.78 o                         
   6  -3 -15        410.74        388.65        16.91 o                         
   6   3 -13        345.53        385.16        24.56 o                         
   6  -3 -11       1410.88       1356.18        27.31 o                         
   6   3  -9       2036.98       1787.71        52.75 o                         
   6   3  -7         22.05         14.55        20.60 o                         
   6  -3  -5       1787.64       1678.78        27.30 o                         
   6   3  -3       1149.96       1159.09        24.18 o                         
   6   3  -1       5321.27       5758.38        44.44 o                         
   6  -3   1       5344.96       5525.53        52.04 o                         
   6  -3   3       1092.49       1244.31        22.29 o                         
   6   3   5       1587.90       1548.15        32.28 o                         
   6   3   7        953.06       1023.48        30.08 o                         
   6   3   9        813.20        775.24        29.40 o                         
   6  -3  11       1786.45       1668.03        21.72 o                         
   6  -3  13         89.20         81.32        14.87 o                         
   6   3  15        287.24        288.70        14.11 o                         
   6   3  17        601.12        560.93        17.36 o                         
   6  -4 -16         96.19         96.00         9.24 o                         
   6  -4 -14        980.53        996.50        29.14 o                         
   6  -4 -12         24.03         23.23        16.69 o                         
   6   4 -10        605.74        513.03        35.26 o                         
   6   4  -8        728.42        638.02        35.06 o                         
   6   4  -6        710.36        652.66        31.48 o                         
   6  -4  -4        952.68        992.11        19.07 o                         
   6   4  -2        993.16       1015.33        21.40 o                         
   6  -4   0        241.49        212.26        11.93 o                         
   6  -4   2        913.07        996.31        22.05 o                         
   6   4   4        232.70        270.50        18.02 o                         
   6   4   6        857.34        934.86        27.64 o                         
   6  -4   8        165.44        181.62        20.23 o                         
   6   4  10        680.59        594.93        27.57 o                         
   6  -4  12        304.76        313.69        15.34 o                         
   6  -4  14        758.20        793.04        25.05 o                         
   6   4  16        359.56        338.77        15.17 o                         
   6  -5 -17        536.93        540.11        14.25 o                         
   6   5 -15        929.21        917.64        24.42 o                         
   6  -5 -13         89.88         94.70        14.39 o                         
   6  -5 -11        582.77        608.87        21.11 o                         
   6   5  -9        216.19        173.59        26.85 o                         
   6  -5  -7        792.82        736.22        26.23 o                         
   6  -5  -5         93.51        110.22        26.66 o                         
   6  -5  -3       1001.62       1038.17        20.56 o                         
   6   5  -1       1626.87       1954.18        32.77 o                         
   6   5   1       1630.36       1829.23        31.94 o                         
   6  -5   3       1006.11       1096.36        20.99 o                         
   6   5   5         61.53         52.27        14.53 o                         
   6   5   7        304.97        304.38        20.77 o                         
   6   5   9        403.48        375.42        34.58 o                         
   6  -5  11        239.68        228.14        15.01 o                         
   6   5  13        283.35        297.03        16.47 o                         
   6   5  15        445.96        394.70        18.67 o                         
   6  -6 -16        310.53        303.96        16.02 o                         
   6   6 -14       1186.85       1185.60        29.00 o                         
   6  -6 -12        205.24        208.84        19.45 o                         
   6   6 -10        383.13        353.88        31.87 o                         
   6   6  -8       1899.69       1714.18        37.05 o                         
   6  -6  -6        910.54        870.74        27.04 o                         
   6  -6  -4       2208.81       1986.34        35.20 o                         
   6  -6  -2        921.87        824.07        28.11 o                         
   6  -6   0       4847.05       5389.55        46.42 o                         
   6  -6   2        858.83        946.22        25.82 o                         
   6   6   4       1881.13       1836.74        48.95 o                         
   6   6   6       2492.07       2343.18        58.83 o                         
   6   6   8        484.48        416.40        35.19 o                         
   6   6  10        158.89        170.88        14.53 o                         
   6   6  12        461.07        482.44        23.39 o                         
   6   6  14        456.21        477.27        19.34 o                         
   6   6  16        171.71        207.77        12.48 o                         
   6  -7 -15        739.23        763.90        33.41 o                         
   6  -7 -13        357.67        375.45        26.59 o                         
   6  -7 -11        325.39        356.74        22.11 o                         
   6  -7  -9        401.20        376.31        22.94 o                         
   6  -7  -7       1865.22       1674.70        35.73 o                         
   6  -7  -5       4826.57       4446.31        84.41 o                         
   6  -7  -3       1055.50        991.75        28.69 o                         
   6  -7  -1       7638.26       7996.94        67.17 o                         
   6   7   1       7764.89       7991.81        75.94 o                         
   6   7   3       1037.17       1082.79        40.80 o                         
   6   7   5       5477.68       5381.05        81.41 o                         
   6   7   7        588.65        594.09        36.32 o                         
   6   7   9        437.31        483.53        37.26 o                         
   6   7  11        907.41        887.59        21.52 o                         
   6   7  13         32.53         27.13        11.27 o                         
   6   7  15       1042.45       1008.05        17.13 o                         
   6  -8 -16         46.01         50.77        11.13 o                         
   6  -8 -14        381.04        363.69        18.81 o                         
   6  -8 -12         30.58         40.23        21.43 o                         
   6  -8 -10        964.33        956.11        18.90 o                         
   6  -8  -8       1028.81        909.70        29.27 o                         
   6  -8  -6       2795.11       2503.39        67.44 o                         
   6  -8  -4        220.39        187.51        27.26 o                         
   6  -8  -4        117.43        118.86        26.70 o                         
   6  -8  -2        357.43        317.93        23.35 o                         
   6   8   0       2230.89       2497.78        34.68 o                         
   6   8   2        319.56        332.04        32.31 o                         
   6   8   4        252.04        213.58        30.36 o                         
   6   8   6       2690.41       2664.80        60.59 o                         
   6   8   8        774.45        708.87        39.24 o                         
   6   8  10        873.62        788.21        21.45 o                         
   6   8  12        184.01        161.25        13.95 o                         
   6   8  14        185.86        183.93        14.63 o                         
   6   8  16        112.23        110.70        13.78 o                         
   6  -9 -15        272.05        246.87        15.58 o                         
   6  -9 -13         59.43         76.53        20.21 o                         
   6  -9 -11         29.32         18.53        21.64 o                         
   6  -9  -9        730.38        737.82        20.14 o                         
   6  -9  -7       1190.96       1258.72        52.08 o                         
   6  -9  -5       3094.04       2800.96        71.69 o                         
   6  -9  -3        911.37        838.73        28.08 o                         
   6  -9  -1        865.19        805.24        31.67 o                         
   6   9   9        895.64        904.22        26.69 o                         
   6   9  11         92.73        111.82        16.23 o                         
   6   9  13        177.56        167.64        12.26 o                         
   6   9  15        118.08         80.25        10.60 o                         
   6 -10 -16        544.14        532.87        12.83 o                         
   6 -10 -14        364.66        347.86        17.28 o                         
   6 -10 -12        133.41        128.37        22.76 o                         
   6 -10 -10        693.27        669.80        21.52 o                         
   6 -10  -8       1258.31       1276.67        53.65 o                         
   6 -10  -6       3519.71       3328.55        79.30 o                         
   6 -10  -4       2178.42       1991.71        48.92 o                         
   6 -10  -4        679.65        566.68        38.97 o                         
   6 -10  -2       1939.57       1974.52        43.26 o                         
   6 -10   0       2494.48       2322.83        78.95 o                         
   6  10   8        195.75        213.67        19.66 o                         
   6  10  10        600.26        566.99        22.94 o                         
   6  10  12        105.27         95.17        15.13 o                         
   6  10  14        149.24        145.55        18.50 o                         
   6 -11 -15        440.90        428.89        14.44 o                         
   6 -11 -13        184.76        223.10        16.50 o                         
   6 -11 -11        124.56        126.95        22.91 o                         
   6 -11  -9        633.60        641.26        21.54 o                         
   6 -11  -7        788.20        770.89        44.44 o                         
   6 -11  -5       1881.89       1706.44        60.00 o                         
   6 -11  -3        474.60        518.66        25.80 o                         
   6 -11  -1       1013.77        883.71        56.33 o                         
   6  11   7         64.78         92.94        18.23 o                         
   6  11   9        621.66        596.28        23.72 o                         
   6  11  11        301.59        320.76        18.49 o                         
   6  11  13        213.22        192.83        13.96 o                         
   6  11  15        483.13        504.05        11.84 o                         
   6 -12 -14        150.36        166.54        20.76 o                         
   6 -12 -12        197.39        208.27        22.36 o                         
   6 -12 -10        248.02        232.32        26.24 o                         
   6 -12  -8        135.50        177.57        16.32 o                         
   6 -12  -6        238.25        193.53        33.41 o                         
   6 -12  -4       1141.13       1102.53        32.64 o                         
   6 -12  -2        489.65        482.99        46.01 o                         
   6 -12   0       2874.22       2933.77        89.67 o                         
   6  12   6        816.75        825.46        26.47 o                         
   6  12   8        230.83        284.52        20.22 o                         
   6  12  10         58.27         51.65        16.48 o                         
   6  12  12        235.80        213.71        14.98 o                         
   6  12  14        185.03        204.03        11.20 o                         
   6 -13 -13         59.59         64.24        12.24 o                         
   6 -13 -11        615.64        590.58        29.08 o                         
   6 -13  -9        503.97        525.72        19.58 o                         
   6 -13  -7         14.91         23.39        13.93 o                         
   6 -13  -5       2203.06       2320.49        46.88 o                         
   6 -13  -5       1188.24       1130.79        32.91 o                         
   6 -13  -3       1248.18        979.76        52.51 o                         
   6 -13  -1       1192.04       1208.29        65.01 o                         
   6  13   5       1006.88       1085.17        37.59 o                         
   6  13   7        548.39        570.77        22.84 o                         
   6  13   9        128.40        118.90        17.22 o                         
   6  13  11        542.85        557.38        19.64 o                         
   6  13  13        104.41        100.90        11.11 o                         
   6 -14 -14        504.12        459.65        18.44 o                         
   6 -14 -12        203.68        207.05        14.86 o                         
   6 -14 -10        803.73        730.24        31.73 o                         
   6 -14  -8          3.61          9.48        13.01 o                         
   6 -14  -6        195.82        190.18        16.30 o                         
   6 -14  -4        481.63        496.29        30.63 o                         
   6 -14  -4        377.31        395.57        23.88 o                         
   6 -14  -2        656.45        590.62        53.01 o                         
   6  14   4        562.14        528.43        34.10 o                         
   6  14   6        304.29        298.73        19.75 o                         
   6  14   8        146.74        148.79        16.87 o                         
   6  14  10        442.82        418.04        18.02 o                         
   6  14  12        779.83        706.89        17.78 o                         
   6 -15 -13        279.48        301.14        11.40 o                         
   6 -15 -11         64.48         76.54        12.89 o                         
   6 -15  -9        100.44        111.70        21.63 o                         
   6 -15  -7         95.63        100.83        14.38 o                         
   6 -15  -5        233.12        254.02        25.57 o                         
   6 -15  -5        104.45        127.29        25.03 o                         
   6 -15  -3        558.25        581.72        24.94 o                         
   6 -15  -1       1988.99       2039.89        71.21 o                         
   6  15   1       1950.64       2230.16        61.12 o                         
   6  15   3        543.12        637.70        35.87 o                         
   6  15   5        232.14        342.78        31.48 o                         
   6  15   7        291.68        284.09        18.20 o                         
   6  15   9         44.81         41.84        13.65 o                         
   6  15  11         19.39         10.84        11.16 o                         
   6 -16 -12        194.21        189.65        10.79 o                         
   6 -16 -10        645.62        607.57        25.91 o                         
   6 -16  -8         71.71         85.10        21.09 o                         
   6 -16  -6         76.38         86.23        13.41 o                         
   6 -16  -4       1158.22       1240.69        34.39 o                         
   6 -16  -4        657.51        691.20        34.77 o                         
   6 -16  -2       1366.90       1344.39        54.61 o                         
   6 -16   0       5920.11       5164.10        79.65 o                         
   6  16   2       1348.29       1483.24        48.32 o                         
   6  16   4       1222.26       1233.20        38.85 o                         
   6  16   6         71.47         97.20        21.00 o                         
   6  16   8        164.13        122.10        14.72 o                         
   6  16  10        788.01        704.21        18.30 o                         
   6  16  12         85.86         92.09        12.98 o                         
   6 -17 -11        385.69        372.67        17.29 o                         
   6 -17  -9        407.67        467.50        23.86 o                         
   6 -17  -7         80.91        107.09        21.19 o                         
   6 -17  -5        331.05        347.68        22.85 o                         
   6 -17  -5        186.19        217.03        24.77 o                         
   6 -17  -3        452.48        394.87        35.86 o                         
   6 -17  -1       1191.05       1239.94        57.02 o                         
   6 -17   1       1236.92       1191.48        57.37 o                         
   6  17   3        370.32        503.61        31.06 o                         
   6  17   5        138.36        126.84        21.19 o                         
   6  17   7        273.82        259.76        22.24 o                         
   6  17   9         30.96         34.69        10.58 o                         
   6  17  11        252.15        273.49        14.99 o                         
   6 -18 -10         13.30         12.14        11.75 o                         
   6 -18  -8        153.13        141.60        18.16 o                         
   6 -18  -6        284.78        267.34        23.51 o                         
   6 -18  -4        610.77        641.10        32.29 o                         
   6 -18  -2       1362.90       1342.74        50.12 o                         
   6 -18   0       1212.20        960.42        52.18 o                         
   6 -18   2       1418.07       1233.73        48.53 o                         
   6  18   4        889.19        992.49        32.85 o                         
   6  18   6        554.60        481.63        23.21 o                         
   6  18   8        132.29        136.57        15.68 o                         
   6 -19  -9        244.75        238.68        15.12 o                         
   6 -19  -7        378.99        379.45        21.48 o                         
   6 -19  -5         74.75         83.14        18.43 o                         
   6 -19  -3        982.88        929.41        37.59 o                         
   6 -19  -1        776.06        798.88        44.27 o                         
   6 -19   1        779.75        728.58        43.56 o                         
   6 -19   3        964.99        884.21        37.89 o                         
   6  19   5        316.51        183.04        22.12 o                         
   6 -19   5        236.78        220.83        22.20 o                         
   6  19   7        412.30        389.82        17.42 o                         
   6 -19   9        262.64        230.59        15.67 o                         
   6 -20  -8        464.79        439.84        16.31 o                         
   6 -20  -6         50.22         45.15        14.56 o                         
   6 -20  -4        988.86        982.40        30.32 o                         
   6 -20  -2        637.90        649.00        34.44 o                         
   6 -20   0        419.13        371.02        24.36 o                         
   6 -20   2        615.01        619.86        34.67 o                         
   6 -20   4        823.24        794.32        28.97 o                         
   6 -20   6        643.37        592.76        23.82 o                         
   6 -20   8         96.70         86.26        12.77 o                         
   6 -21  -5        178.41        177.35        14.86 o                         
   6 -21  -3        105.45         98.22        20.78 o                         
   6 -21  -1        779.31        846.68        36.62 o                         
   6 -21   1        868.38        822.55        36.93 o                         
   6 -21   3        107.60        101.26        21.54 o                         
   6 -21   5        146.65        135.47        15.21 o                         
   6 -22  -4        550.15        530.04        16.40 o                         
   6 -22  -2        206.18        188.42        18.75 o                         
   6 -22   0        691.83        649.38        28.85 o                         
   6 -22   2        207.40        186.92        19.20 o                         
   6 -22   4        287.55        281.05        14.57 o                         
   7  -1 -16        251.44        238.61        14.49 o                         
   7   1 -14        741.10        727.53        20.24 o                         
   7  -1 -12        648.39        711.51        20.22 o                         
   7   1 -10        273.78        260.82        17.81 o                         
   7  -1  -8       2747.53       2475.30        36.44 o                         
   7  -1  -6        630.18        570.60        20.40 o                         
   7   1  -4        959.30       1012.73        24.42 o                         
   7  -1  -2       2801.54       2827.48        41.90 o                         
   7  -1   0        274.19        261.98        12.61 o                         
   7   1   2       2841.97       3046.94        49.63 o                         
   7   1   4        412.95        501.44        23.38 o                         
   7   1   6       1374.15       1423.48        35.09 o                         
   7  -1   8       2064.82       2177.23        43.84 o                         
   7  -1  10         34.67         43.63        10.44 o                         
   7  -1  12        268.73        317.30        15.55 o                         
   7  -1  14       1143.38       1095.58        18.11 o                         
   7   1  16         56.18         63.36        12.12 o                         
   7  -2 -15        163.82        170.57        12.79 o                         
   7   2 -13        818.66        797.32        23.26 o                         
   7   2 -11        801.21        798.58        21.45 o                         
   7  -2  -9       2860.33       2384.68        56.35 o                         
   7  -2  -7       5787.44       5143.21        50.59 o                         
   7  -2  -5       1467.63       1368.76        27.62 o                         
   7  -2  -3       2418.61       2126.22        33.19 o                         
   7  -2  -1        730.43        847.85        22.32 o                         
   7  -2   1        866.85        814.27        25.82 o                         
   7   2   3       2258.52       2262.72        40.26 o                         
   7   2   5       1464.42       1484.93        34.45 o                         
   7   2   7       4340.65       4370.62        58.02 o                         
   7   2   9       3276.40       3082.27        39.99 o                         
   7  -2  11         51.27         66.15        11.86 o                         
   7  -2  13        861.36        919.08        18.75 o                         
   7  -2  15        108.13         88.02        11.46 o                         
   7  -3 -16        216.51        234.69         8.46 o                         
   7   3 -14        439.51        419.10        17.37 o                         
   7  -3 -12         66.36         67.10        12.56 o                         
   7  -3 -10        175.27        175.44        13.60 o                         
   7  -3  -8       1018.81        864.71        36.98 o                         
   7  -3  -6       1272.53       1219.97        26.61 o                         
   7  -3  -4       2014.10       2039.68        32.36 o                         
   7  -3  -2        140.88        153.14        17.94 o                         
   7  -3   0         49.30         49.80        12.68 o                         
   7  -3   2        173.18        179.05        17.05 o                         
   7   3   4       2365.97       2472.74        41.26 o                         
   7   3   6        271.66        283.35        21.95 o                         
   7   3   8       1160.65       1151.24        33.76 o                         
   7  -3  10        494.90        501.70        17.87 o                         
   7  -3  12        150.81        162.66        11.71 o                         
   7  -3  14        167.04        154.39        12.13 o                         
   7   3  16        235.27        234.72        14.67 o                         
   7  -4 -15         42.86         45.01         8.86 o                         
   7   4 -13         56.39         64.96        14.86 o                         
   7  -4 -11        866.39        833.40        20.31 o                         
   7  -4  -9        719.85        613.69        32.88 o                         
   7  -4  -7        882.12        705.59        34.19 o                         
   7  -4  -5       2047.04       2054.60        32.33 o                         
   7  -4  -3       3134.82       2976.20        37.79 o                         
   7  -4  -1        638.29        661.60        29.69 o                         
   7  -4   1        592.31        664.59        24.01 o                         
   7   4   3       3075.61       3234.55        46.02 o                         
   7  -4   5       1572.92       1652.57        35.69 o                         
   7   4   7       1000.47        932.65        30.51 o                         
   7  -4   9          0.75          7.59        11.18 o                         
   7  -4  11        671.39        582.66        17.73 o                         
   7  -4  13        439.37        434.54        13.87 o                         
   7   4  15        155.31        151.34        18.74 o                         
   7  -5 -16       1138.29       1101.55        14.41 o                         
   7  -5 -14        536.71        520.49        17.75 o                         
   7  -5 -12        457.30        470.20        16.78 o                         
   7  -5 -10        486.81        473.56        20.20 o                         
   7  -5  -8       1241.24       1143.88        41.28 o                         
   7  -5  -6       5648.39       5161.24        77.23 o                         
   7  -5  -4        772.87        822.41        33.52 o                         
   7  -5  -2       3748.55       3468.83        67.10 o                         
   7  -5   0        727.04        768.51        18.58 o                         
   7  -5   2       3712.57       3865.18        41.53 o                         
   7   5   4       3592.70       3691.22        48.24 o                         
   7  -5   6       2801.03       2856.09        45.44 o                         
   7   5   8       2365.12       2348.46        64.56 o                         
   7  -5  10        196.61        184.62        16.51 o                         
   7  -5  12        148.87        147.33        14.11 o                         
   7   5  14        904.92        951.29        17.82 o                         
   7  -6 -15        103.44         96.48        13.63 o                         
   7  -6 -13        130.17        134.07        11.99 o                         
   7  -6 -11        234.98        247.98        17.15 o                         
   7  -6  -9        487.07        489.55        14.27 o                         
   7  -6  -7       1965.32       1861.18        50.13 o                         
   7  -6  -5        457.80        507.73        30.22 o                         
   7  -6  -3       2513.68       2562.49        54.54 o                         
   7  -6  -1        739.86        898.34        32.68 o                         
   7  -6   1        708.32        903.83        32.37 o                         
   7   6   3       2490.21       2824.18        63.05 o                         
   7   6   5       2471.06       2571.63        62.43 o                         
   7   6   7        868.79        856.13        42.90 o                         
   7  -6   9         30.73         61.87        11.91 o                         
   7  -6  11        103.40        139.57        15.20 o                         
   7   6  13        510.98        513.18        16.42 o                         
   7   6  15        157.32        185.90        17.27 o                         
   7  -7 -16         19.75         25.67         6.47 o                         
   7  -7 -14        190.46        199.76        16.76 o                         
   7  -7 -12        397.29        383.08        15.09 o                         
   7  -7 -10        166.76        177.51        12.33 o                         
   7  -7  -8        370.20        328.10        27.92 o                         
   7  -7  -6        336.36        339.97        26.95 o                         
   7  -7  -4        841.42        785.45        33.67 o                         
   7  -7  -2       1738.22       1820.92        54.06 o                         
   7  -7   0         97.07         98.77        14.76 o                         
   7  -7   2       1725.58       1856.90        36.49 o                         
   7   7   4        473.33        461.01        32.64 o                         
   7   7   6        533.23        521.34        35.93 o                         
   7   7   8         75.15         71.69        13.41 o                         
   7   7  10        129.98        109.61        14.42 o                         
   7   7  12        258.60        253.16        15.11 o                         
   7   7  14         45.59         39.18        15.14 o                         
   7  -8 -15         72.19         72.71        11.54 o                         
   7  -8 -13         89.79        110.59        14.88 o                         
   7  -8 -11        518.78        501.42        19.00 o                         
   7  -8  -9        257.65        276.30        15.19 o                         
   7  -8  -7       1013.88        871.82        38.28 o                         
   7  -8  -5         85.46         78.61        17.75 o                         
   7  -8  -3       4226.29       3845.70        64.32 o                         
   7  -8  -1       1073.53       1045.37        46.33 o                         
   7  -8   1       1088.05       1189.06        34.90 o                         
   7   8   3       4185.87       4305.46        73.98 o                         
   7   8   5        575.75        573.95        35.40 o                         
   7  -8   7        565.98        478.96        16.74 o                         
   7   8   9        646.72        670.62        23.95 o                         
   7   8  11        257.90        238.24        14.20 o                         
   7   8  13        536.05        561.62        19.17 o                         
   7   8  15         20.60         24.98        12.04 o                         
   7  -9 -14        188.78        179.78        14.60 o                         
   7  -9 -12        421.61        394.95        16.39 o                         
   7  -9 -10        228.20        251.37        14.30 o                         
   7  -9  -8        282.10        250.48        13.35 o                         
   7  -9  -6       1044.66        880.14        29.60 o                         
   7  -9  -4        740.42        660.81        37.33 o                         
   7  -9  -4        117.98        138.79        32.02 o                         
   7  -9  -2       3494.08       3393.26        70.06 o                         
   7   9   8        299.29        344.80        20.91 o                         
   7   9  10        581.22        536.32        21.57 o                         
   7   9  12         82.07         79.98        10.83 o                         
   7   9  14        645.34        633.20        15.66 o                         
   7 -10 -15         52.18         54.06        13.52 o                         
   7 -10 -13         55.77         76.07        10.74 o                         
   7 -10 -11         51.99         57.46        15.97 o                         
   7 -10  -9       1141.06       1046.92        21.65 o                         
   7 -10  -7        201.64        176.65        12.70 o                         
   7 -10  -5        232.62        186.15        20.47 o                         
   7 -10  -3        231.55        242.80        23.76 o                         
   7  10   7        285.32        266.87        20.01 o                         
   7  10   9        737.29        701.18        23.83 o                         
   7  10  11         35.15         32.36        12.97 o                         
   7  10  13        181.50        207.35        13.42 o                         
   7 -11 -14        129.65        156.57        17.70 o                         
   7 -11 -12        361.23        367.62        17.88 o                         
   7 -11 -10         33.61         36.28        16.00 o                         
   7 -11  -8        125.49        139.29        13.68 o                         
   7 -11  -6        837.17        913.15        18.86 o                         
   7 -11  -4        915.78        859.64        39.43 o                         
   7 -11  -4        191.70        151.54        31.24 o                         
   7 -11  -2       2021.13       1828.42        67.46 o                         
   7  11   4        656.22        731.71        32.74 o                         
   7  11   6        394.91        405.14        21.61 o                         
   7  11   8        334.59        372.43        20.55 o                         
   7  11  10         95.02         81.49        15.57 o                         
   7  11  12        234.07        255.87        11.42 o                         
   7  11  14        154.87        136.68        12.74 o                         
   7 -12 -13        643.08        600.90        16.53 o                         
   7 -12 -11        344.79        356.37        18.58 o                         
   7 -12  -9        791.65        795.77        18.72 o                         
   7 -12  -7        963.37       1000.24        24.39 o                         
   7 -12  -5        228.69        200.80        15.29 o                         
   7 -12  -3       1436.35       1535.79        29.38 o                         
   7  12   3       1419.00       1538.17        46.41 o                         
   7  12   5         52.22         68.21        16.66 o                         
   7  12   7        580.58        550.88        22.21 o                         
   7  12   9       1929.96       1852.97        31.81 o                         
   7  12  11         34.06         24.03        11.93 o                         
   7  12  13        420.86        434.16        19.30 o                         
   7 -13 -12        313.17        313.12        14.51 o                         
   7 -13 -10        353.96        330.23        17.98 o                         
   7 -13  -8        297.15        295.84        16.41 o                         
   7 -13  -6         19.56         35.60        13.85 o                         
   7 -13  -4       1290.17       1485.70        40.06 o                         
   7 -13  -4        785.07        804.36        37.37 o                         
   7  13  -2        202.91        181.57        18.61 o                         
   7  13   0         83.73         81.00        14.66 o                         
   7  13   2        167.31        205.35        31.52 o                         
   7  13   4       1338.85       1500.16        42.60 o                         
   7  13   6        358.47        410.99        20.35 o                         
   7  13   8        321.60        309.10        18.32 o                         
   7  13  10         25.33         23.95        12.52 o                         
   7  13  12        143.56        148.48        10.83 o                         
   7 -14 -11        274.79        279.22        14.62 o                         
   7 -14  -9         13.99         17.81        18.62 o                         
   7 -14  -7        261.89        251.67        15.82 o                         
   7 -14  -5        614.62        691.86        21.31 o                         
   7 -14  -3        133.57        125.54        16.45 o                         
   7  14  -1       1183.38       1038.04        27.71 o                         
   7 -14   1       1200.11       1005.54        35.21 o                         
   7  14   3        114.65        173.26        27.95 o                         
   7  14   5        899.90       1018.94        35.31 o                         
   7  14   7         18.61         28.93        14.63 o                         
   7  14   9        262.34        215.89        15.97 o                         
   7  14  11        254.14        233.22        12.70 o                         
   7 -15 -12       1260.32       1356.07        24.21 o                         
   7 -15 -10        229.17        222.58        19.26 o                         
   7 -15  -8        792.31        841.47        32.16 o                         
   7 -15  -6       1208.44       1207.69        24.47 o                         
   7 -15  -4        881.98        909.34        31.77 o                         
   7 -15  -4        142.44        152.17        24.77 o                         
   7  15  -2       1536.14       1534.28        27.70 o                         
   7  15   0        275.35        296.69        21.44 o                         
   7  15   2       1575.93       1609.47        48.95 o                         
   7  15   4        914.96       1005.48        37.49 o                         
   7  15   6        270.40        329.78        25.14 o                         
   7  15   8       1640.98       1561.24        26.50 o                         
   7  15  10        108.09        114.74        11.31 o                         
   7 -16 -11         65.56         76.63        12.68 o                         
   7 -16  -9         49.76         45.86        16.09 o                         
   7 -16  -7        942.40        944.60        32.97 o                         
   7 -16  -5        601.87        591.78        18.35 o                         
   7 -16  -3       1732.71       1801.11        31.43 o                         
   7 -16  -1        328.84        336.99        23.94 o                         
   7  16   1        383.09        317.64        23.20 o                         
   7  16   3       1635.54       1834.68        44.00 o                         
   7  16   5         37.63         68.19        20.15 o                         
   7  16   7       1220.66       1147.05        32.18 o                         
   7  16   9         39.64         37.98        10.32 o                         
   7 -17 -10        141.16        138.70        13.11 o                         
   7 -17  -8        133.44        132.13        17.52 o                         
   7 -17  -6          1.97          0.80        17.89 o                         
   7 -17  -4       1196.31       1286.39        29.99 o                         
   7 -17  -4        743.22        798.95        32.95 o                         
   7 -17  -2        371.62        387.93        34.78 o                         
   7  17   0          2.76         12.28        12.84 o                         
   7  17   2        381.53        427.19        22.93 o                         
   7  17   4       1202.81       1323.70        34.92 o                         
   7 -17   4        445.82        473.89        28.52 o                         
   7  17   6        112.96         88.84        17.65 o                         
   7  17   8         35.96         43.39        13.26 o                         
   7 -18  -9         86.17         80.59        12.19 o                         
   7 -18  -7        442.21        493.26        22.36 o                         
   7 -18  -5        454.79        494.22        25.31 o                         
   7 -18  -3         95.08         82.75        26.36 o                         
   7 -18  -1        177.22        129.16        29.57 o                         
   7 -18   1        151.40        144.66        29.53 o                         
   7 -18   3         50.46        110.32        16.95 o                         
   7 -18   5        844.34        855.75        19.67 o                         
   7 -18   7        213.80        233.60        11.68 o                         
   7 -19  -8        587.78        587.30        17.49 o                         
   7 -19  -6        728.70        716.62        23.79 o                         
   7 -19  -4        554.40        551.28        24.69 o                         
   7 -19  -2        575.46        604.52        32.71 o                         
   7 -19   0        189.68        183.16        28.84 o                         
   7 -19   2        543.67        569.43        32.24 o                         
   7  19   4       1214.76       1014.61        25.97 o                         
   7 -19   4        635.59        630.64        26.18 o                         
   7 -19   6        413.81        401.88        12.24 o                         
   7 -20  -5        209.68        198.24        15.21 o                         
   7 -20  -3        319.48        297.44        22.73 o                         
   7 -20  -1        447.14        398.63        28.41 o                         
   7 -20   1        444.55        420.19        29.45 o                         
   7 -20   3        309.57        313.23        23.69 o                         
   7 -20   5         40.88         47.19        13.41 o                         
   7 -21  -4        180.86        180.45        13.08 o                         
   7 -21  -2        268.91        257.66        19.73 o                         
   7 -21   0        125.27        135.11        20.27 o                         
   7 -21   2        228.17        267.27        19.81 o                         
   8   0 -14        751.07        702.84        20.39 o                         
   8   0 -12         43.04         32.84        17.35 o                         
   8   0 -10       1083.57       1108.06        33.66 o                         
   8   0  -8       2578.63       2417.51        34.80 o                         
   8   0  -6       3982.06       3697.71        63.95 o                         
   8   0  -4       6199.53       5968.76        79.58 o                         
   8   0  -2       4375.47       4217.98        73.33 o                         
   8   0   0       3597.66       3655.26        46.24 o                         
   8   0   2       4243.62       4193.05        89.69 o                         
   8   0   4       4681.45       4957.24        85.57 o                         
   8   0   6       6578.00       6869.07       102.57 o                         
   8   0   8        377.20        368.25        19.20 o                         
   8   0  10        980.06       1056.22        28.73 o                         
   8   0  12        786.48        837.40        34.78 o                         
   8   0  14        384.12        385.75        21.07 o                         
   8  -1 -15        308.93        334.05        11.52 o                         
   8   1 -13        162.24        187.45        12.47 o                         
   8  -1 -11        369.86        344.46        16.25 o                         
   8   1  -9       1105.67       1097.19        24.39 o                         
   8  -1  -7       2134.03       1901.60        33.66 o                         
   8  -1  -5       3288.46       3029.40        41.59 o                         
   8  -1  -3       1172.97       1143.17        28.92 o                         
   8  -1  -1        422.09        487.00        22.92 o                         
   8  -1   1        450.03        476.78        24.94 o                         
   8   1   3       1152.70       1268.29        36.50 o                         
   8   1   5       5299.22       5294.91        63.03 o                         
   8  -1   7        166.63        192.75        12.47 o                         
   8  -1   9       1193.95       1206.14        22.11 o                         
   8  -1  11        117.61        115.34        14.07 o                         
   8  -1  13        137.11        139.98        14.55 o                         
   8  -1  15        210.12        236.81         9.68 o                         
   8   2 -14         15.04         15.81        10.98 o                         
   8  -2 -12          0.53          1.91        11.57 o                         
   8  -2 -10        504.85        469.47        18.67 o                         
   8   2  -8        389.67        393.90        15.59 o                         
   8   2  -6        329.23        288.52        17.81 o                         
   8   2  -4         76.34         78.57        14.81 o                         
   8  -2  -2        196.01        216.30        21.26 o                         
   8  -2   0       1008.08       1218.73        27.41 o                         
   8   2   2        208.44        213.56        26.10 o                         
   8   2   4          6.05         10.73        17.08 o                         
   8   2   6         73.60         65.91        18.96 o                         
   8  -2   8        752.55        787.60        16.44 o                         
   8  -2  10        273.82        285.97        17.07 o                         
   8  -2  12         42.52         47.06        11.73 o                         
   8  -2  14          8.51          7.03        10.34 o                         
   8  -3 -15        806.12        797.61        17.60 o                         
   8  -3 -13        149.08        167.70        14.57 o                         
   8   3 -11        310.57        305.63        15.56 o                         
   8  -3  -9       1080.67       1042.59        23.74 o                         
   8  -3  -7        413.60        380.59        29.93 o                         
   8  -3  -5        917.73        756.33        23.12 o                         
   8  -3  -3       1608.30       1603.62        32.68 o                         
   8  -3  -1       1991.65       2161.01        49.89 o                         
   8  -3   1       2043.34       2144.55        41.82 o                         
   8   3   3       1703.69       1777.79        40.27 o                         
   8  -3   5       1379.92       1289.37        34.14 o                         
   8  -3   7        347.24        404.69        13.93 o                         
   8  -3   9        569.34        624.80        20.94 o                         
   8  -3  11        376.04        396.45        16.76 o                         
   8  -3  13        260.22        257.48        15.50 o                         
   8   3  15        617.00        635.78        18.23 o                         
   8  -4 -14        560.77        537.32        19.19 o                         
   8  -4 -12        363.35        342.27        17.77 o                         
   8  -4 -10        130.40        122.08        14.20 o                         
   8  -4  -8        396.86        370.27        15.16 o                         
   8  -4  -6        375.65        341.13        28.06 o                         
   8   4  -4       2109.63       2049.05        33.97 o                         
   8  -4  -2       1617.34       1583.17        53.31 o                         
   8  -4   0       3662.86       4388.21        58.46 o                         
   8   4   2       1517.73       1852.12        44.90 o                         
   8  -4   4        762.30        806.35        28.46 o                         
   8   4   6       1133.93       1114.25        32.59 o                         
   8  -4   8        102.93         97.06        15.60 o                         
   8  -4  10        142.61        103.37        14.56 o                         
   8  -4  12        763.38        713.88        17.59 o                         
   8  -4  14        160.11        161.51        10.54 o                         
   8  -5 -15         80.81         86.02        10.65 o                         
   8  -5 -13         43.97         34.01        15.41 o                         
   8   5 -11         18.57         22.96        14.48 o                         
   8  -5  -9          6.32          6.37        10.16 o                         
   8  -5  -7        753.91        796.81        17.01 o                         
   8  -5  -5        216.63        241.33        25.23 o                         
   8  -5  -3       1251.01       1169.85        43.84 o                         
   8  -5  -1         39.70         49.74        27.93 o                         
   8  -5   1         42.67         47.51        16.97 o                         
   8   5   3       1240.42       1299.55        35.24 o                         
   8   5   5        655.03        642.42        39.29 o                         
   8  -5   7        385.81        389.49        16.91 o                         
   8  -5   9          5.30         10.58        13.71 o                         
   8  -5  11         36.43         40.70        12.50 o                         
   8   5  13        101.69         97.33         9.59 o                         
   8  -6 -14        337.36        328.67        15.61 o                         
   8  -6 -12        108.48         96.66        11.99 o                         
   8  -6 -10        966.92        921.88        20.12 o                         
   8  -6  -8        413.37        424.86        17.06 o                         
   8  -6  -6         54.13         63.49        18.12 o                         
   8  -6  -4        569.47        555.96        31.85 o                         
   8  -6  -2        261.13        240.36        31.37 o                         
   8  -6   0         54.13         36.14        14.71 o                         
   8   6   2        218.38        275.71        38.47 o                         
   8   6   4        318.73        307.85        31.93 o                         
   8  -6   6        120.29        134.30        13.23 o                         
   8  -6   8        594.91        570.49        16.47 o                         
   8  -6  10        336.95        295.90        15.93 o                         
   8  -6  12        308.84        340.01        13.32 o                         
   8   6  14         26.33         30.30         8.46 o                         
   8  -7 -13        101.79        123.10        14.49 o                         
   8  -7 -11        624.79        624.74        18.27 o                         
   8  -7  -9        258.58        272.13        14.18 o                         
   8  -7  -7        133.92        125.47        14.14 o                         
   8  -7  -5       1384.29       1350.59        43.84 o                         
   8  -7  -3        367.76        342.47        32.86 o                         
   8  -7  -1       1361.18       1400.65        54.83 o                         
   8  -7   1       1415.75       1428.09        41.81 o                         
   8   7   3        338.96        396.12        39.72 o                         
   8  -7   5        231.58        265.54        14.42 o                         
   8  -7   7        270.34        254.47        13.74 o                         
   8  -7   9        105.72         79.82        11.45 o                         
   8  -7  11        523.11        557.55        16.17 o                         
   8   7  13        592.90        626.29        16.55 o                         
   8  -8 -14         21.31         28.00        10.12 o                         
   8  -8 -12         13.71          7.04         9.96 o                         
   8  -8 -10        105.55         95.77        11.59 o                         
   8  -8  -8        155.00        131.28        13.01 o                         
   8  -8  -6         78.74         60.77        11.41 o                         
   8  -8  -4       1606.36       1436.83        43.66 o                         
   8  -8  -2        454.57        418.31        35.40 o                         
   8  -8   0       1701.93       1580.62        40.96 o                         
   8   8   2        497.36        446.92        41.45 o                         
   8  -8   4       1261.73       1255.53        21.62 o                         
   8  -8   6        593.89        533.79        18.40 o                         
   8  -8   8         32.84         38.49        11.19 o                         
   8   8  10        266.82        245.57        11.73 o                         
   8   8  12         19.54         15.61        12.16 o                         
   8  -9 -13        515.06        545.40        26.11 o                         
   8  -9 -11        773.32        724.70        21.96 o                         
   8  -9  -9        301.72        275.38        13.80 o                         
   8  -9  -7        275.78        284.69        15.25 o                         
   8  -9  -5        328.54        355.25        13.98 o                         
   8  -9  -3        388.32        366.69        19.67 o                         
   8  -9  -1        570.15        498.34        38.75 o                         
   8   9   3        379.49        352.86        20.79 o                         
   8  -9   5        334.80        332.64        16.29 o                         
   8  -9   7       1072.52       1047.13        21.80 o                         
   8   9   9          2.80          2.02        11.71 o                         
   8   9  11       1718.51       1639.15        20.85 o                         
   8   9  13         21.60         23.18         8.91 o                         
   8 -10 -12        315.10        316.34        14.85 o                         
   8 -10 -10        942.26       1009.41        25.52 o                         
   8 -10  -8       2358.53       2294.78        28.11 o                         
   8 -10  -6        435.67        515.50        19.98 o                         
   8  10  -4       1976.47       2291.91        36.13 o                         
   8 -10  -4       1580.19       1621.98        31.96 o                         
   8 -10  -2        942.24       1146.17        28.73 o                         
   8 -10   0       2546.04       2301.59        32.35 o                         
   8  10   2        910.84       1088.36        33.96 o                         
   8  10   4       2027.91       2207.08        30.20 o                         
   8 -10   6       1653.08       1793.24        26.38 o                         
   8  10   8        317.99        349.05        18.81 o                         
   8  10  10       1040.01       1037.86        22.56 o                         
   8  10  12          5.91         -1.71         7.34 o                         
   8 -11 -13        339.32        365.84        18.56 o                         
   8 -11 -11         98.66        101.88        12.93 o                         
   8 -11  -9        631.91        669.08        16.29 o                         
   8 -11  -7        231.61        228.99        15.74 o                         
   8 -11  -5       1318.05       1331.42        27.70 o                         
   8 -11  -3        461.33        474.50        20.12 o                         
   8 -11  -1        278.78        357.91        21.78 o                         
   8 -11   1        308.01        308.29        21.33 o                         
   8  11   3        485.64        455.46        23.87 o                         
   8 -11   5        648.75        815.23        19.87 o                         
   8  11   7       1275.66       1254.74        27.40 o                         
   8  11   9        238.92        200.97        15.84 o                         
   8  11  11        710.75        736.93        17.16 o                         
   8 -12 -12        127.99        132.59        10.62 o                         
   8 -12 -10        442.90        466.86        17.77 o                         
   8 -12  -8         82.62         88.08        11.24 o                         
   8 -12  -6       1028.69       1024.29        23.98 o                         
   8 -12  -4        507.26        470.24        30.29 o                         
   8 -12  -4        250.10        200.42        25.78 o                         
   8  12  -2       1044.38        949.89        24.90 o                         
   8  12   0         54.87         29.83        15.01 o                         
   8  12   2       1013.07        982.65        24.94 o                         
   8 -12   4        515.22        497.11        32.01 o                         
   8  12   4        247.20        249.81        24.68 o                         
   8  12   6        238.24        232.75        17.51 o                         
   8  12   8        203.93        186.09        15.93 o                         
   8  12  10        509.32        491.27        16.02 o                         
   8  12  12         10.84         12.59        11.90 o                         
   8 -13 -11        512.28        472.61        14.30 o                         
   8 -13  -9        873.06        786.32        28.60 o                         
   8 -13  -7         99.51        101.40        13.11 o                         
   8 -13  -5        421.53        378.92        17.56 o                         
   8 -13  -3        250.43        231.01        16.97 o                         
   8  13  -1        438.96        465.09        21.50 o                         
   8  13   1        430.05        451.20        21.57 o                         
   8  13   3        270.22        279.57        20.13 o                         
   8  13   5        518.81        475.49        19.70 o                         
   8  13   7        976.68        899.72        22.35 o                         
   8  13   9         13.59          1.22        11.75 o                         
   8  13  11       1644.89       1541.86        18.99 o                         
   8 -14 -10        608.57        594.91        21.81 o                         
   8 -14  -8        298.28        326.05        14.01 o                         
   8 -14  -6          5.64          6.62        11.41 o                         
   8  14  -4       1298.27       1262.60        25.47 o                         
   8 -14  -4        851.62        822.53        34.25 o                         
   8  14  -2        496.48        484.35        19.38 o                         
   8  14   0       4955.69       4875.79        45.78 o                         
   8  14   2        544.09        472.88        24.02 o                         
   8 -14   4        441.96        436.48        19.03 o                         
   8  14   6        114.77        146.37        14.51 o                         
   8  14   8         64.60         54.62        11.95 o                         
   8  14  10        696.10        700.84        11.62 o                         
   8 -15  -9         37.60         34.35        14.22 o                         
   8 -15  -7         75.32         73.37        11.17 o                         
   8 -15  -5        136.43        138.08        13.02 o                         
   8  15  -3        616.80        602.93        17.33 o                         
   8  15  -1        144.37        137.50        15.39 o                         
   8  15   1        156.33        162.50        20.19 o                         
   8  15   3        588.91        647.18        32.24 o                         
   8 -15   3        218.62        224.16        22.91 o                         
   8 -15   5        198.47        197.27        15.20 o                         
   8  15   7        340.83        309.69        11.90 o                         
   8  15   9         80.79         78.97         7.46 o                         
   8 -16  -8        241.12        248.93        17.52 o                         
   8 -16  -6        661.63        709.09        16.73 o                         
   8 -16  -4        463.28        462.76        15.75 o                         
   8  16  -2        290.06        286.99        14.79 o                         
   8  16   0         91.59        110.86        15.69 o                         
   8 -16   2        266.13        320.55        21.08 o                         
   8 -16   4         39.17         47.06        12.88 o                         
   8 -16   6        991.17        907.23        19.51 o                         
   8 -16   8        124.83        118.92         9.86 o                         
   8 -17  -7        335.50        344.32        18.40 o                         
   8 -17  -5        619.58        615.45        14.99 o                         
   8 -17  -3        399.56        421.41        16.03 o                         
   8  17  -1       1074.54       1250.38        28.79 o                         
   8 -17   1       1090.19       1245.90        29.32 o                         
   8  17   3        418.03        508.47        24.75 o                         
   8 -17   3        144.33        106.27        18.73 o                         
   8 -17   5        709.72        736.81        17.52 o                         
   8 -17   7        293.36        312.75        11.21 o                         
   8 -18  -6         78.86         86.86        13.86 o                         
   8 -18  -4        239.06        242.27        18.32 o                         
   8 -18  -2        196.26        188.48        24.40 o                         
   8 -18   0        301.05        284.30        29.35 o                         
   8 -18   2        192.58        200.78        15.52 o                         
   8 -18   4         40.98         32.96         9.64 o                         
   8 -18   6        193.04        173.36         9.20 o                         
   8 -19  -5        178.72        183.91        13.67 o                         
   8 -19  -3        325.92        364.37        18.67 o                         
   8 -19  -1        397.64        434.91        27.08 o                         
   8 -19   1        414.80        429.81        26.54 o                         
   8  19   3        451.36        353.60        16.73 o                         
   8 -19   3        121.47        147.82        14.79 o                         
   8 -20  -2        223.24        790.62        23.08 o                         
   8 -20   0        416.63        433.41        23.52 o                         
   9  -1 -14        360.19        162.18        14.60 o                         
   9   1 -12        581.73        536.42        14.75 o                         
   9   1 -10         30.04         28.48        12.62 o                         
   9   1  -8       1014.34        948.97        22.64 o                         
   9  -1  -6        567.67        525.73        19.17 o                         
   9   1  -4       2559.00       2559.18        39.05 o                         
   9  -1  -2       4049.89       4233.33        54.58 o                         
   9   1   2       4018.69       4787.94        67.02 o                         
   9  -1   4       3209.56       3415.29        28.06 o                         
   9  -1   6        285.64        336.92        15.34 o                         
   9  -1   8        540.46        646.55        17.37 o                         
   9  -1  10        639.07        665.26        15.37 o                         
   9  -1  12        247.32        208.41        14.33 o                         
   9   2 -13        633.45        665.70        14.70 o                         
   9   2 -11        331.36        363.11        14.66 o                         
   9  -2  -9        533.73        524.85        18.09 o                         
   9  -2  -7        646.03        588.79        19.69 o                         
   9  -2  -5       1058.64       1041.69        21.04 o                         
   9  -2  -3        932.92       1001.40        29.52 o                         
   9  -2  -1        349.11        330.75        36.57 o                         
   9   2   1        262.02        380.92        32.29 o                         
   9   2   3       1017.01       1087.97        36.39 o                         
   9   2   3        939.08        933.00        28.00 o                         
   9  -2   5        412.96        435.46        13.76 o                         
   9  -2   7        973.61        931.24        20.00 o                         
   9  -2   9        388.74        408.31        17.21 o                         
   9  -2  11         20.10         26.12        10.60 o                         
   9  -2  13        463.55        462.70        13.57 o                         
   9  -3 -14          9.94          9.61        13.30 o                         
   9  -3 -12         94.76        109.27        11.78 o                         
   9  -3 -10        996.86        930.50        22.74 o                         
   9  -3  -8       1402.74       1294.02        27.74 o                         
   9   3  -6         29.12         29.07        20.15 o                         
   9  -3  -4        265.82        263.45        14.23 o                         
   9  -3  -2        881.23        950.37        44.87 o                         
   9  -3   0         56.07         72.61        22.39 o                         
   9   3   2        861.85       1070.93        38.36 o                         
   9  -3   4        596.35        615.50        14.71 o                         
   9  -3   6        557.68        564.96        20.24 o                         
   9  -3   8       1515.54       1502.12        26.91 o                         
   9  -3  10        184.68        197.63        13.67 o                         
   9  -3  12        403.32        398.90        12.21 o                         
   9  -4 -13        222.64        218.83        14.31 o                         
   9  -4 -11         33.08         39.46        12.00 o                         
   9  -4  -9        109.93        101.54        14.95 o                         
   9  -4  -7       1026.87        997.48        31.49 o                         
   9  -4  -5        719.46        744.20        17.81 o                         
   9   4  -3        886.38        911.22        21.86 o                         
   9  -4  -1       1628.78       1648.82        61.33 o                         
   9   4   1       1573.13       1802.12        75.85 o                         
   9  -4   3        874.61       1009.58        20.96 o                         
   9  -4   5       1474.74       1593.16        27.99 o                         
   9  -4   7        699.20        735.69        21.05 o                         
   9  -4   9         61.97         87.36        13.36 o                         
   9  -4  11         41.54         42.95        10.40 o                         
   9  -4  13        368.02        400.07        11.51 o                         
   9  -5 -14         75.86         90.67        13.30 o                         
   9  -5 -12        988.62        958.64        23.17 o                         
   9  -5 -10        598.73        608.84        18.60 o                         
   9  -5  -8       1212.24       1192.46        21.84 o                         
   9  -5  -6       1460.98       1572.23        25.89 o                         
   9  -5  -4        817.35        800.49        18.53 o                         
   9  -5  -2       1817.20       1888.52        32.82 o                         
   9  -5   0        487.64        506.70        16.61 o                         
   9   5   2       1898.70       1908.38        26.59 o                         
   9  -5   4       1623.79       1787.80        27.38 o                         
   9  -5   6         12.85         16.53        13.33 o                         
   9  -5   8       2233.91       2085.83        29.26 o                         
   9  -5  10        517.13        508.02        16.07 o                         
   9  -5  12        427.07        424.23        11.37 o                         
   9  -6 -13        769.27        792.30        17.51 o                         
   9  -6 -11        326.41        380.05        18.81 o                         
   9  -6  -9        201.06        219.73        12.56 o                         
   9  -6  -7        671.54        663.36        18.35 o                         
   9  -6  -5       1180.72       1293.34        24.30 o                         
   9  -6  -3       1368.77       1448.10        33.39 o                         
   9  -6  -1       1264.55       1219.89        32.05 o                         
   9  -6   1       1374.40       1296.57        29.30 o                         
   9   6   3       1278.20       1488.07        22.19 o                         
   9  -6   5        179.79        155.13        14.08 o                         
   9  -6   7       1167.85       1210.25        23.63 o                         
   9  -6   9         35.83         54.70        12.05 o                         
   9  -6  11         90.01        109.02        10.15 o                         
   9   6  13        654.06        605.83        17.47 o                         
   9  -7 -12        622.27        641.42        27.62 o                         
   9  -7 -10         89.36        103.27        24.33 o                         
   9  -7  -8        217.29        227.22        12.99 o                         
   9  -7  -6         30.75         44.45        12.13 o                         
   9  -7  -4        118.85        134.01        16.45 o                         
   9  -7  -2         40.39         57.06        21.64 o                         
   9  -7  -2         38.59         22.73        21.41 o                         
   9  -7   0         25.47         32.91        12.62 o                         
   9   7   2         31.59         78.14        15.71 o                         
   9   7   4         44.04         53.35        13.02 o                         
   9   7   6         64.68         77.12        12.97 o                         
   9  -7   8         43.01         40.94         9.96 o                         
   9  -7  10        180.27        187.62        11.52 o                         
   9   7  12        343.15        350.01        12.38 o                         
   9  -8 -13        296.19        282.26        16.86 o                         
   9  -8 -11        407.29        419.83        26.41 o                         
   9  -8  -9        201.38        197.84        14.13 o                         
   9  -8  -7        517.44        511.38        16.16 o                         
   9  -8  -5         68.34         82.18        14.82 o                         
   9  -8  -3        495.95        571.90        25.19 o                         
   9  -8  -1       1355.43       1211.03        38.25 o                         
   9   8   1       1307.64       1201.77        31.41 o                         
   9   8   3        516.39        527.77        20.58 o                         
   9   8   5        135.45        126.88        13.43 o                         
   9  -8   7        429.97        505.65        15.96 o                         
   9  -8   9        685.13        628.73        13.13 o                         
   9   8  11         27.38         41.14        10.44 o                         
   9  -9 -12       1533.41       1478.68        32.19 o                         
   9  -9 -10         66.44         70.54        12.17 o                         
   9  -9  -8        432.53        423.04        16.89 o                         
   9  -9  -6        635.80        645.94        17.33 o                         
   9  -9  -4        120.16        126.64        15.48 o                         
   9  -9  -2        410.76        500.11        26.10 o                         
   9   9   0        133.50        121.69        14.07 o                         
   9   9   2        416.30        461.37        25.56 o                         
   9  -9   4        144.49        177.24        13.53 o                         
   9  -9   6        270.28        272.94        14.22 o                         
   9  -9   8        567.28        558.97        14.75 o                         
   9   9  10        538.72        562.25        15.46 o                         
   9   9  12        688.52        728.01        18.94 o                         
   9 -10 -11        211.47        203.58        11.30 o                         
   9 -10  -9         65.55         64.34         9.11 o                         
   9 -10  -7         31.70         27.63         9.97 o                         
   9 -10  -5        461.12        454.80        18.31 o                         
   9 -10  -3       1072.27       1150.53        28.16 o                         
   9  10  -1       3686.37       3806.90        47.64 o                         
   9  10   1       3698.56       3676.81        56.74 o                         
   9  10   3       1060.09       1049.88        22.95 o                         
   9 -10   5        147.22        132.30        12.61 o                         
   9 -10   7         89.58         92.87        11.01 o                         
   9  10   9        354.77        348.68        15.13 o                         
   9  10  11        110.77        114.55        14.21 o                         
   9 -11 -10        301.68        281.97        12.65 o                         
   9 -11  -8        777.26        784.24        15.27 o                         
   9 -11  -6        148.87        142.34        13.15 o                         
   9 -11  -4        257.96        317.89        13.74 o                         
   9  11  -2       1628.32       1862.92        29.75 o                         
   9 -11   0        501.46        549.27        20.16 o                         
   9  11   2       1606.17       1901.10        35.88 o                         
   9 -11   4        266.28        286.13        13.77 o                         
   9 -11   6         15.99         25.45        10.31 o                         
   9  11   8        800.87        725.97        18.64 o                         
   9  11  10        233.36        243.03        11.00 o                         
   9 -12  -9        164.82        139.19        10.27 o                         
   9 -12  -7        311.25        310.72        13.82 o                         
   9 -12  -5        603.73        605.44        18.16 o                         
   9  12  -3       2297.79       2462.45        33.59 o                         
   9 -12  -3        781.19        815.46        32.25 o                         
   9  12  -1        448.39        475.67        20.28 o                         
   9  12   1        458.96        473.07        19.99 o                         
   9  12   3       2311.13       2608.48        33.95 o                         
   9 -12   5          6.23         16.49         9.92 o                         
   9  12   7        388.26        376.44        15.75 o                         
   9  12   9        175.74        151.10        10.64 o                         
   9 -13 -10        126.56        113.13        11.19 o                         
   9 -13  -8        191.70        195.83         8.78 o                         
   9 -13  -6        471.90        467.15        12.62 o                         
   9 -13  -4        288.21        300.08        13.09 o                         
   9  13  -2        358.54        402.83        16.95 o                         
   9  13   0        115.33         86.80        13.23 o                         
   9  13   2        344.76        392.68        16.49 o                         
   9 -13   4        782.42        845.81        16.00 o                         
   9  13   6         91.36         99.88        12.29 o                         
   9  13   8        153.43        159.44        11.37 o                         
   9 -14  -9        163.34        162.60        12.45 o                         
   9 -14  -7        134.64        149.44         8.28 o                         
   9 -14  -5        208.49        192.41        10.11 o                         
   9  14  -3        182.68        168.64        15.61 o                         
   9 -14  -3         32.46         39.70        17.86 o                         
   9  14  -1        258.09        233.43        15.26 o                         
   9  14   1        216.27        265.05        15.14 o                         
   9  14   3        185.66        218.12        15.71 o                         
   9 -14   3        145.03        150.37        18.49 o                         
   9 -14   5          4.17          7.88        10.75 o                         
   9  14   7         38.96         31.35         9.53 o                         
   9 -15  -8        333.95        326.84        14.87 o                         
   9 -15  -6        829.97        849.77        15.72 o                         
   9 -15  -4        290.46        299.55        10.50 o                         
   9 -15  -2       1443.96       1559.07        20.86 o                         
   9 -15   0        664.68        688.09        15.40 o                         
   9  15   2       1458.92       1524.96        26.87 o                         
   9 -15   4       1157.05       1217.44        20.65 o                         
   9 -15   6        203.57        214.88        11.08 o                         
   9 -16  -7        896.55        941.24        20.34 o                         
   9 -16  -5         69.57         65.29         8.48 o                         
   9  16  -3       1428.13       1449.81        18.44 o                         
   9 -16  -3        582.12        600.87        23.24 o                         
   9  16  -1        469.48        523.69        14.50 o                         
   9 -16   1        430.58        519.93        19.81 o                         
   9  16   3       1448.37       1595.87        31.14 o                         
   9 -16   3        854.02        815.59        24.14 o                         
   9 -16   5        584.42        588.44        13.52 o                         
   9 -17  -4         36.10         47.12        12.63 o                         
   9 -17  -2        559.42        616.91        11.59 o                         
   9 -17   0         11.37         15.89        11.87 o                         
   9 -17   2        560.31        626.98        16.29 o                         
   9 -17   4         62.02         55.29         8.19 o                         
   9 -18  -3        297.85        286.23        14.07 o                         
   9 -18  -1        851.12        840.01        25.33 o                         
   9 -18   1        778.65        834.03        25.01 o                         
  10   0 -12        404.96        432.78        19.74 o                         
  10   0 -10        247.18        270.42        24.81 o                         
  10   0  -8        275.72        285.58        29.98 o                         
  10   0  -6       1079.45       1109.94        44.50 o                         
  10   0  -4        866.26        903.71        42.39 o                         
  10   0  -2       1440.17       1811.16        59.72 o                         
  10   0   0       6628.10       7455.05        59.45 o                         
  10   0   2       1535.22       1760.61        52.22 o                         
  10   0   4        518.20        531.54        31.30 o                         
  10   0   6       1072.36       1176.99        39.62 o                         
  10   0   8        164.04        177.15        23.10 o                         
  10   0  10         67.66        102.10        18.12 o                         
  10   0  12        355.55        328.41        14.76 o                         
  10   1 -11        215.68        228.83        14.68 o                         
  10  -1  -9        466.70        475.55        21.62 o                         
  10  -1  -7        106.51        100.53        18.91 o                         
  10   1  -5        337.85        361.29        22.87 o                         
  10   1  -3        625.89        648.48        30.20 o                         
  10  -1  -1       2371.90       2514.51        40.88 o                         
  10  -1   1       2217.43       2446.82        49.74 o                         
  10  -1   3        684.37        682.07        27.56 o                         
  10  -1   5         13.92         18.82        12.93 o                         
  10  -1   7        508.65        475.26        16.84 o                         
  10  -1   9         11.04         15.20        12.90 o                         
  10  -1  11        544.57        550.00        15.03 o                         
  10  -2 -12         51.36         60.06         9.76 o                         
  10   2 -10         80.23         79.07        14.72 o                         
  10   2  -8        250.56        218.62        19.60 o                         
  10   2  -6         14.86         22.19        17.83 o                         
  10   2  -4        475.08        492.74        25.00 o                         
  10  -2  -2       1223.92       1325.72        27.92 o                         
  10  -2   0        184.07        205.63        19.52 o                         
  10  -2   2       1178.85       1322.08        34.41 o                         
  10  -2   4        251.06        257.16        15.35 o                         
  10  -2   6        271.62        265.56        15.40 o                         
  10  -2   8         75.45         88.06        12.11 o                         
  10  -2  10        142.12        119.38        12.41 o                         
  10  -3 -11        188.94        187.06        13.46 o                         
  10   3  -9       1369.13       1328.17        28.68 o                         
  10   3  -7        608.41        595.08        25.03 o                         
  10   3  -5        925.69        876.56        28.92 o                         
  10  -3  -3       1081.24       1290.13        25.60 o                         
  10  -3  -1        152.88         91.94        22.21 o                         
  10  -3   1         81.42        103.74        22.84 o                         
  10  -3   3       1182.57       1303.75        26.17 o                         
  10  -3   5        674.49        608.80        18.46 o                         
  10  -3   7       1184.32       1234.68        22.26 o                         
  10  -3   9        198.31        199.79        12.14 o                         
  10  -3  11       1618.59       1605.50        20.76 o                         
  10  -4 -12        131.36        145.66        16.62 o                         
  10   4 -10       1450.38       1544.70        26.61 o                         
  10   4  -8         82.00         79.84        16.20 o                         
  10   4  -6         11.75         18.06        16.86 o                         
  10  -4  -4        947.83        979.40        21.14 o                         
  10  -4  -2       1047.48       1179.55        26.65 o                         
  10  -4   0       4704.69       5056.44        50.63 o                         
  10   4   2       1150.83       1208.62        22.55 o                         
  10  -4   4        655.61        703.44        24.16 o                         
  10  -4   6        143.56        120.04        13.23 o                         
  10  -4   8        666.59        669.26        16.94 o                         
  10  -4  10        528.54        607.70        13.39 o                         
  10  -5 -11        101.67         90.72        18.19 o                         
  10   5  -9        366.88        371.59        17.58 o                         
  10  -5  -7        558.64        562.24        15.53 o                         
  10  -5  -5        358.64        383.14        15.11 o                         
  10  -5  -3       1236.30       1384.69        25.69 o                         
  10  -5  -1        532.19        563.72        29.36 o                         
  10   5   1        523.75        547.23        23.71 o                         
  10   5   3       1230.96       1415.13        25.25 o                         
  10  -5   5        464.24        484.60        21.20 o                         
  10  -5   7        525.81        534.37        16.02 o                         
  10  -5   9        151.89        160.26        10.74 o                         
  10  -5  11        161.73        156.75         8.94 o                         
  10  -6 -12         46.96         49.84        12.78 o                         
  10   6 -10        442.33        490.21        15.82 o                         
  10  -6  -8        413.52        356.95        12.50 o                         
  10  -6  -6        154.64        153.68        12.49 o                         
  10  -6  -4       1511.87       1688.26        25.15 o                         
  10  -6  -2       1894.73       2053.11        37.83 o                         
  10   6   0       2050.90       2209.93        28.51 o                         
  10   6   2       1758.87       2093.34        26.91 o                         
  10  -6   4       1005.69       1136.63        20.45 o                         
  10  -6   6        622.44        598.40        21.41 o                         
  10  -6   8         63.76         72.30        10.38 o                         
  10  -6  10        226.37        246.50         9.39 o                         
  10  -7 -11         61.00         61.11        14.99 o                         
  10  -7  -9       2184.52       2198.41        20.24 o                         
  10  -7  -7         86.46         80.79        10.27 o                         
  10  -7  -5        748.08        691.73        17.41 o                         
  10  -7  -3       1627.96       1746.72        31.37 o                         
  10  -7  -1       2132.46       2214.85        36.90 o                         
  10   7   1       2189.09       2289.38        37.53 o                         
  10   7   3       1737.84       1745.54        25.93 o                         
  10  -7   5        389.97        372.32        14.39 o                         
  10  -7   7       1406.09       1372.75        25.57 o                         
  10  -7   9       1083.05       1140.01        19.91 o                         
  10  -8 -10        669.80        634.95        24.43 o                         
  10  -8  -8         40.97         51.10         8.38 o                         
  10  -8  -6          9.66          8.62         9.75 o                         
  10  -8  -4        547.80        561.51        19.11 o                         
  10  -8  -2        256.82        340.63        22.49 o                         
  10   8   0        482.17        504.87        20.18 o                         
  10   8   2        255.66        330.42        17.82 o                         
  10  -8   4        143.64        174.07        12.14 o                         
  10  -8   6        261.92        249.51        11.88 o                         
  10  -8   8        205.61        228.81        12.90 o                         
  10   8  10        748.86        829.80        22.05 o                         
  10  -9  -9        518.34        486.76        22.51 o                         
  10  -9  -7         15.03         25.09         8.62 o                         
  10  -9  -5         36.17         40.00        11.76 o                         
  10  -9  -3        195.48        217.54        18.42 o                         
  10   9  -1         10.50         10.58        13.88 o                         
  10   9   1         16.91          2.23        16.36 o                         
  10   9   3        165.38        206.30        15.34 o                         
  10  -9   5         68.91         77.70        10.56 o                         
  10  -9   7        144.66        166.13         9.98 o                         
  10  -9   9        277.50        269.18        10.24 o                         
  10  10 -10        119.24        124.80        10.94 o                         
  10 -10  -8        771.71        739.06        15.07 o                         
  10 -10  -6        193.30        201.10        12.24 o                         
  10 -10  -4        973.23       1028.98        18.06 o                         
  10  10  -2        672.15        668.67        23.65 o                         
  10 -10   0        325.10        387.38        19.95 o                         
  10  10   2        660.59        712.12        23.91 o                         
  10 -10   4        290.71        339.77        12.89 o                         
  10 -10   6       1224.97       1299.82        17.39 o                         
  10  10   8        133.69        136.13         7.66 o                         
  10  11  -9        555.48        551.47        15.94 o                         
  10 -11  -7        274.14        273.66        11.54 o                         
  10 -11  -5       1966.81       2000.04        25.53 o                         
  10  11  -3        643.99        678.12        20.63 o                         
  10  11  -1        621.01        709.05        25.26 o                         
  10  11   1        582.57        700.35        24.84 o                         
  10  11   3        696.11        781.04        20.87 o                         
  10 -11   5       1256.30       1324.34        17.28 o                         
  10 -11   7        151.15        178.48         8.16 o                         
  10  12  -8        270.82        283.08        13.36 o                         
  10  12  -6         13.59         16.29         8.77 o                         
  10 -12  -4        244.47        227.12        12.57 o                         
  10  12  -2        253.59        242.91        17.12 o                         
  10  12   0        743.69        757.81        21.31 o                         
  10  12   2        265.64        319.68        17.03 o                         
  10 -12   4         35.18         44.34        10.04 o                         
  10 -12   6         69.07         72.64         7.18 o                         
  10  13  -7         20.66         21.44         9.67 o                         
  10 -13  -5        271.98        283.86        11.28 o                         
  10 -13  -3        212.97        184.29        18.41 o                         
  10  13  -3        210.33        183.39        17.81 o                         
  10  13  -1        266.50        283.18        17.14 o                         
  10  13   1        276.43        307.86        16.62 o                         
  10 -13   3          3.35         10.90         9.06 o                         
  10  13   5        327.36        318.37        17.18 o                         
  10  13   7        205.72        196.03        11.68 o                         
  10  14  -6         31.28         34.36         6.47 o                         
  10 -14  -4        492.51        510.68        10.03 o                         
  10  14  -2        544.52        605.73        16.21 o                         
  10 -14   0       1721.40       1982.59        25.30 o                         
  10 -14   2        569.13        611.42        15.84 o                         
  10  14   4        232.92        295.96        16.33 o                         
  10 -15  -3         81.32         72.82         6.26 o                         
  10  15  -1        365.35        361.05        13.43 o                         
  10 -15   1        360.36        367.69        13.01 o                         
  10  15   3         43.27         44.70        12.46 o                         
  10  16   0        243.44        345.10        13.32 o                         
  11   1 -10        278.57         89.47        10.49 o                         
  11   1  -8         73.76         75.30        13.56 o                         
  11   1  -6        827.40        835.54        23.82 o                         
  11   1  -4         13.39         15.79        14.80 o                         
  11   1  -2       1321.40       1407.15        32.26 o                         
  11  -1   0        406.82        395.81        15.22 o                         
  11  -1   2       1272.01       1517.18        23.57 o                         
  11   1   4        731.99        753.88        19.92 o                         
  11  -1   6        128.04        126.41        12.72 o                         
  11  -1   8        271.35        246.15        12.26 o                         
  11   2  -9        109.10        130.62        12.53 o                         
  11   2  -7        516.64        466.10        18.71 o                         
  11   2  -5        631.56        671.69        22.72 o                         
  11   2  -3        622.20        756.97        23.60 o                         
  11  -2  -1       2561.92       2632.59        34.87 o                         
  11  -2   1       2536.51       2695.53        42.95 o                         
  11  -2   3       1025.01       1150.48        22.53 o                         
  11  -2   5        281.85        325.34        15.20 o                         
  11  -2   7        555.94        512.55        15.64 o                         
  11  -2   9       1062.73       1027.55        16.03 o                         
  11   3 -10        264.61        261.35        11.29 o                         
  11   3  -8        269.64        259.86        15.00 o                         
  11   3  -6        101.58        103.37        15.21 o                         
  11   3  -4        339.28        338.32        18.62 o                         
  11  -3  -2        139.88        145.40        15.02 o                         
  11  -3   0        148.86        151.01        14.35 o                         
  11  -3   2        122.61        146.22        25.72 o                         
  11  -3   4        199.07        179.50        20.48 o                         
  11  -3   6        515.34        534.75        16.39 o                         
  11  -3   8        443.15        437.90        13.27 o                         
  11   4  -9         75.13         84.29        10.91 o                         
  11   4  -7         30.60         27.18        12.64 o                         
  11   4  -5         17.91         16.67        13.53 o                         
  11  -4  -3         25.80         32.26        10.11 o                         
  11   4  -1         12.30          0.87        13.18 o                         
  11  -4   1          7.04         17.44        17.31 o                         
  11  -4   3         71.18         57.42        17.73 o                         
  11  -4   5         38.39         30.70        16.73 o                         
  11  -4   7         16.54         13.89         9.61 o                         
  11  -4   9         46.72         36.16         7.30 o                         
  11  -5 -10        488.77        508.09        18.07 o                         
  11  -5  -8       1067.52       1083.78        20.18 o                         
  11  -5  -6        994.16        953.28        15.52 o                         
  11  -5  -4        249.78        305.77        12.32 o                         
  11   5  -2       1269.52       1309.13        21.95 o                         
  11   5   0        346.86        343.36        13.17 o                         
  11   5   2       1247.88       1423.27        25.99 o                         
  11  -5   4        854.20        903.84        29.55 o                         
  11  -5   6        361.64        352.50        20.63 o                         
  11  -5   8       1927.98       2014.38        30.82 o                         
  11   6  -9         73.67         83.73         8.92 o                         
  11  -6  -7        374.00        391.15        10.34 o                         
  11  -6  -5         59.31         54.85         8.94 o                         
  11  -6  -3        202.47        189.38        11.14 o                         
  11   6  -1        310.19        303.96        16.56 o                         
  11   6   1        248.21        301.40        19.35 o                         
  11  -6   3        472.09        432.78        15.21 o                         
  11  -6   5        520.15        531.96        23.68 o                         
  11  -6   7         44.90         40.77        13.16 o                         
  11   7  -8        248.10        253.04        10.87 o                         
  11  -7  -6        725.83        702.29        12.92 o                         
  11  -7  -4          7.55          5.55         8.80 o                         
  11   7  -2        200.43        223.66        14.27 o                         
  11   7   0         43.47         52.39        11.39 o                         
  11   7   2        191.85        226.27        16.57 o                         
  11  -7   4        481.87        492.84        14.74 o                         
  11  -7   6        490.80        464.15        20.00 o                         
  11  -7   8        355.85        371.51        13.88 o                         
  11  -8  -7        202.01        180.49         7.60 o                         
  11  -8  -5        564.36        629.36        12.90 o                         
  11  -8  -3        700.13        739.06        15.00 o                         
  11   8  -1        701.92        771.53        23.10 o                         
  11   8   1        694.23        773.04        22.71 o                         
  11  -8   3       1323.67       1421.09        21.45 o                         
  11  -8   5        308.48        290.16        11.62 o                         
  11  -8   7        321.91        303.13        14.05 o                         
  11   9  -8        752.80        739.72        17.95 o                         
  11  -9  -6        286.37        238.52        10.13 o                         
  11  -9  -4        329.46        319.43        12.72 o                         
  11   9  -2       2827.28       2888.83        30.95 o                         
  11  -9   0        776.42        828.54        20.82 o                         
  11   9   2       2805.09       2984.45        30.90 o                         
  11  -9   4        265.39        263.30        11.64 o                         
  11  -9   6        202.66        199.84         9.05 o                         
  11  10  -7         89.20         71.90        11.29 o                         
  11  10  -5         74.85         65.02         8.53 o                         
  11 -10  -3        113.08        112.49        10.50 o                         
  11  10  -1         44.02         33.99        13.10 o                         
  11  10   1         39.12         40.52        12.90 o                         
  11 -10   3        323.29        278.68        11.52 o                         
  11 -10   5          3.96          7.73         7.34 o                         
  11  11  -6         60.36         44.57         6.60 o                         
  11 -11  -4        429.32        423.28        11.67 o                         
  11  11  -2        540.30        559.82        15.66 o                         
  11  11   0        243.39        253.52        12.65 o                         
  11  11   2        513.39        549.10        15.52 o                         
  11 -11   4        485.11        411.26        10.59 o                         
  11 -12  -5       1191.62       1157.49        13.23 o                         
  11 -12  -3        737.31        756.71        13.16 o                         
  11  12  -1        543.00        595.32        15.65 o                         
  11  12   1        554.86        581.01        15.78 o                         
  11 -12   3       1646.13       1713.33        16.59 o                         
  11  13  -2        453.27        411.50        10.94 o                         
  11 -13   0        226.93        197.77        11.30 o                         
  11  13   2        468.19        467.18        17.25 o                         
  12   0  -6         12.35          1.54        13.71 o                         
  12   0  -4        750.66        734.35        25.23 o                         
  12   0  -2        381.32        482.14        25.25 o                         
  12   0   2        436.60        435.08        19.82 o                         
  12   0   4        207.69        205.81        13.90 o                         
  12   0   6        487.36        443.33        14.46 o                         
  12   1  -7         89.28         83.05         9.51 o                         
  12   1  -5        211.35        223.95        12.88 o                         
  12   1  -3        944.69        916.25        19.26 o                         
  12   1  -1        827.41        959.26        23.48 o                         
  12  -1   1        867.09        874.12        27.41 o                         
  12  -1   3        398.74        409.59        17.25 o                         
  12   1   5        565.62        468.61        11.23 o                         
  12   2  -6         31.09         20.96         7.15 o                         
  12   2  -4        169.09        164.13        12.22 o                         
  12   2  -2        167.26        200.69        15.01 o                         
  12  -2   0        386.66        393.90        23.08 o                         
  12  -2   2        163.04        172.63        18.61 o                         
  12  -2   4         41.30         30.87        11.97 o                         
  12  -2   6        309.57        246.38        12.93 o                         
  12  -3  -7        283.71        243.36         7.92 o                         
  12  -3  -5        157.84        168.93         8.93 o                         
  12   3  -3       1578.49       1613.05        17.46 o                         
  12  -3  -1       1757.28       1975.55        28.05 o                         
  12  -3   1       1712.10       1896.25        38.17 o                         
  12  -3   3         50.52         59.02        12.64 o                         
  12  -3   5        735.68        710.02        19.00 o                         
  12   4  -6        483.68        443.83         9.79 o                         
  12   4  -4       1086.85       1093.34        14.50 o                         
  12   4  -2        789.03        897.46        13.83 o                         
  12  -4   0       1092.18       1141.81        32.57 o                         
  12  -4   2        809.46        867.55        24.91 o                         
  12  -4   4        463.00        478.25        17.43 o                         
  12  -4   6        574.43        505.93        14.68 o                         
  12   5  -5         67.64         61.07         9.13 o                         
  12   5  -3         66.82         68.83         7.14 o                         
  12   5  -1        205.32        210.48        12.58 o                         
  12  -5   1        208.47        211.85        19.22 o                         
  12  -5   3         73.03         79.74        12.65 o                         
  12  -5   5        409.58        368.01        14.33 o                         
  12   6  -6        157.99        120.70        11.11 o                         
  12  -6  -4        633.38        579.14        11.14 o                         
  12   6  -2        313.78        324.70        12.27 o                         
  12  -6   0        935.69        933.87        16.71 o                         
  12  -6   2        344.19        360.30        18.54 o                         
  12  -6   4        236.56        206.92        12.82 o                         
  12   7  -5         40.21         25.02         9.83 o                         
  12  -7  -3       1140.15       1092.21        14.38 o                         
  12   7  -1       1354.88       1386.33        20.55 o                         
  12   7   1       1257.36       1397.76        20.45 o                         
  12  -7   3        243.33        219.23        12.76 o                         
  12  -8  -4        198.37        196.44         7.40 o                         
  12  -8  -2        399.35        390.32        15.10 o                         
  12   8  -2        107.07        121.70        11.84 o                         
  12   8   0        297.83        280.10        12.63 o                         
  12  -8   2        258.93        281.07        12.74 o                         
  12   9  -1        455.90        436.62        12.00 o                         
  12  -9   1        419.02        447.52        12.10 o                         
 -12   0  -6        507.05        473.24        17.98 o                         
 -12   0  -4        230.49        240.75        17.96 o                         
 -12   0   4        791.43        739.34        21.59 o                         
 -12   0   6          4.74          5.99        11.24 o                         
 -12  -1  -5        544.77        484.88        13.81 o                         
 -12  -1  -3        427.25        431.93        14.56 o                         
 -12   1   3        868.89        917.66        23.93 o                         
 -12  -1   5        232.20        219.90        10.81 o                         
 -12   1   7         84.70         83.55         7.85 o                         
 -12  -2  -6        286.29        264.57        10.45 o                         
 -12  -2  -4         36.75         45.25         9.85 o                         
 -12   2   4        142.30        156.40        15.73 o                         
 -12   2   6         28.29         23.57         7.98 o                         
 -12  -3  -5        781.02        652.12        10.82 o                         
 -12  -3  -3         50.67         76.30        10.27 o                         
 -12   3   3       1604.34       1593.85        30.07 o                         
 -12   3   5        213.71        175.10        14.97 o                         
 -12   3   7        275.56        247.51        13.38 o                         
 -12  -4  -6        472.11        575.76        17.10 o                         
 -12  -4  -4        492.27        484.70        10.17 o                         
 -12   4   4       1117.51       1107.32        25.23 o                         
 -12   4   6        436.72        469.90        17.06 o                         
 -12  -5  -5        399.93        359.64        10.48 o                         
 -12  -5  -3         72.04         74.52         7.73 o                         
 -12   5   3         63.47         67.05        13.47 o                         
 -12   5   5         64.61         59.28        12.40 o                         
 -12   6  -4        213.56        199.08         7.71 o                         
 -12   6   4        541.69        608.98        18.85 o                         
 -12   6   6        144.67        144.86        11.30 o                         
 -12   7  -3        208.79        208.59         8.21 o                         
 -12   7   3       1263.38       1140.40        22.81 o                         
 -12   7   5         26.86         31.97         9.49 o                         
 -12  -8  -2        292.28        298.29        13.17 o                         
 -12   8   2         97.36        122.12         8.08 o                         
 -12   8   4        210.15        206.54        11.35 o                         
 -11  -1  -8        262.72        271.59        14.22 o                         
 -11  -1  -6        125.76        124.00        14.79 o                         
 -11  -1  -4        673.65        770.81        23.36 o                         
 -11   1   4         13.40         20.80        12.74 o                         
 -11   1   6        774.11        847.04        21.61 o                         
 -11   1   8         88.49         78.78        11.94 o                         
 -11   1  10         68.55         76.17         9.44 o                         
 -11  -2  -9       1181.27       1110.02        18.24 o                         
 -11  -2  -7        498.07        507.08        17.91 o                         
 -11  -2  -5        357.25        331.61        18.16 o                         
 -11  -2  -3       1144.60       1166.09        27.01 o                         
 -11   2   3        751.64        747.80        21.11 o                         
 -11   2   5        598.68        675.30        20.54 o                         
 -11   2   7        520.75        469.87        17.19 o                         
 -11   2   9        116.85        116.18        11.05 o                         
 -11  -3  -8        491.11        459.67        15.18 o                         
 -11  -3  -6        515.81        493.06        18.50 o                         
 -11  -3  -4        162.79        177.82        16.31 o                         
 -11   3   4        334.02        342.65        24.31 o                         
 -11   3   6        124.29        116.15        13.15 o                         
 -11   3   8        284.20        249.38        13.41 o                         
 -11   3  10        286.03        248.93        10.20 o                         
 -11  -4  -9         24.21         32.21         8.08 o                         
 -11  -4  -7         22.82         12.92        11.30 o                         
 -11  -4  -5         27.24         26.43        13.22 o                         
 -11   4  -3         41.57         55.97         9.87 o                         
 -11   4   3         15.36         27.68        18.27 o                         
 -11   4   5         20.53         17.99        17.89 o                         
 -11   4   7         54.08         35.49        11.01 o                         
 -11   4   9         79.88         82.47         9.79 o                         
 -11  -5  -8       1986.00       1967.47        22.66 o                         
 -11  -5  -6        351.24        354.25        15.58 o                         
 -11   5  -4        813.91        904.03        16.17 o                         
 -11   5   4        250.15        304.53        23.03 o                         
 -11   5   6        877.19        955.39        30.37 o                         
 -11   5   8       1081.15       1021.67        17.70 o                         
 -11   5  10        529.68        514.40        14.89 o                         
 -11  -6  -7         61.81         48.73        10.06 o                         
 -11   6  -5        567.77        529.39        12.35 o                         
 -11   6  -3        375.74        417.87        13.00 o                         
 -11   6   3        189.50        200.51        13.39 o                         
 -11   6   5         39.62         52.07        17.63 o                         
 -11   6   7        446.34        384.17        19.99 o                         
 -11   6   9         77.32         82.70        11.96 o                         
 -11  -7  -8        356.64        279.98        14.90 o                         
 -11   7  -6        491.08        491.00        10.53 o                         
 -11   7  -4        462.17        437.30        12.20 o                         
 -11   7   4          7.22         15.50        11.33 o                         
 -11   7   6        692.15        692.26        24.71 o                         
 -11   7   8        260.94        265.44        15.20 o                         
 -11   8  -7        250.12        274.64         8.72 o                         
 -11   8  -5        244.68        267.90         9.59 o                         
 -11   8  -3       1229.13       1436.82        18.57 o                         
 -11   8   3        637.14        745.42        17.74 o                         
 -11   8   5        569.18        636.93        15.27 o                         
 -11   8   7        117.93        179.42        14.38 o                         
 -11   9  -6        196.43        195.63         8.90 o                         
 -11   9  -4        192.14        235.57        11.31 o                         
 -11   9   4        321.42        329.60        13.19 o                         
 -11   9   6        200.19        252.75        10.61 o                         
 -11 -10  -5          3.12          6.14         7.24 o                         
 -11  10  -3        305.16        273.88        11.65 o                         
 -11  10   3        105.25        113.99        10.55 o                         
 -11  10   5         72.44         81.81         8.90 o                         
 -11  11  -4        419.17        402.70        10.76 o                         
 -11  11   4        418.87        446.06        11.72 o                         
 -11 -11   6         54.33         17.71         9.81 o                         
 -11  12  -3       1709.23       1725.80        17.27 o                         
 -11  12   3        750.79        749.63        12.83 o                         
 -11 -12   5       1222.89       1090.05        19.17 o                         
 -11  13   2        255.84        197.93        10.29 o                         
 -10   0 -12        337.34        333.17        14.45 o                         
 -10   0 -10        120.70        109.89        19.33 o                         
 -10   0  -8        175.96        184.36        25.51 o                         
 -10   0  -6       1182.61       1176.08        43.90 o                         
 -10   0  -4        442.23        518.98        35.59 o                         
 -10   0   4        787.87        929.49        39.25 o                         
 -10   0   6       1131.16       1117.81        28.70 o                         
 -10   0   8        284.65        290.91        18.20 o                         
 -10   0  10        303.93        243.77        22.74 o                         
 -10   0  12        430.68        390.56        19.22 o                         
 -10  -1 -11        551.49        563.38        15.79 o                         
 -10  -1  -9          8.27         22.43        13.97 o                         
 -10  -1  -7        499.35        488.77        22.98 o                         
 -10  -1  -5         36.04         27.39        17.55 o                         
 -10   1   5        338.52        346.13        17.04 o                         
 -10   1   7        113.29         94.36        13.50 o                         
 -10   1   9        447.87        443.98        15.80 o                         
 -10   1  11        222.61        214.16        14.08 o                         
 -10  -2 -10        137.84        151.22        13.77 o                         
 -10  -2  -8         80.80         68.48        16.17 o                         
 -10  -2  -6        251.83        247.37        20.69 o                         
 -10  -2  -4        251.26        272.16        21.46 o                         
 -10   2   4        484.78        522.45        18.85 o                         
 -10   2   6         17.08         11.87        12.88 o                         
 -10   2   8        228.88        231.60        14.49 o                         
 -10  -2  10         85.37         71.89        10.71 o                         
 -10   2  12         49.94         52.05         9.85 o                         
 -10  -3 -11       1542.74       1650.30        21.55 o                         
 -10  -3  -9        169.18        183.29        15.81 o                         
 -10  -3  -7       1219.28       1192.59        29.68 o                         
 -10  -3  -5        510.57        616.58        25.18 o                         
 -10   3   5        801.41        897.74        21.63 o                         
 -10   3   7        576.77        625.98        18.74 o                         
 -10   3   9       1293.04       1314.82        21.78 o                         
 -10   3  11        197.78        176.43        10.35 o                         
 -10  -4 -10        634.57        588.67        17.14 o                         
 -10  -4  -8        683.94        670.80        22.43 o                         
 -10  -4  -6        114.28        113.06        17.45 o                         
 -10   4  -4        614.23        733.10        18.72 o                         
 -10   4   4        831.92       1000.18        28.00 o                         
 -10   4   6         24.83         24.96        12.74 o                         
 -10   4   8         75.21         87.84        12.57 o                         
 -10   4  10       1569.58       1510.95        20.51 o                         
 -10   4  12        144.51        147.43         9.57 o                         
 -10   5 -11        162.47        156.23        15.63 o                         
 -10  -5  -9        151.81        166.18        14.03 o                         
 -10   5  -7        514.23        544.11        14.32 o                         
 -10   5  -5        471.75        509.73        16.09 o                         
 -10   5   5        355.33        346.59        20.37 o                         
 -10   5   7        566.46        522.33        16.88 o                         
 -10   5   9        357.37        372.77        13.91 o                         
 -10   5  11        104.62        101.73         8.70 o                         
 -10   6 -10        236.66        216.88        18.82 o                         
 -10   6  -8         75.73         74.32         9.24 o                         
 -10   6  -6        576.28        583.27        15.58 o                         
 -10   6  -4       1025.16       1117.15        21.21 o                         
 -10   6   4       1574.97       1784.48        25.30 o                         
 -10   6   6        127.40        151.47        16.82 o                         
 -10   6   8        346.47        368.96        14.03 o                         
 -10   6  10        487.03        460.13        12.64 o                         
 -10  -6  12         44.20         48.64         7.54 o                         
 -10  -7  -9       1101.57       1106.52        19.48 o                         
 -10   7  -7       1409.84       1425.58        19.24 o                         
 -10   7  -5        303.49        361.85        14.06 o                         
 -10   7   5        592.55        700.05        17.49 o                         
 -10   7   7         73.93         88.98        11.22 o                         
 -10   7   9       2188.39       2172.29        22.54 o                         
 -10   7  11         68.31         69.86         6.90 o                         
 -10   8 -10        804.40        725.68        20.99 o                         
 -10   8  -8        212.92        207.59         9.21 o                         
 -10   8  -6        243.88        254.27        11.75 o                         
 -10   8  -4        141.19        157.36        14.27 o                         
 -10   8   4        516.76        547.48        16.03 o                         
 -10   8   6         14.64         14.20        10.38 o                         
 -10   8   8         47.64         43.95         9.34 o                         
 -10   8  10        718.90        699.49        14.69 o                         
 -10   9  -9        299.38        269.51        16.54 o                         
 -10   9  -7        181.02        170.23         9.38 o                         
 -10   9  -5         56.82         70.61        11.76 o                         
 -10   9   5         35.01         35.91        10.46 o                         
 -10   9   7         14.61         15.62         9.29 o                         
 -10   9   9        600.93        522.31        10.93 o                         
 -10  10  -8        141.19        126.55         8.77 o                         
 -10  10  -6       1246.69       1247.05        26.23 o                         
 -10  10  -4        338.02        309.42        12.48 o                         
 -10  10   4       1056.88       1067.21        18.34 o                         
 -10  10   6        164.46        191.50        10.91 o                         
 -10  10   8        754.72        755.48        12.95 o                         
 -10 -10  10        141.69        123.74        13.43 o                         
 -10  11  -7        180.24        168.08         9.74 o                         
 -10  11  -5       1262.26       1242.94        20.22 o                         
 -10  11   5       1934.96       2063.55        21.45 o                         
 -10  11   7        268.62        259.75         9.72 o                         
 -10 -11   9        624.81        556.84        12.04 o                         
 -10 -12  -6         61.35         69.50         8.72 o                         
 -10  12  -4         31.90         31.29         9.93 o                         
 -10  12   4        229.43        254.91        12.79 o                         
 -10  12   6         16.67         17.50         7.26 o                         
 -10 -12   8        263.36        283.70        10.29 o                         
 -10  13  -5        303.30        309.72        10.72 o                         
 -10 -13  -3          2.64          4.11        14.04 o                         
 -10  13   3        172.72        182.06        11.22 o                         
 -10 -13   5        281.61        299.96        17.81 o                         
 -10 -13   7         18.83         10.19         8.06 o                         
 -10  14  -4        253.19        247.39         9.53 o                         
 -10 -14   4        535.92        557.56        19.55 o                         
 -10 -14   6         21.79          8.15        11.71 o                         
 -10  15  -3         46.12         49.46         6.82 o                         
 -10 -15   3         82.96         90.52        13.21 o                         
 -10 -15   5        196.95        205.36        13.06 o                         
  -9  -1 -12        193.54        220.43        14.46 o                         
  -9   1 -10        608.13        615.02        19.86 o                         
  -9  -1  -8        626.63        594.90        18.94 o                         
  -9   1  -6        276.78        303.59        19.58 o                         
  -9   1  -4       2970.78       3219.66        33.24 o                         
  -9  -1   4       2502.84       2896.96        50.68 o                         
  -9   1   6        467.75        506.47        17.13 o                         
  -9   1   8       1056.12       1005.20        20.30 o                         
  -9   1  10         43.79         32.39        12.77 o                         
  -9   1  12        503.04        536.73        19.63 o                         
  -9   1  14        149.29        154.48        10.30 o                         
  -9   2 -13        485.11        468.21        20.74 o                         
  -9   2 -11         23.76         24.64        11.67 o                         
  -9   2  -9        426.85        384.75        18.45 o                         
  -9   2  -7        789.51        895.53        25.15 o                         
  -9   2  -5        390.66        428.49        16.03 o                         
  -9   2  -3        835.29        938.70        45.30 o                         
  -9   2   5       1006.82       1116.11        18.24 o                         
  -9   2   7        447.58        550.42        17.02 o                         
  -9   2   9        568.54        529.07        15.96 o                         
  -9   2  11        385.68        360.36        15.23 o                         
  -9   2  13        673.35        646.04        17.68 o                         
  -9  -3 -12        367.11        399.02        15.11 o                         
  -9   3 -10        201.28        202.04        14.65 o                         
  -9   3  -8       1459.06       1476.36        28.44 o                         
  -9  -3  -6        557.98        563.22        27.68 o                         
  -9   3  -4        538.65        571.68        16.66 o                         
  -9   3   4        260.83        283.21        12.80 o                         
  -9   3   6         20.70         27.54        12.29 o                         
  -9   3   8       1387.71       1389.77        22.31 o                         
  -9   3  10        964.96        946.66        21.17 o                         
  -9   3  12         79.50        105.06        10.90 o                         
  -9   3  14         11.74         11.49         7.98 o                         
  -9   4 -13        396.94        397.89        19.30 o                         
  -9   4 -11         46.47         36.13        10.89 o                         
  -9   4  -9         95.15         82.54        14.05 o                         
  -9  -4  -7        762.35        713.18        27.74 o                         
  -9   4  -5       1481.51       1601.60        26.77 o                         
  -9   4   5        767.07        752.04        19.42 o                         
  -9   4   7       1064.36       1029.30        23.81 o                         
  -9   4   9        119.15        114.98        14.07 o                         
  -9   4  11         59.19         47.67        11.30 o                         
  -9   4  13        202.28        229.20         9.75 o                         
  -9   5 -12        441.83        404.45        23.48 o                         
  -9   5 -10        490.14        490.62        16.49 o                         
  -9   5  -8       2287.35       2213.47        26.63 o                         
  -9   5  -6          8.42         26.09        12.37 o                         
  -9   5  -4       1646.70       1783.74        28.28 o                         
  -9   5   4        796.63        875.24        19.41 o                         
  -9   5   6       1441.10       1479.27        26.90 o                         
  -9   5   8       1203.71       1105.74        23.63 o                         
  -9   5  10        646.61        603.81        17.81 o                         
  -9   5  12        999.58       1014.52        17.01 o                         
  -9  -5  14         90.51        101.81        12.53 o                         
  -9   6 -13        616.64        602.79        19.63 o                         
  -9   6 -11         99.68        124.53        21.78 o                         
  -9   6  -9         66.80         49.54         9.92 o                         
  -9   6  -7       1175.00       1237.81        22.29 o                         
  -9   6  -5        146.28        163.02        14.52 o                         
  -9   6   5       1217.57       1308.64        24.12 o                         
  -9   6   7        660.14        687.54        16.63 o                         
  -9   6   9        206.09        197.81        14.16 o                         
  -9   6  11        361.59        352.65        13.50 o                         
  -9  -6  13        704.60        790.12        15.96 o                         
  -9   7 -12        334.00        427.81        21.18 o                         
  -9   7 -10        181.66        186.24        24.08 o                         
  -9   7  -8         48.93         64.04        10.77 o                         
  -9   7  -6         67.73         61.61        12.54 o                         
  -9   7  -4         48.55         38.26        15.09 o                         
  -9  -7   2         27.59         36.57        27.66 o                         
  -9  -7   4        121.05        136.32        14.18 o                         
  -9  -7   6         40.19         34.27        12.69 o                         
  -9   7   8        225.72        211.66        11.85 o                         
  -9   7  10         86.52         95.94        11.59 o                         
  -9  -7  12        602.97        637.27        17.16 o                         
  -9   8 -11         32.68         61.73        18.27 o                         
  -9   8  -9        604.08        609.03        17.29 o                         
  -9   8  -7        476.47        462.90        15.44 o                         
  -9   8  -5        124.90        126.27        15.12 o                         
  -9  -8   5         90.30         81.96        12.90 o                         
  -9   8   7        578.07        525.00        16.89 o                         
  -9   8   9        181.50        193.08        10.81 o                         
  -9  -8  11        416.16        415.10        15.96 o                         
  -9  -8  13        254.92        286.42        10.12 o                         
  -9   9 -12        727.95        685.91        19.63 o                         
  -9   9 -10        568.88        532.54        25.77 o                         
  -9   9  -8        553.27        522.15        17.20 o                         
  -9   9  -6        259.21        248.93        13.71 o                         
  -9   9  -4        178.85        184.80        16.01 o                         
  -9   9   4        130.98        117.90        13.05 o                         
  -9   9   6        582.44        620.83        17.62 o                         
  -9   9   8        440.20        412.42        14.40 o                         
  -9  -9  10         58.92         63.66         9.46 o                         
  -9  -9  12       1570.97       1525.37        19.70 o                         
  -9  10 -11        105.24         97.90        14.54 o                         
  -9  10  -9        371.03        362.14        13.55 o                         
  -9  10  -7         92.86         88.80        12.80 o                         
  -9  10  -5        140.05        137.36        14.54 o                         
  -9  10   5        466.22        447.53        15.88 o                         
  -9  10   7         27.87         37.18        10.74 o                         
  -9 -10   9         63.87         51.49        12.74 o                         
  -9 -10  11        217.85        197.76        10.99 o                         
  -9  11 -10        262.15        216.52         8.09 o                         
  -9  11  -8        782.38        739.35        16.17 o                         
  -9  11  -6         16.26         21.84        11.13 o                         
  -9  11  -4        276.25        279.36        13.38 o                         
  -9  11   4        277.44        312.64        13.98 o                         
  -9  11   6        150.15        145.01        11.85 o                         
  -9 -11   8        806.02        733.63        19.72 o                         
  -9 -11  10        269.61        290.15        12.83 o                         
  -9  12  -9        131.34        147.42         9.23 o                         
  -9  12  -7        377.12        344.76        11.11 o                         
  -9 -12  -5         15.61          5.31         9.60 o                         
  -9  12  -3       1516.60       1765.61        42.78 o                         
  -9  12   5        572.98        611.74        15.22 o                         
  -9 -12   7        290.27        300.12        15.40 o                         
  -9 -12   9        147.01        147.45        11.82 o                         
  -9 -12  11        241.73        149.67         8.51 o                         
  -9  13  -8        186.52        173.66         9.79 o                         
  -9  13  -6         89.68         87.36         8.92 o                         
  -9  13  -4        754.76        774.89        15.91 o                         
  -9  13   4        299.63        328.86        12.69 o                         
  -9 -13   6        444.40        478.93        13.34 o                         
  -9 -13   8        226.72        172.80        12.43 o                         
  -9 -13  10        115.74        109.78         8.75 o                         
  -9  14  -7         37.67         42.57         6.58 o                         
  -9  14  -5          6.32          6.19         7.84 o                         
  -9  14  -3        150.21        166.85        20.11 o                         
  -9  14   3         40.63         38.30        18.28 o                         
  -9  14   5        210.18        209.54        13.34 o                         
  -9 -14   7        146.04        136.73         9.16 o                         
  -9 -14   9        174.82        161.49         9.10 o                         
  -9  15  -6        188.09        226.98        10.12 o                         
  -9  15  -4       1101.75       1158.25        15.18 o                         
  -9  15   4        286.44        307.20        13.98 o                         
  -9  15   6        757.35        807.53        16.61 o                         
  -9 -15   8        389.50        332.02        15.03 o                         
  -9  16  -5        589.25        646.10        12.55 o                         
  -9  16  -3        846.02        825.39        25.65 o                         
  -9  16   3        594.35        580.12        23.35 o                         
  -9  16   5         70.48         48.18         9.44 o                         
  -9 -16   7        879.40        922.20        19.91 o                         
  -9  17  -4         58.08         63.16        11.64 o                         
  -9  17   4         34.78         48.03         8.66 o                         
  -9  18   3        316.83        257.06        13.88 o                         
  -8   0 -14        342.91        347.69        15.03 o                         
  -8   0 -12        837.80        823.70        26.12 o                         
  -8   0 -10       1072.49        988.12        31.93 o                         
  -8   0  -8        392.07        355.81        25.18 o                         
  -8   0  -6       6556.23       5968.40        80.09 o                         
  -8   0  -4       5006.34       4646.05        71.23 o                         
  -8   0   4       6829.33       6859.64       101.18 o                         
  -8   0   6       3812.83       4434.72        85.33 o                         
  -8   0   8       2456.01       2582.56        31.63 o                         
  -8   0  10       1284.34       1141.23        25.46 o                         
  -8   0  12         42.11         51.54        17.19 o                         
  -8   0  14        717.94        682.60        27.69 o                         
  -8  -1 -13        128.67        140.71        10.94 o                         
  -8  -1 -11         93.22        102.68        13.49 o                         
  -8  -1  -9       1263.71       1079.01        23.84 o                         
  -8   1  -7        212.63        198.20        11.96 o                         
  -8   1  -5       5114.82       4853.93        51.43 o                         
  -8  -1   5       3088.07       3359.69        52.59 o                         
  -8  -1   7       2120.20       2327.74        45.79 o                         
  -8   1   9       1229.17       1089.49        17.91 o                         
  -8   1  11        326.88        330.83        13.68 o                         
  -8   1  13        182.76        182.71        13.89 o                         
  -8   1  15        309.33        328.34        12.89 o                         
  -8   2 -14          7.68          5.42        11.61 o                         
  -8  -2 -12         50.06         42.04        11.42 o                         
  -8  -2 -10        265.27        260.96        16.00 o                         
  -8  -2  -8        749.97        762.15        21.73 o                         
  -8   2  -6         51.56         67.86        14.77 o                         
  -8   2  -4          6.37          3.68        13.52 o                         
  -8  -2   4         61.95         84.60        19.07 o                         
  -8  -2   6        307.49        360.76        24.74 o                         
  -8   2   8        417.67        387.94        12.87 o                         
  -8   2  10        487.62        460.14        17.08 o                         
  -8  -2  12          0.50          0.44        10.73 o                         
  -8   2  14         19.91         13.28        11.79 o                         
  -8   3 -13        249.59        255.99        17.13 o                         
  -8  -3 -11        362.93        390.99        15.82 o                         
  -8  -3  -9        660.72        600.46        19.72 o                         
  -8   3  -7        463.51        388.50        15.74 o                         
  -8   3  -5       1198.69       1229.40        28.45 o                         
  -8  -3   5        767.96        836.78        30.22 o                         
  -8  -3   7        403.32        431.29        25.87 o                         
  -8  -3   9       1296.25       1010.98        21.44 o                         
  -8   3  11        257.02        295.16        14.50 o                         
  -8   3  13        177.88        151.35        13.08 o                         
  -8  -3  15        759.52        809.58        24.49 o                         
  -8   4 -14        131.09        162.96        13.02 o                         
  -8   4 -12        756.78        703.02        24.37 o                         
  -8  -4 -10         77.84        110.00        13.86 o                         
  -8  -4  -8        111.52        103.67        15.04 o                         
  -8   4  -6       1067.92       1034.58        39.09 o                         
  -8   4  -4        830.37        714.34        23.01 o                         
  -8  -4   4       2262.33       2293.64        43.19 o                         
  -8  -4   6        337.18        404.20        25.35 o                         
  -8   4   8        327.59        374.62        14.94 o                         
  -8  -4  10         96.14        113.52        13.18 o                         
  -8   4  12        364.59        342.87        13.79 o                         
  -8   4  14        508.59        527.15        16.07 o                         
  -8   5 -13        100.33        103.23        14.05 o                         
  -8   5 -11         39.62         33.12        16.87 o                         
  -8  -5  -9          4.67          6.58        13.14 o                         
  -8   5  -7        393.26        381.34        14.94 o                         
  -8   5  -5        654.43        670.46        34.78 o                         
  -8  -5   5        222.08        263.64        31.50 o
[truncated: 214,975 more chars]
